# Supplementary material for: Cellular reprogramming in vivo initiated by SOX4 pioneer factor activity
Source: Nat Commun. 2024 Feb 26;15:1761. doi: 10.1038/s41467-024-45939-z (PMC10897393; doi:10.1038/s41467-024-45939-z)
Supplement: Supplementary file 5 — Supplementary Data 2 [file 41467_2024_45939_MOESM5_ESM.xlsx]

## Sheet: Near newly closed
GO terms associated with 6742 genes near newly closed regions (ATAC-Seq, 4dpi, Sox4_Hep vs EV_Hep)
ID	Description	GeneRatio	pvalue	p.adjust
GO:0006631	fatty acid metabolic process	210/5895	2.69299e-30	1.69901e-26
GO:0008202	steroid metabolic process	162/5895	8.88306e-25	2.80216e-21
GO:0044282	small molecule catabolic process	165/5895	3.48901e-24	7.33739e-21
GO:1901615	organic hydroxy compound metabolic process	228/5895	1.06563e-23	1.68076e-20
GO:0016054	organic acid catabolic process	124/5895	3.60055e-22	3.78597e-19
GO:0046395	carboxylic acid catabolic process	124/5895	3.60055e-22	3.78597e-19
GO:0019216	regulation of lipid metabolic process	176/5895	7.24957e-22	6.53393e-19
GO:0046394	carboxylic acid biosynthetic process	152/5895	1.35295e-21	1.06697e-18
GO:0016053	organic acid biosynthetic process	152/5895	2.06509e-21	1.44763e-18
GO:0062012	regulation of small molecule metabolic process	173/5895	2.53827e-21	1.60139e-18
GO:0006520	cellular amino acid metabolic process	131/5895	2.82253e-20	1.61885e-17
GO:0006639	acylglycerol metabolic process	86/5895	3.66042e-20	1.92447e-17
GO:1901605	alpha-amino acid metabolic process	103/5895	6.81508e-20	3.30741e-17
GO:0006638	neutral lipid metabolic process	86/5895	1.41153e-19	6.36095e-17
GO:0006790	sulfur compound metabolic process	140/5895	2.39848e-19	1.0088e-16
GO:0016042	lipid catabolic process	156/5895	3.59956e-19	1.41935e-16
GO:0072521	purine-containing compound metabolic process	179/5895	3.52345e-18	1.30761e-15
GO:0006641	triglyceride metabolic process	70/5895	4.97692e-18	1.74441e-15
GO:0009117	nucleotide metabolic process	188/5895	1.49915e-17	4.97797e-15
GO:0006753	nucleoside phosphate metabolic process	190/5895	3.70159e-17	1.16767e-14
GO:0006066	alcohol metabolic process	150/5895	1.01702e-16	3.01386e-14
GO:1902652	secondary alcohol metabolic process	82/5895	1.05096e-16	3.01386e-14
GO:0006109	regulation of carbohydrate metabolic process	103/5895	1.4555e-16	3.87742e-14
GO:0033865	nucleoside bisphosphate metabolic process	64/5895	1.59792e-16	3.87742e-14
GO:0033875	ribonucleoside bisphosphate metabolic process	64/5895	1.59792e-16	3.87742e-14
GO:0034032	purine nucleoside bisphosphate metabolic process	64/5895	1.59792e-16	3.87742e-14
GO:0015711	organic anion transport	197/5895	2.04132e-16	4.54067e-14
GO:0031589	cell-substrate adhesion	159/5895	2.08574e-16	4.54067e-14
GO:0008203	cholesterol metabolic process	77/5895	2.13896e-16	4.54067e-14
GO:0031669	cellular response to nutrient levels	100/5895	2.15914e-16	4.54067e-14
GO:0010876	lipid localization	180/5895	2.47169e-16	5.03028e-14
GO:0044262	cellular carbohydrate metabolic process	138/5895	2.84276e-16	5.60468e-14
GO:1901652	response to peptide	175/5895	4.13457e-16	7.90455e-14
GO:0019693	ribose phosphate metabolic process	156/5895	4.87657e-16	8.90924e-14
GO:0042493	response to drug	126/5895	4.94252e-16	8.90924e-14
GO:0046486	glycerolipid metabolic process	161/5895	5.67541e-16	9.90866e-14
GO:0009259	ribonucleotide metabolic process	152/5895	5.81107e-16	9.90866e-14
GO:0009150	purine ribonucleotide metabolic process	148/5895	9.47951e-16	1.57385e-13
GO:0055088	lipid homeostasis	85/5895	1.27403e-15	2.061e-13
GO:0016125	sterol metabolic process	79/5895	2.27876e-15	3.59417e-13
GO:0045834	positive regulation of lipid metabolic process	90/5895	2.3386e-15	3.5986e-13
GO:0072330	monocarboxylic acid biosynthetic process	101/5895	2.47751e-15	3.6523e-13
GO:0030111	regulation of Wnt signaling pathway	140/5895	2.48928e-15	3.6523e-13
GO:0006163	purine nucleotide metabolic process	157/5895	3.1999e-15	4.58822e-13
GO:0006637	acyl-CoA metabolic process	55/5895	4.29133e-15	5.88565e-13
GO:0035383	thioester metabolic process	55/5895	4.29133e-15	5.88565e-13
GO:0009896	positive regulation of catabolic process	193/5895	4.85772e-15	6.52072e-13
GO:0090407	organophosphate biosynthetic process	181/5895	5.23644e-15	6.88265e-13
GO:0005996	monosaccharide metabolic process	124/5895	5.55849e-15	7.15684e-13
GO:0031331	positive regulation of cellular catabolic process	170/5895	8.9334e-15	1.10636e-12
GO:0010675	regulation of cellular carbohydrate metabolic process	87/5895	8.94349e-15	1.10636e-12
GO:0044242	cellular lipid catabolic process	108/5895	1.35191e-14	1.64023e-12
GO:0042180	cellular ketone metabolic process	105/5895	1.46032e-14	1.72995e-12
GO:0007264	small GTPase mediated signal transduction	183/5895	1.4807e-14	1.72995e-12
GO:0031668	cellular response to extracellular stimulus	107/5895	1.80844e-14	2.07445e-12
GO:0006694	steroid biosynthetic process	86/5895	1.92417e-14	2.16779e-12
GO:0009267	cellular response to starvation	84/5895	2.10588e-14	2.33088e-12
GO:0033500	carbohydrate homeostasis	127/5895	2.68027e-14	2.91548e-12
GO:0006914	autophagy	178/5895	3.33767e-14	3.50956e-12
GO:0061919	process utilizing autophagic mechanism	178/5895	3.33767e-14	3.50956e-12
GO:0048732	gland development	193/5895	3.55413e-14	3.6759e-12
GO:0050673	epithelial cell proliferation	182/5895	4.14933e-14	4.22228e-12
GO:0042593	glucose homeostasis	126/5895	4.98887e-14	4.996e-12
GO:0007623	circadian rhythm	106/5895	5.26613e-14	5.19125e-12
GO:0016055	Wnt signaling pathway	179/5895	5.51844e-14	5.35628e-12
GO:0060537	muscle tissue development	192/5895	5.86482e-14	5.60623e-12
GO:0010906	regulation of glucose metabolic process	72/5895	7.98428e-14	7.51834e-12
GO:0198738	cell-cell signaling by wnt	179/5895	9.13631e-14	8.47662e-12
GO:0043434	response to peptide hormone	147/5895	9.28955e-14	8.49388e-12
GO:0007517	muscle organ development	175/5895	9.54832e-14	8.60577e-12
GO:0009063	cellular amino acid catabolic process	56/5895	1.37188e-13	1.21904e-11
GO:0045666	positive regulation of neuron differentiation	191/5895	1.96026e-13	1.71768e-11
GO:0006869	lipid transport	155/5895	3.01039e-13	2.60172e-11
GO:1901653	cellular response to peptide	133/5895	3.13728e-13	2.67474e-11
GO:0042594	response to starvation	90/5895	3.35985e-13	2.82631e-11
GO:0072329	monocarboxylic acid catabolic process	68/5895	4.12525e-13	3.4245e-11
GO:0046890	regulation of lipid biosynthetic process	92/5895	4.28477e-13	3.51073e-11
GO:0071496	cellular response to external stimulus	126/5895	4.78715e-13	3.87206e-11
GO:0048511	rhythmic process	133/5895	5.72441e-13	4.57155e-11
GO:0006006	glucose metabolic process	98/5895	7.87003e-13	6.20651e-11
GO:0071375	cellular response to peptide hormone stimulus	116/5895	8.61577e-13	6.71073e-11
GO:0007265	Ras protein signal transduction	149/5895	8.8438e-13	6.80433e-11
GO:0062013	positive regulation of small molecule metabolic process	81/5895	1.27129e-12	9.66333e-11
GO:0001889	liver development	69/5895	1.49039e-12	1.11939e-10
GO:0014706	striated muscle tissue development	180/5895	1.60749e-12	1.19314e-10
GO:0042176	regulation of protein catabolic process	163/5895	1.73674e-12	1.27408e-10
GO:0051056	regulation of small GTPase mediated signal transduction	121/5895	2.65312e-12	1.92397e-10
GO:0019395	fatty acid oxidation	61/5895	2.81575e-12	2.0187e-10
GO:0019318	hexose metabolic process	107/5895	2.96518e-12	2.10195e-10
GO:0031667	response to nutrient levels	146/5895	3.37038e-12	2.36264e-10
GO:0001667	ameboidal-type cell migration	172/5895	4.86007e-12	3.36947e-10
GO:0010976	positive regulation of neuron projection development	154/5895	5.27149e-12	3.61498e-10
GO:0009062	fatty acid catabolic process	58/5895	6.35329e-12	4.30999e-10
GO:0061008	hepaticobiliary system development	69/5895	6.51938e-12	4.37561e-10
GO:0010810	regulation of cell-substrate adhesion	100/5895	7.91999e-12	5.2597e-10
GO:0046578	regulation of Ras protein signal transduction	109/5895	8.67129e-12	5.69866e-10
GO:0009895	negative regulation of catabolic process	133/5895	9.93355e-12	6.4609e-10
GO:0051090	regulation of DNA-binding transcription factor activity	167/5895	1.08837e-11	7.00663e-10
GO:0048638	regulation of developmental growth	165/5895	1.13867e-11	7.25646e-10
GO:1901606	alpha-amino acid catabolic process	47/5895	1.69933e-11	1.07211e-09
GO:0060560	developmental growth involved in morphogenesis	120/5895	2.08348e-11	1.30145e-09
GO:0051098	regulation of binding	158/5895	2.10845e-11	1.30414e-09
GO:0009991	response to extracellular stimulus	154/5895	2.27959e-11	1.39631e-09
GO:0031346	positive regulation of cell projection organization	186/5895	2.34181e-11	1.42062e-09
GO:0032868	response to insulin	106/5895	2.77673e-11	1.66842e-09
GO:0090132	epithelium migration	127/5895	2.91285e-11	1.73369e-09
GO:0034440	lipid oxidation	62/5895	2.95248e-11	1.74086e-09
GO:0010631	epithelial cell migration	126/5895	3.81616e-11	2.22928e-09
GO:0055092	sterol homeostasis	53/5895	4.31731e-11	2.49889e-09
GO:1901617	organic hydroxy compound biosynthetic process	102/5895	4.554e-11	2.61193e-09
GO:0090130	tissue migration	127/5895	5.0036e-11	2.84394e-09
GO:0007160	cell-matrix adhesion	98/5895	5.368e-11	3.02382e-09
GO:0010565	regulation of cellular ketone metabolic process	71/5895	5.5298e-11	3.0809e-09
GO:0016051	carbohydrate biosynthetic process	92/5895	5.56701e-11	3.0809e-09
GO:0034329	cell junction assembly	168/5895	6.33523e-11	3.47556e-09
GO:0032869	cellular response to insulin stimulus	93/5895	8.25071e-11	4.48739e-09
GO:1901342	regulation of vasculature development	145/5895	8.86469e-11	4.78011e-09
GO:0042632	cholesterol homeostasis	52/5895	9.94938e-11	5.31955e-09
GO:0050678	regulation of epithelial cell proliferation	150/5895	1.0129e-10	5.37007e-09
GO:0000209	protein polyubiquitination	105/5895	1.25598e-10	6.60333e-09
GO:0043542	endothelial cell migration	96/5895	1.80241e-10	9.39787e-09
GO:0046889	positive regulation of lipid biosynthetic process	55/5895	2.1446e-10	1.10904e-08
GO:0043648	dicarboxylic acid metabolic process	49/5895	2.24363e-10	1.14154e-08
GO:0046364	monosaccharide biosynthetic process	49/5895	2.24363e-10	1.14154e-08
GO:0030522	intracellular receptor signaling pathway	94/5895	2.3051e-10	1.16343e-08
GO:0001655	urogenital system development	150/5895	2.5209e-10	1.26225e-08
GO:0006575	cellular modified amino acid metabolic process	79/5895	2.81218e-10	1.39701e-08
GO:0001676	long-chain fatty acid metabolic process	59/5895	2.98015e-10	1.46889e-08
GO:0006635	fatty acid beta-oxidation	43/5895	3.21582e-10	1.57276e-08
GO:0001678	cellular glucose homeostasis	78/5895	3.7561e-10	1.82286e-08
GO:0045785	positive regulation of cell adhesion	168/5895	4.19967e-10	2.02257e-08
GO:0010769	regulation of cell morphogenesis involved in differentiation	141/5895	4.94748e-10	2.36467e-08
GO:0019319	hexose biosynthetic process	46/5895	5.01561e-10	2.37921e-08
GO:0060070	canonical Wnt signaling pathway	119/5895	5.50078e-10	2.58988e-08
GO:0046942	carboxylic acid transport	135/5895	5.63584e-10	2.63381e-08
GO:0120254	olefinic compound metabolic process	64/5895	6.49683e-10	2.99954e-08
GO:0043547	positive regulation of GTPase activity	98/5895	6.51351e-10	2.99954e-08
GO:0043087	regulation of GTPase activity	125/5895	6.66664e-10	3.04781e-08
GO:0042445	hormone metabolic process	89/5895	6.88087e-10	3.05469e-08
GO:0006695	cholesterol biosynthetic process	33/5895	6.92213e-10	3.05469e-08
GO:0090207	regulation of triglyceride metabolic process	33/5895	6.92213e-10	3.05469e-08
GO:1902653	secondary alcohol biosynthetic process	33/5895	6.92213e-10	3.05469e-08
GO:0060828	regulation of canonical Wnt signaling pathway	102/5895	6.95261e-10	3.05469e-08
GO:0015849	organic acid transport	136/5895	6.9722e-10	3.05469e-08
GO:0070371	ERK1 and ERK2 cascade	132/5895	7.56851e-10	3.29309e-08
GO:1901568	fatty acid derivative metabolic process	74/5895	8.2848e-10	3.58006e-08
GO:0010256	endomembrane system organization	159/5895	8.65165e-10	3.71314e-08
GO:1990778	protein localization to cell periphery	144/5895	8.99804e-10	3.83572e-08
GO:0048193	Golgi vesicle transport	113/5895	9.55741e-10	4.02824e-08
GO:0040013	negative regulation of locomotion	132/5895	9.57736e-10	4.02824e-08
GO:0045765	regulation of angiogenesis	130/5895	9.96496e-10	4.16069e-08
GO:0019218	regulation of steroid metabolic process	58/5895	1.00242e-09	4.16069e-08
GO:0014855	striated muscle cell proliferation	45/5895	1.16826e-09	4.81737e-08
GO:0071322	cellular response to carbohydrate stimulus	74/5895	1.19521e-09	4.8938e-08
GO:0007409	axonogenesis	181/5895	1.20231e-09	4.8938e-08
GO:0033002	muscle cell proliferation	102/5895	1.22783e-09	4.96561e-08
GO:0106106	cold-induced thermogenesis	70/5895	1.25062e-09	4.99377e-08
GO:0120161	regulation of cold-induced thermogenesis	70/5895	1.25062e-09	4.99377e-08
GO:0051961	negative regulation of nervous system development	144/5895	1.39412e-09	5.53177e-08
GO:0006094	gluconeogenesis	44/5895	1.52962e-09	6.01156e-08
GO:0044272	sulfur compound biosynthetic process	48/5895	1.5341e-09	6.01156e-08
GO:1990845	adaptive thermogenesis	75/5895	1.8327e-09	7.13735e-08
GO:0016236	macroautophagy	91/5895	1.85697e-09	7.18751e-08
GO:0009410	response to xenobiotic stimulus	57/5895	2.09817e-09	8.07155e-08
GO:0010632	regulation of epithelial cell migration	101/5895	2.13068e-09	8.14695e-08
GO:0030258	lipid modification	106/5895	2.15263e-09	8.1813e-08
GO:0070372	regulation of ERK1 and ERK2 cascade	125/5895	2.23061e-09	8.3847e-08
GO:0019217	regulation of fatty acid metabolic process	52/5895	2.23273e-09	8.3847e-08
GO:0072001	renal system development	133/5895	2.34662e-09	8.76026e-08
GO:0009743	response to carbohydrate	90/5895	2.45349e-09	9.10534e-08
GO:0071559	response to transforming growth factor beta	93/5895	2.60025e-09	9.59354e-08
GO:0043255	regulation of carbohydrate biosynthetic process	56/5895	2.80628e-09	1.02935e-07
GO:0034284	response to monosaccharide	85/5895	2.91716e-09	1.06384e-07
GO:0071466	cellular response to xenobiotic stimulus	54/5895	3.1976e-09	1.15941e-07
GO:0048588	developmental cell growth	111/5895	3.51591e-09	1.26753e-07
GO:0042063	gliogenesis	134/5895	3.56849e-09	1.27918e-07
GO:0048738	cardiac muscle tissue development	108/5895	3.60686e-09	1.28563e-07
GO:0030099	myeloid cell differentiation	158/5895	3.66707e-09	1.29975e-07
GO:0071326	cellular response to monosaccharide stimulus	70/5895	3.8024e-09	1.34019e-07
GO:0002573	myeloid leukocyte differentiation	95/5895	4.72425e-09	1.65585e-07
GO:0033559	unsaturated fatty acid metabolic process	60/5895	4.78808e-09	1.66569e-07
GO:0006644	phospholipid metabolic process	145/5895	4.80512e-09	1.66569e-07
GO:0090181	regulation of cholesterol metabolic process	25/5895	4.85952e-09	1.67534e-07
GO:0006633	fatty acid biosynthetic process	69/5895	5.07806e-09	1.73689e-07
GO:0009749	response to glucose	83/5895	5.11769e-09	1.73689e-07
GO:0010721	negative regulation of cell development	149/5895	5.12063e-09	1.73689e-07
GO:0009746	response to hexose	84/5895	5.265e-09	1.7763e-07
GO:0008286	insulin receptor signaling pathway	61/5895	5.35255e-09	1.79027e-07
GO:0001822	kidney development	127/5895	5.36315e-09	1.79027e-07
GO:0030336	negative regulation of cell migration	114/5895	5.55402e-09	1.84423e-07
GO:0042326	negative regulation of phosphorylation	175/5895	5.60968e-09	1.85121e-07
GO:0045927	positive regulation of growth	125/5895	5.63374e-09	1.85121e-07
GO:0006805	xenobiotic metabolic process	52/5895	5.71118e-09	1.86008e-07
GO:1901361	organic cyclic compound catabolic process	166/5895	5.7197e-09	1.86008e-07
GO:0022612	gland morphogenesis	72/5895	6.16073e-09	1.99323e-07
GO:0048545	response to steroid hormone	94/5895	6.20423e-09	1.99706e-07
GO:0071331	cellular response to hexose stimulus	69/5895	7.26177e-09	2.32396e-07
GO:0009611	response to wounding	181/5895	7.29345e-09	2.32396e-07
GO:0051271	negative regulation of cellular component movement	129/5895	7.9294e-09	2.51217e-07
GO:0045444	fat cell differentiation	105/5895	7.96376e-09	2.51217e-07
GO:0001659	temperature homeostasis	81/5895	8.9712e-09	2.81588e-07
GO:0001558	regulation of cell growth	164/5895	9.01698e-09	2.81624e-07
GO:0071333	cellular response to glucose stimulus	68/5895	9.69168e-09	3.01206e-07
GO:0045017	glycerolipid biosynthetic process	75/5895	1.00009e-08	3.09293e-07
GO:0071900	regulation of protein serine/threonine kinase activity	165/5895	1.03835e-08	3.1956e-07
GO:0071560	cellular response to transforming growth factor beta stimulus	90/5895	1.05357e-08	3.2267e-07
GO:0016126	sterol biosynthetic process	34/5895	1.08198e-08	3.2977e-07
GO:0050768	negative regulation of neurogenesis	132/5895	1.117e-08	3.38805e-07
GO:0010770	positive regulation of cell morphogenesis involved in differentiation	83/5895	1.27432e-08	3.84673e-07
GO:0010811	positive regulation of cell-substrate adhesion	62/5895	1.281e-08	3.8485e-07
GO:2000146	negative regulation of cell motility	117/5895	1.34904e-08	4.03368e-07
GO:0032922	circadian regulation of gene expression	40/5895	1.40934e-08	4.19412e-07
GO:0043161	proteasome-mediated ubiquitin-dependent protein catabolic process	153/5895	1.42193e-08	4.20105e-07
GO:0006084	acetyl-CoA metabolic process	24/5895	1.42499e-08	4.20105e-07
GO:0010498	proteasomal protein catabolic process	173/5895	1.48883e-08	4.36885e-07
GO:0045913	positive regulation of carbohydrate metabolic process	47/5895	1.521e-08	4.44258e-07
GO:0008643	carbohydrate transport	70/5895	1.53874e-08	4.47369e-07
GO:0072659	protein localization to plasma membrane	118/5895	1.6549e-08	4.78934e-07
GO:0010594	regulation of endothelial cell migration	75/5895	1.90173e-08	5.47035e-07
GO:0060419	heart growth	58/5895	1.90756e-08	5.47035e-07
GO:0030177	positive regulation of Wnt signaling pathway	64/5895	2.15693e-08	6.15749e-07
GO:0007266	Rho protein signal transduction	80/5895	2.17711e-08	6.18712e-07
GO:0035023	regulation of Rho protein signal transduction	65/5895	2.30356e-08	6.48802e-07
GO:0046165	alcohol biosynthetic process	65/5895	2.30356e-08	6.48802e-07
GO:0016358	dendrite development	121/5895	2.38545e-08	6.68881e-07
GO:0030178	negative regulation of Wnt signaling pathway	73/5895	2.43588e-08	6.79998e-07
GO:0015748	organophosphate ester transport	52/5895	3.28527e-08	9.13074e-07
GO:1905952	regulation of lipid localization	74/5895	3.44853e-08	9.54245e-07
GO:0072594	establishment of protein localization to organelle	158/5895	3.48006e-08	9.58764e-07
GO:0042060	wound healing	134/5895	3.59701e-08	9.86676e-07
GO:0019915	lipid storage	44/5895	3.61359e-08	9.86931e-07
GO:1903008	organelle disassembly	50/5895	3.86515e-08	1.05109e-06
GO:1903034	regulation of response to wounding	81/5895	3.97615e-08	1.07663e-06
GO:0010506	regulation of autophagy	111/5895	4.85916e-08	1.3101e-06
GO:0002064	epithelial cell development	104/5895	5.7039e-08	1.53132e-06
GO:2001233	regulation of apoptotic signaling pathway	153/5895	6.20486e-08	1.65875e-06
GO:0051235	maintenance of location	124/5895	6.27508e-08	1.67044e-06
GO:0006111	regulation of gluconeogenesis	32/5895	6.5382e-08	1.73317e-06
GO:0001503	ossification	147/5895	6.72872e-08	1.77621e-06
GO:0003018	vascular process in circulatory system	93/5895	6.78851e-08	1.78453e-06
GO:0043122	regulation of I-kappaB kinase/NF-kappaB signaling	80/5895	6.95307e-08	1.81697e-06
GO:0007249	I-kappaB kinase/NF-kappaB signaling	90/5895	6.96952e-08	1.81697e-06
GO:1901293	nucleoside phosphate biosynthetic process	88/5895	7.04934e-08	1.83022e-06
GO:0051099	positive regulation of binding	85/5895	7.09723e-08	1.8351e-06
GO:0045860	positive regulation of protein kinase activity	161/5895	7.29193e-08	1.87775e-06
GO:0022407	regulation of cell-cell adhesion	157/5895	7.37457e-08	1.88044e-06
GO:0050994	regulation of lipid catabolic process	36/5895	7.39182e-08	1.88044e-06
GO:0060038	cardiac muscle cell proliferation	36/5895	7.39182e-08	1.88044e-06
GO:0042391	regulation of membrane potential	164/5895	7.51414e-08	1.90388e-06
GO:0003007	heart morphogenesis	110/5895	7.79796e-08	1.96789e-06
GO:0034504	protein localization to nucleus	115/5895	8.39771e-08	2.1108e-06
GO:0018212	peptidyl-tyrosine modification	125/5895	9.10237e-08	2.27884e-06
GO:0035265	organ growth	87/5895	9.20086e-08	2.2944e-06
GO:0009165	nucleotide biosynthetic process	86/5895	9.24253e-08	2.29571e-06
GO:0090287	regulation of cellular response to growth factor stimulus	111/5895	9.45098e-08	2.33828e-06
GO:0008652	cellular amino acid biosynthetic process	35/5895	9.7292e-08	2.39772e-06
GO:0046777	protein autophosphorylation	98/5895	1.02861e-07	2.52509e-06
GO:0034446	substrate adhesion-dependent cell spreading	52/5895	1.1009e-07	2.69209e-06
GO:0006091	generation of precursor metabolites and energy	148/5895	1.10582e-07	2.69368e-06
GO:0048639	positive regulation of developmental growth	90/5895	1.15998e-07	2.81473e-06
GO:0050808	synapse organization	172/5895	1.16513e-07	2.8164e-06
GO:1904375	regulation of protein localization to cell periphery	64/5895	1.19094e-07	2.85507e-06
GO:1903362	regulation of cellular protein catabolic process	102/5895	1.19427e-07	2.85507e-06
GO:0006892	post-Golgi vesicle-mediated transport	49/5895	1.1947e-07	2.85507e-06
GO:0015914	phospholipid transport	43/5895	1.23513e-07	2.94053e-06
GO:0048872	homeostasis of number of cells	126/5895	1.30588e-07	3.0973e-06
GO:0006913	nucleocytoplasmic transport	119/5895	1.37904e-07	3.22875e-06
GO:0051169	nuclear transport	119/5895	1.37904e-07	3.22875e-06
GO:0046460	neutral lipid biosynthetic process	29/5895	1.38178e-07	3.22875e-06
GO:0046463	acylglycerol biosynthetic process	29/5895	1.38178e-07	3.22875e-06
GO:0098742	cell-cell adhesion via plasma-membrane adhesion molecules	87/5895	1.53995e-07	3.58507e-06
GO:0010038	response to metal ion	108/5895	1.59263e-07	3.69408e-06
GO:0001933	negative regulation of protein phosphorylation	155/5895	1.60747e-07	3.71484e-06
GO:1903320	regulation of protein modification by small protein conjugation or removal	97/5895	1.68093e-07	3.87044e-06
GO:0010907	positive regulation of glucose metabolic process	28/5895	1.7598e-07	4.0373e-06
GO:0018108	peptidyl-tyrosine phosphorylation	123/5895	1.78082e-07	4.07073e-06
GO:0030900	forebrain development	145/5895	1.8012e-07	4.10244e-06
GO:0016569	covalent chromatin modification	166/5895	1.83579e-07	4.16619e-06
GO:0046323	glucose import	43/5895	1.93796e-07	4.3823e-06
GO:0019369	arachidonic acid metabolic process	38/5895	2.03426e-07	4.58362e-06
GO:0032102	negative regulation of response to external stimulus	142/5895	2.05973e-07	4.62451e-06
GO:0001952	regulation of cell-matrix adhesion	56/5895	2.18122e-07	4.87989e-06
GO:0050810	regulation of steroid biosynthetic process	41/5895	2.21284e-07	4.93314e-06
GO:0051091	positive regulation of DNA-binding transcription factor activity	103/5895	2.28465e-07	5.07529e-06
GO:0055017	cardiac muscle tissue growth	52/5895	2.35699e-07	5.21764e-06
GO:1904659	glucose transmembrane transport	53/5895	2.54568e-07	5.61564e-06
GO:0050679	positive regulation of epithelial cell proliferation	86/5895	2.57578e-07	5.66222e-06
GO:0048771	tissue remodeling	82/5895	2.67908e-07	5.86871e-06
GO:0051052	regulation of DNA metabolic process	140/5895	2.68831e-07	5.86871e-06
GO:0015749	monosaccharide transmembrane transport	54/5895	2.73136e-07	5.94212e-06
GO:0070936	protein K48-linked ubiquitination	35/5895	2.88199e-07	6.23203e-06
GO:0042738	exogenous drug catabolic process	31/5895	2.88437e-07	6.23203e-06
GO:1901888	regulation of cell junction assembly	88/5895	3.20093e-07	6.89237e-06
GO:0007162	negative regulation of cell adhesion	112/5895	3.24746e-07	6.96744e-06
GO:0002040	sprouting angiogenesis	57/5895	3.25788e-07	6.96744e-06
GO:0060538	skeletal muscle organ development	85/5895	3.34534e-07	7.13032e-06
GO:0043409	negative regulation of MAPK cascade	74/5895	3.56317e-07	7.55032e-06
GO:0048813	dendrite morphogenesis	77/5895	3.56633e-07	7.55032e-06
GO:0045665	negative regulation of neuron differentiation	102/5895	3.63859e-07	7.67705e-06
GO:0008645	hexose transmembrane transport	53/5895	3.65052e-07	7.67705e-06
GO:0034219	carbohydrate transmembrane transport	54/5895	3.88953e-07	8.15251e-06
GO:0031330	negative regulation of cellular catabolic process	99/5895	3.96504e-07	8.28326e-06
GO:0030072	peptide hormone secretion	110/5895	4.27062e-07	8.89218e-06
GO:0150115	cell-substrate junction organization	46/5895	4.30801e-07	8.94054e-06
GO:0043405	regulation of MAP kinase activity	115/5895	4.3493e-07	8.99663e-06
GO:0030856	regulation of epithelial cell differentiation	68/5895	4.50957e-07	9.29766e-06
GO:0090090	negative regulation of canonical Wnt signaling pathway	58/5895	4.75296e-07	9.76757e-06
GO:0009064	glutamine family amino acid metabolic process	35/5895	4.81673e-07	9.86648e-06
GO:0042737	drug catabolic process	31/5895	5.13333e-07	1.0481e-05
GO:0022411	cellular component disassembly	140/5895	5.38811e-07	1.09657e-05
GO:0050680	negative regulation of epithelial cell proliferation	65/5895	5.77566e-07	1.17024e-05
GO:0043534	blood vessel endothelial cell migration	55/5895	5.7872e-07	1.17024e-05
GO:0014013	regulation of gliogenesis	67/5895	5.9412e-07	1.19754e-05
GO:1903828	negative regulation of cellular protein localization	56/5895	6.06236e-07	1.21807e-05
GO:1905954	positive regulation of lipid localization	50/5895	6.09328e-07	1.21885e-05
GO:0007179	transforming growth factor beta receptor signaling pathway	72/5895	6.12376e-07	1.21885e-05
GO:0008654	phospholipid biosynthetic process	73/5895	6.12421e-07	1.21885e-05
GO:0034754	cellular hormone metabolic process	51/5895	6.52142e-07	1.29382e-05
GO:0007030	Golgi organization	58/5895	6.56332e-07	1.29776e-05
GO:0072576	liver morphogenesis	22/5895	6.58241e-07	1.29776e-05
GO:0017144	drug metabolic process	37/5895	7.109e-07	1.39722e-05
GO:0019439	aromatic compound catabolic process	148/5895	7.16814e-07	1.40447e-05
GO:0099173	postsynapse organization	82/5895	7.30455e-07	1.42676e-05
GO:0009914	hormone transport	136/5895	7.69562e-07	1.49851e-05
GO:0009755	hormone-mediated signaling pathway	69/5895	7.99288e-07	1.5516e-05
GO:0050730	regulation of peptidyl-tyrosine phosphorylation	102/5895	8.48392e-07	1.64187e-05
GO:0035773	insulin secretion involved in cellular response to glucose stimulus	45/5895	8.55239e-07	1.65006e-05
GO:0006979	response to oxidative stress	147/5895	8.84715e-07	1.70173e-05
GO:0006690	icosanoid metabolic process	58/5895	9.00593e-07	1.71718e-05
GO:0019432	triglyceride biosynthetic process	24/5895	9.03318e-07	1.71718e-05
GO:0045940	positive regulation of steroid metabolic process	24/5895	9.03318e-07	1.71718e-05
GO:0034599	cellular response to oxidative stress	106/5895	9.03638e-07	1.71718e-05
GO:0045165	cell fate commitment	111/5895	9.11947e-07	1.72777e-05
GO:0060541	respiratory system development	99/5895	9.37199e-07	1.7703e-05
GO:0000422	autophagy of mitochondrion	36/5895	9.51936e-07	1.78743e-05
GO:0061726	mitochondrion disassembly	36/5895	9.51936e-07	1.78743e-05
GO:0030073	insulin secretion	91/5895	9.58001e-07	1.79348e-05
GO:0034248	regulation of cellular amide metabolic process	147/5895	1.03881e-06	1.93901e-05
GO:0046326	positive regulation of glucose import	26/5895	1.07633e-06	2.00312e-05
GO:0050770	regulation of axonogenesis	84/5895	1.13426e-06	2.10473e-05
GO:0043470	regulation of carbohydrate catabolic process	32/5895	1.13805e-06	2.10555e-05
GO:0007044	cell-substrate junction assembly	44/5895	1.1469e-06	2.11573e-05
GO:0062197	cellular response to chemical stress	123/5895	1.16462e-06	2.1386e-05
GO:0010883	regulation of lipid storage	28/5895	1.16608e-06	2.1386e-05
GO:0007178	transmembrane receptor protein serine/threonine kinase signaling pathway	134/5895	1.18662e-06	2.16996e-05
GO:0031647	regulation of protein stability	109/5895	1.19695e-06	2.18253e-05
GO:0042752	regulation of circadian rhythm	58/5895	1.22811e-06	2.2329e-05
GO:0001654	eye development	149/5895	1.29139e-06	2.3412e-05
GO:1901343	negative regulation of vasculature development	61/5895	1.30726e-06	2.36318e-05
GO:0061572	actin filament bundle organization	72/5895	1.35588e-06	2.43367e-05
GO:0060021	roof of mouth development	46/5895	1.35757e-06	2.43367e-05
GO:0006898	receptor-mediated endocytosis	94/5895	1.35783e-06	2.43367e-05
GO:0051017	actin filament bundle assembly	71/5895	1.36453e-06	2.43876e-05
GO:0071902	positive regulation of protein serine/threonine kinase activity	110/5895	1.39452e-06	2.47975e-05
GO:0030301	cholesterol transport	42/5895	1.39532e-06	2.47975e-05
GO:0009074	aromatic amino acid family catabolic process	15/5895	1.4256e-06	2.50532e-05
GO:0032239	regulation of nucleobase-containing compound transport	15/5895	1.4256e-06	2.50532e-05
GO:0045540	regulation of cholesterol biosynthetic process	15/5895	1.4256e-06	2.50532e-05
GO:0106118	regulation of sterol biosynthetic process	15/5895	1.4256e-06	2.50532e-05
GO:0031098	stress-activated protein kinase signaling cascade	104/5895	1.44953e-06	2.5403e-05
GO:0031396	regulation of protein ubiquitination	83/5895	1.46295e-06	2.55673e-05
GO:2001234	negative regulation of apoptotic signaling pathway	91/5895	1.487e-06	2.59158e-05
GO:0048880	sensory system development	151/5895	1.59324e-06	2.76907e-05
GO:0045732	positive regulation of protein catabolic process	88/5895	1.61971e-06	2.80735e-05
GO:0003279	cardiac septum development	57/5895	1.62701e-06	2.81228e-05
GO:0001763	morphogenesis of a branching structure	94/5895	1.67839e-06	2.89315e-05
GO:0007369	gastrulation	73/5895	1.73449e-06	2.9679e-05
GO:0010977	negative regulation of neuron projection development	73/5895	1.73449e-06	2.9679e-05
GO:0018105	peptidyl-serine phosphorylation	122/5895	1.7361e-06	2.9679e-05
GO:0051403	stress-activated MAPK cascade	99/5895	1.74057e-06	2.9679e-05
GO:0007034	vacuolar transport	61/5895	1.74942e-06	2.96814e-05
GO:0008206	bile acid metabolic process	21/5895	1.75482e-06	2.96814e-05
GO:0060977	coronary vasculature morphogenesis	21/5895	1.75482e-06	2.96814e-05
GO:0061041	regulation of wound healing	63/5895	1.78352e-06	3.00115e-05
GO:0070302	regulation of stress-activated protein kinase signaling cascade	92/5895	1.78861e-06	3.00115e-05
GO:0090276	regulation of peptide hormone secretion	92/5895	1.78861e-06	3.00115e-05
GO:0001935	endothelial cell proliferation	64/5895	1.79425e-06	3.00262e-05
GO:0046879	hormone secretion	132/5895	1.82363e-06	3.04372e-05
GO:0007015	actin filament organization	154/5895	1.85463e-06	3.08729e-05
GO:0120162	positive regulation of cold-induced thermogenesis	46/5895	1.95267e-06	3.23384e-05
GO:1903706	regulation of hemopoiesis	150/5895	1.95291e-06	3.23384e-05
GO:0030307	positive regulation of cell growth	80/5895	1.97074e-06	3.24632e-05
GO:1990138	neuron projection extension	80/5895	1.97074e-06	3.24632e-05
GO:0010676	positive regulation of cellular carbohydrate metabolic process	35/5895	2.02211e-06	3.32227e-05
GO:0015918	sterol transport	42/5895	2.06361e-06	3.38164e-05
GO:0071692	protein localization to extracellular region	166/5895	2.07513e-06	3.3917e-05
GO:0016570	histone modification	157/5895	2.14215e-06	3.49221e-05
GO:0070373	negative regulation of ERK1 and ERK2 cascade	39/5895	2.25755e-06	3.67085e-05
GO:0006865	amino acid transport	68/5895	2.34042e-06	3.7941e-05
GO:0010508	positive regulation of autophagy	62/5895	2.34538e-06	3.7941e-05
GO:0071383	cellular response to steroid hormone stimulus	67/5895	2.35253e-06	3.79593e-05
GO:0010634	positive regulation of epithelial cell migration	64/5895	2.36288e-06	3.80291e-05
GO:0150063	visual system development	149/5895	2.39174e-06	3.83957e-05
GO:1901607	alpha-amino acid biosynthetic process	31/5895	2.51839e-06	4.03262e-05
GO:0038127	ERBB signaling pathway	51/5895	2.53235e-06	4.0447e-05
GO:0007519	skeletal muscle tissue development	79/5895	2.54273e-06	4.05104e-05
GO:1903050	regulation of proteolysis involved in cellular protein catabolic process	87/5895	2.58251e-06	4.10404e-05
GO:0002791	regulation of peptide secretion	144/5895	2.64328e-06	4.19006e-05
GO:1904019	epithelial cell apoptotic process	53/5895	2.71008e-06	4.28518e-05
GO:0045833	negative regulation of lipid metabolic process	46/5895	2.78326e-06	4.3899e-05
GO:0009306	protein secretion	163/5895	2.7977e-06	4.40167e-05
GO:0033866	nucleoside bisphosphate biosynthetic process	22/5895	2.90598e-06	4.53808e-05
GO:0034030	ribonucleoside bisphosphate biosynthetic process	22/5895	2.90598e-06	4.53808e-05
GO:0034033	purine nucleoside bisphosphate biosynthetic process	22/5895	2.90598e-06	4.53808e-05
GO:0060562	epithelial tube morphogenesis	138/5895	3.05474e-06	4.7586e-05
GO:0046324	regulation of glucose import	35/5895	3.15715e-06	4.90602e-05
GO:0050773	regulation of dendrite development	79/5895	3.20273e-06	4.95284e-05
GO:0061138	morphogenesis of a branching epithelium	87/5895	3.20298e-06	4.95284e-05
GO:0035592	establishment of protein localization to extracellular region	163/5895	3.22217e-06	4.97033e-05
GO:0048754	branching morphogenesis of an epithelial tube	75/5895	3.49695e-06	5.38103e-05
GO:0034332	adherens junction organization	28/5895	3.56258e-06	5.46869e-05
GO:0042149	cellular response to glucose starvation	26/5895	3.59488e-06	5.50488e-05
GO:0050708	regulation of protein secretion	131/5895	3.68163e-06	5.62406e-05
GO:0031929	TOR signaling	54/5895	3.77753e-06	5.74276e-05
GO:0090101	negative regulation of transmembrane receptor protein serine/threonine kinase signaling pathway	54/5895	3.77753e-06	5.74276e-05
GO:0055074	calcium ion homeostasis	169/5895	4.08246e-06	6.1914e-05
GO:0051054	positive regulation of DNA metabolic process	85/5895	4.22093e-06	6.38606e-05
GO:0035337	fatty-acyl-CoA metabolic process	13/5895	4.27195e-06	6.4324e-05
GO:0046831	regulation of RNA export from nucleus	13/5895	4.27195e-06	6.4324e-05
GO:0021537	telencephalon development	96/5895	4.31845e-06	6.48692e-05
GO:0006699	bile acid biosynthetic process	15/5895	4.36067e-06	6.5348e-05
GO:0045446	endothelial cell differentiation	49/5895	4.4826e-06	6.67618e-05
GO:0015850	organic hydroxy compound transport	95/5895	4.48676e-06	6.67618e-05
GO:0034976	response to endoplasmic reticulum stress	95/5895	4.48676e-06	6.67618e-05
GO:0019373	epoxygenase P450 pathway	20/5895	4.60836e-06	6.75006e-05
GO:0032373	positive regulation of sterol transport	20/5895	4.60836e-06	6.75006e-05
GO:0032376	positive regulation of cholesterol transport	20/5895	4.60836e-06	6.75006e-05
GO:0072574	hepatocyte proliferation	20/5895	4.60836e-06	6.75006e-05
GO:0072575	epithelial cell proliferation involved in liver morphogenesis	20/5895	4.60836e-06	6.75006e-05
GO:0007219	Notch signaling pathway	73/5895	4.61131e-06	6.75006e-05
GO:1901861	regulation of muscle tissue development	73/5895	4.61131e-06	6.75006e-05
GO:0030316	osteoclast differentiation	50/5895	4.63556e-06	6.76985e-05
GO:0016202	regulation of striated muscle tissue development	72/5895	4.70152e-06	6.85032e-05
GO:0045216	cell-cell junction organization	81/5895	4.75777e-06	6.91631e-05
GO:1903076	regulation of protein localization to plasma membrane	51/5895	4.77271e-06	6.92207e-05
GO:0048041	focal adhesion assembly	39/5895	4.98778e-06	7.21741e-05
GO:0018209	peptidyl-serine modification	128/5895	5.00718e-06	7.2289e-05
GO:0072522	purine-containing compound biosynthetic process	68/5895	5.0205e-06	7.23158e-05
GO:2000181	negative regulation of blood vessel morphogenesis	55/5895	5.16386e-06	7.42114e-05
GO:0016311	dephosphorylation	133/5895	5.35882e-06	7.68382e-05
GO:0061178	regulation of insulin secretion involved in cellular response to glucose stimulus	40/5895	5.43034e-06	7.76254e-05
GO:0050796	regulation of insulin secretion	76/5895	5.43833e-06	7.76254e-05
GO:0032006	regulation of TOR signaling	46/5895	5.50863e-06	7.84514e-05
GO:0043112	receptor metabolic process	83/5895	5.56304e-06	7.90478e-05
GO:0043393	regulation of protein binding	89/5895	5.59918e-06	7.93826e-05
GO:0090092	regulation of transmembrane receptor protein serine/threonine kinase signaling pathway	94/5895	5.67309e-06	8.02501e-05
GO:0010893	positive regulation of steroid biosynthetic process	19/5895	5.72556e-06	8.05609e-05
GO:0090208	positive regulation of triglyceride metabolic process	19/5895	5.72556e-06	8.05609e-05
GO:0007173	epidermal growth factor receptor signaling pathway	47/5895	5.74614e-06	8.05609e-05
GO:0010595	positive regulation of endothelial cell migration	47/5895	5.74614e-06	8.05609e-05
GO:0048634	regulation of muscle organ development	73/5895	5.83301e-06	8.15974e-05
GO:0003012	muscle system process	143/5895	5.91214e-06	8.25214e-05
GO:0051057	positive regulation of small GTPase mediated signal transduction	37/5895	6.09108e-06	8.48314e-05
GO:0030278	regulation of ossification	92/5895	6.12487e-06	8.51142e-05
GO:0006874	cellular calcium ion homeostasis	163/5895	6.42249e-06	8.90539e-05
GO:0060249	anatomical structure homeostasis	147/5895	6.43799e-06	8.9073e-05
GO:0006164	purine nucleotide biosynthetic process	66/5895	6.61476e-06	9.13185e-05
GO:0046390	ribose phosphate biosynthetic process	65/5895	6.69984e-06	9.2291e-05
GO:0032259	methylation	125/5895	6.80925e-06	9.35938e-05
GO:0032872	regulation of stress-activated MAPK cascade	89/5895	6.85165e-06	9.39719e-05
GO:1900180	regulation of protein localization to nucleus	59/5895	6.98339e-06	9.55416e-05
GO:0034612	response to tumor necrosis factor	75/5895	6.99639e-06	9.55416e-05
GO:0021675	nerve development	39/5895	7.28478e-06	9.9265e-05
GO:0006766	vitamin metabolic process	35/5895	7.35966e-06	9.99242e-05
GO:0014009	glial cell proliferation	29/5895	7.36484e-06	9.99242e-05
GO:0007041	lysosomal transport	46/5895	7.65288e-06	0.000103388
GO:0032092	positive regulation of protein binding	46/5895	7.65288e-06	0.000103388
GO:0032970	regulation of actin filament-based process	143/5895	7.9225e-06	0.000106683
GO:0046849	bone remodeling	47/5895	7.93061e-06	0.000106683
GO:0007005	mitochondrion organization	164/5895	7.96426e-06	0.000106908
GO:0048017	inositol lipid-mediated signaling	68/5895	8.17765e-06	0.000109238
GO:0030518	intracellular steroid hormone receptor signaling pathway	48/5895	8.17905e-06	0.000109238
GO:0017038	protein import	84/5895	8.18984e-06	0.000109238
GO:0050731	positive regulation of peptidyl-tyrosine phosphorylation	77/5895	8.2757e-06	0.000110151
GO:0010001	glial cell differentiation	94/5895	8.34682e-06	0.000110863
GO:0046700	heterocycle catabolic process	139/5895	8.41752e-06	0.000111567
GO:0035384	thioester biosynthetic process	17/5895	8.50326e-06	0.000112232
GO:0071616	acyl-CoA biosynthetic process	17/5895	8.50326e-06	0.000112232
GO:0046503	glycerolipid catabolic process	33/5895	8.77652e-06	0.000115597
GO:0044403	symbiotic process	132/5895	8.93476e-06	0.000117358
GO:0090205	positive regulation of cholesterol metabolic process	10/5895	8.94922e-06	0.000117358
GO:0003158	endothelium development	53/5895	8.98802e-06	0.000117358
GO:0016525	negative regulation of angiogenesis	53/5895	8.98802e-06	0.000117358
GO:0045598	regulation of fat cell differentiation	61/5895	9.00324e-06	0.000117358
GO:0001666	response to hypoxia	81/5895	9.06177e-06	0.000117635
GO:1904018	positive regulation of vasculature development	81/5895	9.06177e-06	0.000117635
GO:0044270	cellular nitrogen compound catabolic process	137/5895	9.3306e-06	0.000120876
GO:0048668	collateral sprouting	20/5895	9.36425e-06	0.000121064
GO:0032103	positive regulation of response to external stimulus	145/5895	9.51494e-06	0.00012276
GO:0035150	regulation of tube size	71/5895	9.70111e-06	0.000124907
GO:0010828	positive regulation of glucose transmembrane transport	28/5895	9.86787e-06	0.000126537
GO:0060612	adipose tissue development	28/5895	9.86787e-06	0.000126537
GO:1901264	carbohydrate derivative transport	34/5895	9.89649e-06	0.000126647
GO:0036293	response to decreased oxygen levels	89/5895	1.01794e-05	0.000129893
GO:0062014	negative regulation of small molecule metabolic process	45/5895	1.01913e-05	0.000129893
GO:1901616	organic hydroxy compound catabolic process	31/5895	1.02957e-05	0.000130959
GO:0006606	protein import into nucleus	67/5895	1.05851e-05	0.0001341
GO:2001236	regulation of extrinsic apoptotic signaling pathway	67/5895	1.05851e-05	0.0001341
GO:0009072	aromatic amino acid family metabolic process	22/5895	1.06779e-05	0.000135004
GO:0016032	viral process	112/5895	1.08686e-05	0.00013714
GO:0050727	regulation of inflammatory response	131/5895	1.09337e-05	0.000137686
GO:0006650	glycerophospholipid metabolic process	96/5895	1.11743e-05	0.000140435
GO:0009260	ribonucleotide biosynthetic process	62/5895	1.14874e-05	0.000144029
GO:0019221	cytokine-mediated signaling pathway	130/5895	1.15059e-05	0.000144029
GO:0005976	polysaccharide metabolic process	50/5895	1.15685e-05	0.000144241
GO:0043401	steroid hormone mediated signaling pathway	50/5895	1.15685e-05	0.000144241
GO:0009152	purine ribonucleotide biosynthetic process	59/5895	1.18487e-05	0.000147442
GO:0010827	regulation of glucose transmembrane transport	41/5895	1.18903e-05	0.000147592
GO:0050996	positive regulation of lipid catabolic process	19/5895	1.19075e-05	0.000147592
GO:0043467	regulation of generation of precursor metabolites and energy	57/5895	1.19853e-05	0.000148106
GO:0046822	regulation of nucleocytoplasmic transport	54/5895	1.19959e-05	0.000148106
GO:0010959	regulation of metal ion transport	147/5895	1.30453e-05	0.000160656
GO:0043535	regulation of blood vessel endothelial cell migration	43/5895	1.30634e-05	0.000160656
GO:1904950	negative regulation of establishment of protein localization	68/5895	1.31075e-05	0.000160885
GO:0008361	regulation of cell size	82/5895	1.32336e-05	0.000162118
GO:0097006	regulation of plasma lipoprotein particle levels	33/5895	1.33122e-05	0.000162765
GO:0051896	regulation of protein kinase B signaling	67/5895	1.34036e-05	0.000163565
GO:0007416	synapse assembly	75/5895	1.35688e-05	0.000165262
GO:0007031	peroxisome organization	21/5895	1.39331e-05	0.000168722
GO:0055090	acylglycerol homeostasis	21/5895	1.39331e-05	0.000168722
GO:0070328	triglyceride homeostasis	21/5895	1.39331e-05	0.000168722
GO:0031345	negative regulation of cell projection organization	80/5895	1.42073e-05	0.000171713
GO:0044264	cellular polysaccharide metabolic process	46/5895	1.44202e-05	0.000173952
GO:0048592	eye morphogenesis	72/5895	1.48258e-05	0.000178504
GO:0006536	glutamate metabolic process	18/5895	1.50216e-05	0.000180517
GO:0090596	sensory organ morphogenesis	112/5895	1.51124e-05	0.000181263
GO:0007009	plasma membrane organization	49/5895	1.52917e-05	0.000183033
GO:0016052	carbohydrate catabolic process	59/5895	1.5318e-05	0.000183033
GO:0035296	regulation of tube diameter	70/5895	1.56666e-05	0.000186492
GO:0097746	regulation of blood vessel diameter	70/5895	1.56666e-05	0.000186492
GO:0042177	negative regulation of protein catabolic process	55/5895	1.57506e-05	0.000187139
GO:0061912	selective autophagy	31/5895	1.58859e-05	0.000188391
GO:0045787	positive regulation of cell cycle	126/5895	1.64029e-05	0.000194157
GO:0048015	phosphatidylinositol-mediated signaling	66/5895	1.7305e-05	0.000204069
GO:0051224	negative regulation of protein transport	66/5895	1.7305e-05	0.000204069
GO:0050920	regulation of chemotaxis	85/5895	1.75749e-05	0.000206866
GO:1903670	regulation of sprouting angiogenesis	36/5895	1.76082e-05	0.000206872
GO:0000266	mitochondrial fission	26/5895	1.77176e-05	0.00020777
GO:0050803	regulation of synapse structure or activity	105/5895	1.79236e-05	0.000209795
GO:0042692	muscle cell differentiation	138/5895	1.82115e-05	0.000212771
GO:0098656	anion transmembrane transport	84/5895	1.82787e-05	0.000213162
GO:0001954	positive regulation of cell-matrix adhesion	29/5895	1.86272e-05	0.000216195
GO:0042446	hormone biosynthetic process	29/5895	1.86272e-05	0.000216195
GO:1901657	glycosyl compound metabolic process	44/5895	1.86416e-05	0.000216195
GO:0046339	diacylglycerol metabolic process	17/5895	1.87633e-05	0.000217207
GO:0060976	coronary vasculature development	37/5895	1.89122e-05	0.00021853
GO:0032007	negative regulation of TOR signaling	24/5895	1.90054e-05	0.000219205
GO:0007033	vacuole organization	69/5895	2.01277e-05	0.000231726
GO:0046883	regulation of hormone secretion	109/5895	2.05798e-05	0.000236499
GO:0060759	regulation of response to cytokine stimulus	51/5895	2.06737e-05	0.000237146
GO:0045807	positive regulation of endocytosis	52/5895	2.07119e-05	0.000237153
GO:0030323	respiratory tube development	85/5895	2.13125e-05	0.000243575
GO:0060043	regulation of cardiac muscle cell proliferation	27/5895	2.135e-05	0.000243575
GO:0050807	regulation of synapse organization	101/5895	2.16441e-05	0.000246485
GO:0043010	camera-type eye development	129/5895	2.1886e-05	0.00024879
GO:0030100	regulation of endocytosis	84/5895	2.21886e-05	0.000251325
GO:0030324	lung development	84/5895	2.21886e-05	0.000251325
GO:0060420	regulation of heart growth	40/5895	2.22928e-05	0.000252053
GO:0043414	macromolecule methylation	107/5895	2.26836e-05	0.000256012
GO:0031334	positive regulation of protein-containing complex assembly	88/5895	2.27353e-05	0.000256138
GO:0071248	cellular response to metal ion	63/5895	2.33678e-05	0.000262794
GO:0007254	JNK cascade	77/5895	2.37897e-05	0.000267062
GO:0002065	columnar/cuboidal epithelial cell differentiation	61/5895	2.43458e-05	0.00027282
GO:0045862	positive regulation of proteolysis	121/5895	2.46126e-05	0.000275321
GO:0070542	response to fatty acid	28/5895	2.50685e-05	0.00027943
GO:1902930	regulation of alcohol biosynthetic process	28/5895	2.50685e-05	0.00027943
GO:0046461	neutral lipid catabolic process	23/5895	2.53301e-05	0.000281351
GO:0046464	acylglycerol catabolic process	23/5895	2.53301e-05	0.000281351
GO:0034381	plasma lipoprotein particle clearance	21/5895	2.5478e-05	0.000282497
GO:0003205	cardiac chamber development	75/5895	2.55425e-05	0.000282715
GO:0043406	positive regulation of MAP kinase activity	85/5895	2.57769e-05	0.00028481
GO:0051170	import into nucleus	67/5895	2.65779e-05	0.000293146
GO:0021987	cerebral cortex development	47/5895	2.669e-05	0.00029387
GO:0051259	protein complex oligomerization	84/5895	2.68627e-05	0.000295256
GO:0051222	positive regulation of protein transport	122/5895	2.71409e-05	0.000297794
GO:0006090	pyruvate metabolic process	51/5895	2.71946e-05	0.000297866
GO:0097191	extrinsic apoptotic signaling pathway	87/5895	2.85552e-05	0.000312221
GO:0031503	protein-containing complex localization	95/5895	2.86041e-05	0.000312221
GO:0048524	positive regulation of viral process	39/5895	2.97671e-05	0.000324353
GO:0034764	positive regulation of transmembrane transport	90/5895	3.0053e-05	0.000326904
GO:0048593	camera-type eye morphogenesis	61/5895	3.08673e-05	0.000335184
GO:1903311	regulation of mRNA metabolic process	97/5895	3.09633e-05	0.000335649
GO:1905475	regulation of protein localization to membrane	75/5895	3.13368e-05	0.000339115
GO:1902105	regulation of leukocyte differentiation	110/5895	3.16201e-05	0.000341594
GO:0061448	connective tissue development	100/5895	3.17929e-05	0.000342874
GO:1903364	positive regulation of cellular protein catabolic process	59/5895	3.21536e-05	0.000346173
GO:0045542	positive regulation of cholesterol biosynthetic process	9/5895	3.23264e-05	0.000346849
GO:0106120	positive regulation of sterol biosynthetic process	9/5895	3.23264e-05	0.000346849
GO:0045637	regulation of myeloid cell differentiation	84/5895	3.24354e-05	0.000347427
GO:1904035	regulation of epithelial cell apoptotic process	42/5895	3.29275e-05	0.000352101
GO:1903322	positive regulation of protein modification by small protein conjugation or removal	57/5895	3.33107e-05	0.000354258
GO:0110053	regulation of actin filament organization	99/5895	3.33495e-05	0.000354258
GO:0045722	positive regulation of gluconeogenesis	14/5895	3.33538e-05	0.000354258
GO:2000114	regulation of establishment of cell polarity	14/5895	3.33538e-05	0.000354258
GO:0000038	very long-chain fatty acid metabolic process	20/5895	3.355e-05	0.000354551
GO:0009069	serine family amino acid metabolic process	20/5895	3.355e-05	0.000354551
GO:0060479	lung cell differentiation	20/5895	3.355e-05	0.000354551
GO:0010771	negative regulation of cell morphogenesis involved in differentiation	44/5895	3.43427e-05	0.000362321
GO:0046328	regulation of JNK cascade	72/5895	3.48659e-05	0.000367227
GO:0030038	contractile actin filament bundle assembly	48/5895	3.56709e-05	0.000374456
GO:0043149	stress fiber assembly	48/5895	3.56709e-05	0.000374456
GO:1901214	regulation of neuron death	130/5895	3.669e-05	0.000384514
GO:0043491	protein kinase B signaling	75/5895	3.83254e-05	0.000400987
GO:0045926	negative regulation of growth	96/5895	3.8464e-05	0.000401771
GO:0043124	negative regulation of I-kappaB kinase/NF-kappaB signaling	25/5895	3.85801e-05	0.000402317
GO:0046885	regulation of hormone biosynthetic process	17/5895	3.87103e-05	0.000403008
GO:0090288	negative regulation of cellular response to growth factor stimulus	61/5895	3.89648e-05	0.000404989
GO:0007411	axon guidance	92/5895	3.90798e-05	0.000405517
GO:1904951	positive regulation of establishment of protein localization	126/5895	3.93411e-05	0.000407558
GO:0015718	monocarboxylic acid transport	68/5895	3.98668e-05	0.000412327
GO:1903522	regulation of blood circulation	91/5895	4.09232e-05	0.000422039
GO:0030902	hindbrain development	67/5895	4.11562e-05	0.000422039
GO:0060411	cardiac septum morphogenesis	39/5895	4.12744e-05	0.000422039
GO:1905897	regulation of response to endoplasmic reticulum stress	39/5895	4.12744e-05	0.000422039
GO:0006605	protein targeting	98/5895	4.13296e-05	0.000422039
GO:0010452	histone H3-K36 methylation	10/5895	4.14057e-05	0.000422039
GO:0035376	sterol import	10/5895	4.14057e-05	0.000422039
GO:0070508	cholesterol import	10/5895	4.14057e-05	0.000422039
GO:0051346	negative regulation of hydrolase activity	138/5895	4.14078e-05	0.000422039
GO:0060485	mesenchyme development	101/5895	4.20964e-05	0.000428365
GO:0048608	reproductive structure development	159/5895	4.22419e-05	0.000429154
GO:0009083	branched-chain amino acid catabolic process	12/5895	4.25143e-05	0.000429845
GO:0098974	postsynaptic actin cytoskeleton organization	12/5895	4.25143e-05	0.000429845
GO:0099188	postsynaptic cytoskeleton organization	12/5895	4.25143e-05	0.000429845
GO:0021955	central nervous system neuron axonogenesis	23/5895	4.26292e-05	0.000430317
GO:0090630	activation of GTPase activity	41/5895	4.37492e-05	0.00044023
GO:0061614	pri-miRNA transcription by RNA polymerase II	29/5895	4.37509e-05	0.00044023
GO:1902001	fatty acid transmembrane transport	11/5895	4.41366e-05	0.000443404
GO:0035264	multicellular organism growth	81/5895	4.43791e-05	0.000445131
GO:0002761	regulation of myeloid leukocyte differentiation	54/5895	4.46585e-05	0.000447223
GO:0009066	aspartate family amino acid metabolic process	21/5895	4.49031e-05	0.00044825
GO:0016485	protein processing	85/5895	4.49032e-05	0.00044825
GO:0031214	biomineral tissue development	64/5895	4.50722e-05	0.000448518
GO:0110148	biomineralization	64/5895	4.50722e-05	0.000448518
GO:0061458	reproductive system development	160/5895	4.51934e-05	0.000448968
GO:0061387	regulation of extent of cell growth	53/5895	4.52597e-05	0.000448968
GO:0002762	negative regulation of myeloid leukocyte differentiation	26/5895	4.54589e-05	0.000449918
GO:0022409	positive regulation of cell-cell adhesion	96/5895	4.54981e-05	0.000449918
GO:1902414	protein localization to cell junction	52/5895	4.57842e-05	0.000452038
GO:2000058	regulation of ubiquitin-dependent protein catabolic process	63/5895	4.63808e-05	0.000457068
GO:0097485	neuron projection guidance	92/5895	4.64385e-05	0.000457068
GO:0007156	homophilic cell adhesion via plasma membrane adhesion molecules	47/5895	4.69295e-05	0.000461181
GO:2000027	regulation of animal organ morphogenesis	79/5895	4.82487e-05	0.000473407
GO:0009116	nucleoside metabolic process	35/5895	4.83756e-05	0.000473829
GO:0032535	regulation of cellular component size	140/5895	4.84419e-05	0.000473829
GO:0032878	regulation of establishment or maintenance of cell polarity	16/5895	4.91717e-05	0.000479481
GO:0090114	COPII-coated vesicle budding	16/5895	4.91717e-05	0.000479481
GO:0003231	cardiac ventricle development	59/5895	5.1503e-05	0.000501439
GO:0010464	regulation of mesenchymal cell proliferation	24/5895	5.18839e-05	0.000503594
GO:0060421	positive regulation of heart growth	24/5895	5.18839e-05	0.000503594
GO:0032371	regulation of sterol transport	27/5895	5.22995e-05	0.00050607
GO:0032374	regulation of cholesterol transport	27/5895	5.22995e-05	0.00050607
GO:0045766	positive regulation of angiogenesis	72/5895	5.24046e-05	0.000506311
GO:0072089	stem cell proliferation	58/5895	5.27255e-05	0.000508632
GO:1901863	positive regulation of muscle tissue development	38/5895	5.50175e-05	0.000529446
GO:0048675	axon extension	56/5895	5.5051e-05	0.000529446
GO:0072331	signal transduction by p53 class mediator	55/5895	5.6137e-05	0.000539069
GO:0034103	regulation of tissue remodeling	39/5895	5.66969e-05	0.000543618
GO:0006730	one-carbon metabolic process	22/5895	5.7117e-05	0.000546815
GO:1902893	regulation of pri-miRNA transcription by RNA polymerase II	28/5895	5.89725e-05	0.000563723
GO:0099003	vesicle-mediated transport in synapse	94/5895	5.91598e-05	0.000564658
GO:0001702	gastrulation with mouth forming second	20/5895	5.97059e-05	0.000569009
GO:0006110	regulation of glycolytic process	25/5895	6.12566e-05	0.000582908
GO:0018205	peptidyl-lysine modification	125/5895	6.30059e-05	0.000598651
GO:0051146	striated muscle cell differentiation	111/5895	6.43568e-05	0.000609651
GO:1903829	positive regulation of cellular protein localization	111/5895	6.43568e-05	0.000609651
GO:0000271	polysaccharide biosynthetic process	35/5895	6.80214e-05	0.000643398
GO:0043433	negative regulation of DNA-binding transcription factor activity	64/5895	6.94986e-05	0.000656387
GO:0042304	regulation of fatty acid biosynthetic process	23/5895	6.97966e-05	0.000658217
GO:0060428	lung epithelium development	26/5895	7.05322e-05	0.000664161
GO:0070997	neuron death	140/5895	7.12552e-05	0.000669968
GO:0032835	glomerulus development	30/5895	7.14127e-05	0.00067045
GO:0006470	protein dephosphorylation	86/5895	7.29981e-05	0.000684316
GO:0006417	regulation of translation	122/5895	7.38457e-05	0.000691235
GO:0035051	cardiocyte differentiation	68/5895	7.4391e-05	0.000695308
GO:0015931	nucleobase-containing compound transport	73/5895	7.46911e-05	0.00069708
GO:0060039	pericardium development	17/5895	7.532e-05	0.000700876
GO:0060384	innervation	17/5895	7.532e-05	0.000700876
GO:0045601	regulation of endothelial cell differentiation	21/5895	7.65187e-05	0.000710322
GO:0031998	regulation of fatty acid beta-oxidation	14/5895	7.67091e-05	0.000710322
GO:0051963	regulation of synapse assembly	51/5895	7.67855e-05	0.000710322
GO:1905039	carboxylic acid transmembrane transport	51/5895	7.67855e-05	0.000710322
GO:0060487	lung epithelial cell differentiation	19/5895	7.9295e-05	0.000732463
GO:0048285	organelle fission	156/5895	8.01056e-05	0.000738869
GO:0070374	positive regulation of ERK1 and ERK2 cascade	80/5895	8.04403e-05	0.000740873
GO:0001959	regulation of cytokine-mediated signaling pathway	46/5895	8.08386e-05	0.000742927
GO:0002262	myeloid cell homeostasis	71/5895	8.09188e-05	0.000742927
GO:0106027	neuron projection organization	45/5895	8.11005e-05	0.000742927
GO:0055024	regulation of cardiac muscle tissue development	44/5895	8.11344e-05	0.000742927
GO:0046579	positive regulation of Ras protein signal transduction	32/5895	8.21844e-05	0.000751451
GO:0032881	regulation of polysaccharide metabolic process	24/5895	8.25846e-05	0.000754017
GO:0030217	T cell differentiation	100/5895	8.34763e-05	0.000761058
GO:0006397	mRNA processing	153/5895	8.36251e-05	0.000761314
GO:0043254	regulation of protein-containing complex assembly	146/5895	8.49111e-05	0.000771908
GO:0048660	regulation of smooth muscle cell proliferation	64/5895	8.58065e-05	0.000777807
GO:0051147	regulation of muscle cell differentiation	64/5895	8.58065e-05	0.000777807
GO:0010463	mesenchymal cell proliferation	28/5895	8.8106e-05	0.000797505
GO:0043583	ear development	89/5895	8.89123e-05	0.00080365
GO:2000377	regulation of reactive oxygen species metabolic process	77/5895	9.1849e-05	0.000829006
GO:0009791	post-embryonic development	54/5895	9.22267e-05	0.000831226
GO:0032352	positive regulation of hormone metabolic process	13/5895	9.34837e-05	0.000841353
GO:0030225	macrophage differentiation	22/5895	9.39229e-05	0.000842901
GO:0046164	alcohol catabolic process	22/5895	9.39229e-05	0.000842901
GO:0098727	maintenance of cell number	67/5895	9.44754e-05	0.000846655
GO:0060324	face development	29/5895	9.61472e-05	0.000860416
GO:0008053	mitochondrial fusion	16/5895	9.78251e-05	0.00087419
GO:1903825	organic acid transmembrane transport	51/5895	9.81513e-05	0.000875865
GO:0045844	positive regulation of striated muscle tissue development	37/5895	0.000100342	0.000892889
GO:0048636	positive regulation of muscle organ development	37/5895	0.000100342	0.000892889
GO:0031099	regeneration	59/5895	0.000101008	0.000897551
GO:0003281	ventricular septum development	38/5895	0.000102475	0.000906891
GO:0097581	lamellipodium organization	38/5895	0.000102475	0.000906891
GO:0071398	cellular response to fatty acid	20/5895	0.000102491	0.000906891
GO:1903708	positive regulation of hemopoiesis	82/5895	0.000104577	0.000924059
GO:0008299	isoprenoid biosynthetic process	18/5895	0.000105156	0.00092706
GO:0032231	regulation of actin filament bundle assembly	46/5895	0.000105211	0.00092706
GO:0007229	integrin-mediated signaling pathway	41/5895	0.00010621	0.000933258
GO:0021954	central nervous system neuron development	41/5895	0.00010621	0.000933258
GO:0001837	epithelial to mesenchymal transition	57/5895	0.000107189	0.000940553
GO:0019058	viral life cycle	81/5895	0.000109554	0.000959963
GO:0032350	regulation of hormone metabolic process	23/5895	0.000111397	0.00097476
GO:0043903	regulation of symbiotic process	80/5895	0.000114746	0.00100268
GO:0045600	positive regulation of fat cell differentiation	32/5895	0.000116375	0.0010141
GO:1904377	positive regulation of protein localization to cell periphery	32/5895	0.000116375	0.0010141
GO:0031348	negative regulation of defense response	83/5895	0.000118485	0.00103107
GO:0002042	cell migration involved in sprouting angiogenesis	27/5895	0.000118806	0.00103141
GO:0061136	regulation of proteasomal protein catabolic process	71/5895	0.000118852	0.00103141
GO:0051260	protein homooligomerization	66/5895	0.000119848	0.00103863
GO:0048762	mesenchymal cell differentiation	82/5895	0.000124233	0.00107515
GO:0048659	smooth muscle cell proliferation	65/5895	0.000124541	0.00107634
GO:0006739	NADP metabolic process	21/5895	0.000126429	0.00109116
GO:0021953	central nervous system neuron differentiation	85/5895	0.000127409	0.00109717
GO:0021932	hindbrain radial glia guided cell migration	11/5895	0.000127473	0.00109717
GO:0120163	negative regulation of cold-induced thermogenesis	24/5895	0.000128502	0.0011043
GO:0006479	protein methylation	69/5895	0.000129174	0.0011043
GO:0008213	protein alkylation	69/5895	0.000129174	0.0011043
GO:0051100	negative regulation of binding	64/5895	0.00012935	0.0011043
GO:0009100	glycoprotein metabolic process	114/5895	0.00012948	0.0011043
GO:0030282	bone mineralization	49/5895	0.000129864	0.0011043
GO:0005977	glycogen metabolic process	35/5895	0.000130226	0.0011043
GO:0006073	cellular glucan metabolic process	35/5895	0.000130226	0.0011043
GO:0044042	glucan metabolic process	35/5895	0.000130226	0.0011043
GO:0061180	mammary gland epithelium development	35/5895	0.000130226	0.0011043
GO:1903036	positive regulation of response to wounding	35/5895	0.000130226	0.0011043
GO:0048814	regulation of dendrite morphogenesis	48/5895	0.000132148	0.00111759
GO:1901890	positive regulation of cell junction assembly	48/5895	0.000132148	0.00111759
GO:0033157	regulation of intracellular protein transport	84/5895	0.000133713	0.00112931
GO:0030879	mammary gland development	63/5895	0.000134272	0.00113252
GO:0003151	outflow tract morphogenesis	37/5895	0.000136023	0.00114575
GO:0032147	activation of protein kinase activity	87/5895	0.000136282	0.00114641
GO:0032386	regulation of intracellular transport	113/5895	0.000136533	0.00114699
GO:0006568	tryptophan metabolic process	9/5895	0.000137524	0.0011516
GO:0006586	indolalkylamine metabolic process	9/5895	0.000137524	0.0011516
GO:0060840	artery development	45/5895	0.000137637	0.0011516
GO:0072593	reactive oxygen species metabolic process	102/5895	0.000137813	0.0011516
GO:0001819	positive regulation of cytokine production	148/5895	0.000138411	0.00115246
GO:0010635	regulation of mitochondrial fusion	10/5895	0.000138463	0.00115246
GO:0071281	cellular response to iron ion	10/5895	0.000138463	0.00115246
GO:0090140	regulation of mitochondrial fission	17/5895	0.000139193	0.001157
GO:1902903	regulation of supramolecular fiber organization	125/5895	0.00014014	0.00116334
GO:0031016	pancreas development	41/5895	0.000140508	0.00116487
GO:0072511	divalent inorganic cation transport	154/5895	0.000141611	0.00117247
GO:0001890	placenta development	66/5895	0.000145934	0.00120668
GO:0048008	platelet-derived growth factor receptor signaling pathway	30/5895	0.00014814	0.00122332
GO:0070838	divalent metal ion transport	153/5895	0.000149414	0.00123223
GO:0045931	positive regulation of mitotic cell cycle	65/5895	0.00015186	0.00125076
GO:0032368	regulation of lipid transport	52/5895	0.000153947	0.0012663
GO:0051101	regulation of DNA binding	51/5895	0.000157835	0.00129659
GO:0030514	negative regulation of BMP signaling pathway	26/5895	0.000160291	0.00131334
GO:0031103	axon regeneration	26/5895	0.000160291	0.00131334
GO:1903052	positive regulation of proteolysis involved in cellular protein catabolic process	50/5895	0.000161605	0.00132228
GO:0044273	sulfur compound catabolic process	14/5895	0.0001618	0.00132228
GO:0030098	lymphocyte differentiation	136/5895	0.000164172	0.00133993
GO:0032956	regulation of actin cytoskeleton organization	122/5895	0.000164607	0.00134174
GO:0045739	positive regulation of DNA repair	33/5895	0.000168645	0.00137134
GO:0018107	peptidyl-threonine phosphorylation	48/5895	0.000168673	0.00137134
GO:0032409	regulation of transporter activity	98/5895	0.000169644	0.00137746
GO:2000781	positive regulation of double-strand break repair	20/5895	0.000170241	0.00138053
GO:0001818	negative regulation of cytokine production	92/5895	0.000170722	0.00138265
GO:0051480	regulation of cytosolic calcium ion concentration	126/5895	0.000171481	0.00138689
GO:0018958	phenol-containing compound metabolic process	47/5895	0.000171905	0.00138689
GO:0031398	positive regulation of protein ubiquitination	47/5895	0.000171905	0.00138689
GO:0061351	neural precursor cell proliferation	71/5895	0.000172419	0.00138926
GO:0045923	positive regulation of fatty acid metabolic process	23/5895	0.000173615	0.00139711
GO:0055021	regulation of cardiac muscle tissue growth	35/5895	0.000177449	0.00142614
GO:0050792	regulation of viral process	74/5895	0.000180361	0.00144701
GO:0032370	positive regulation of lipid transport	36/5895	0.000180503	0.00144701
GO:0050772	positive regulation of axonogenesis	43/5895	0.000181896	0.00145448
GO:0090263	positive regulation of canonical Wnt signaling pathway	43/5895	0.000181896	0.00145448
GO:1902882	regulation of response to oxidative stress	42/5895	0.000183435	0.00146422
GO:0048745	smooth muscle tissue development	16/5895	0.00018381	0.00146422
GO:0060045	positive regulation of cardiac muscle cell proliferation	16/5895	0.00018381	0.00146422
GO:0001570	vasculogenesis	41/5895	0.000184488	0.00146591
GO:1905037	autophagosome organization	41/5895	0.000184488	0.00146591
GO:0010717	regulation of epithelial to mesenchymal transition	40/5895	0.000185002	0.00146815
GO:0045995	regulation of embryonic development	53/5895	0.000187749	0.00148808
GO:0090257	regulation of muscle system process	87/5895	0.000188019	0.00148834
GO:0050817	coagulation	64/5895	0.000192192	0.00151757
GO:0071356	cellular response to tumor necrosis factor	64/5895	0.000192192	0.00151757
GO:0018022	peptidyl-lysine methylation	52/5895	0.000193211	0.00152371
GO:0003382	epithelial cell morphogenesis	24/5895	0.000195748	0.00154179
GO:0006900	vesicle budding from membrane	29/5895	0.000198966	0.00156323
GO:1903078	positive regulation of protein localization to plasma membrane	29/5895	0.000198966	0.00156323
GO:0007596	blood coagulation	63/5895	0.000200086	0.00157008
GO:0006984	ER-nucleus signaling pathway	21/5895	0.000203037	0.00158731
GO:0034105	positive regulation of tissue remodeling	21/5895	0.000203037	0.00158731
GO:0097009	energy homeostasis	21/5895	0.000203037	0.00158731
GO:0043123	positive regulation of I-kappaB kinase/NF-kappaB signaling	50/5895	0.000203908	0.00158812
GO:0003206	cardiac chamber morphogenesis	57/5895	0.000204805	0.00158812
GO:0008209	androgen metabolic process	13/5895	0.000205154	0.00158812
GO:0009081	branched-chain amino acid metabolic process	13/5895	0.000205154	0.00158812
GO:0010875	positive regulation of cholesterol efflux	13/5895	0.000205154	0.00158812
GO:0019363	pyridine nucleotide biosynthetic process	13/5895	0.000205154	0.00158812
GO:0021535	cell migration in hindbrain	13/5895	0.000205154	0.00158812
GO:0090030	regulation of steroid hormone biosynthetic process	13/5895	0.000205154	0.00158812
GO:0015980	energy derivation by oxidation of organic compounds	88/5895	0.000209227	0.00161767
GO:0007626	locomotory behavior	91/5895	0.000209486	0.00161768
GO:0097193	intrinsic apoptotic signaling pathway	102/5895	0.000212509	0.00163902
GO:0000187	activation of MAPK activity	48/5895	0.000214085	0.00164715
GO:2000278	regulation of DNA biosynthetic process	48/5895	0.000214085	0.00164715
GO:0031663	lipopolysaccharide-mediated signaling pathway	25/5895	0.000216387	0.00166283
GO:0030032	lamellipodium assembly	31/5895	0.000217805	0.00166966
GO:0033692	cellular polysaccharide biosynthetic process	31/5895	0.000217805	0.00166966
GO:0016050	vesicle organization	96/5895	0.000218192	0.0016706
GO:0009636	response to toxic substance	47/5895	0.000218883	0.00167183
GO:0034968	histone lysine methylation	47/5895	0.000218883	0.00167183
GO:0021543	pallium development	60/5895	0.000225109	0.00171549
GO:0055081	anion homeostasis	32/5895	0.000225142	0.00171549
GO:2001020	regulation of response to DNA damage stimulus	80/5895	0.000226405	0.00172303
GO:2001022	positive regulation of response to DNA damage stimulus	45/5895	0.00022767	0.00173057
GO:1905898	positive regulation of response to endoplasmic reticulum stress	19/5895	0.000229309	0.00174093
GO:0038083	peptidyl-tyrosine autophosphorylation	22/5895	0.000234731	0.00177985
GO:0043488	regulation of mRNA stability	43/5895	0.000235028	0.00177985
GO:1900024	regulation of substrate adhesion-dependent cell spreading	26/5895	0.000235282	0.00177985
GO:0045453	bone resorption	34/5895	0.000235897	0.00178237
GO:2001237	negative regulation of extrinsic apoptotic signaling pathway	42/5895	0.000238022	0.00179627
GO:0034637	cellular carbohydrate biosynthetic process	35/5895	0.000239454	0.00180492
GO:0051492	regulation of stress fiber assembly	40/5895	0.000242305	0.00182422
GO:2001057	reactive nitrogen species metabolic process	37/5895	0.000243328	0.00182845
GO:0000045	autophagosome assembly	39/5895	0.000243445	0.00182845
GO:0006767	water-soluble vitamin metabolic process	17/5895	0.000245731	0.00184123
GO:0019433	triglyceride catabolic process	17/5895	0.000245731	0.00184123
GO:0015672	monovalent inorganic cation transport	158/5895	0.000247221	0.0018502
GO:0043536	positive regulation of blood vessel endothelial cell migration	27/5895	0.00025228	0.00188359
GO:0046622	positive regulation of organ growth	27/5895	0.00025228	0.00188359
GO:0042448	progesterone metabolic process	12/5895	0.00025649	0.00191276
GO:0046474	glycerophospholipid biosynthetic process	49/5895	0.000263163	0.0019602
GO:0007163	establishment or maintenance of cell polarity	80/5895	0.000266665	0.00198395
GO:0090303	positive regulation of wound healing	28/5895	0.000267303	0.00198635
GO:0010821	regulation of mitochondrion organization	55/5895	0.000270804	0.00201
GO:0002683	negative regulation of immune system process	150/5895	0.000273975	0.00203115
GO:0150116	regulation of cell-substrate junction organization	29/5895	0.000280331	0.00207583
GO:0019827	stem cell population maintenance	64/5895	0.000281592	0.00208272
GO:0008380	RNA splicing	128/5895	0.000284975	0.00210528
GO:0016482	cytosolic transport	59/5895	0.000285643	0.00210775
GO:0055123	digestive system development	53/5895	0.000290143	0.00213845
GO:1905953	negative regulation of lipid localization	24/5895	0.000292299	0.00215183
GO:0033044	regulation of chromosome organization	123/5895	0.000292833	0.00215325
GO:0007599	hemostasis	63/5895	0.000293926	0.00215876
GO:0048661	positive regulation of smooth muscle cell proliferation	44/5895	0.000296126	0.0021724
GO:0016239	positive regulation of macroautophagy	31/5895	0.000300551	0.00219974
GO:0048678	response to axon injury	31/5895	0.000300551	0.00219974
GO:0002221	pattern recognition receptor signaling pathway	57/5895	0.000308795	0.00225485
GO:0034101	erythrocyte homeostasis	57/5895	0.000308795	0.00225485
GO:0097061	dendritic spine organization	41/5895	0.000311228	0.00226998
GO:0046626	regulation of insulin receptor signaling pathway	33/5895	0.00031352	0.00227975
GO:0006103	2-oxoglutarate metabolic process	11/5895	0.000314381	0.00227975
GO:0055089	fatty acid homeostasis	11/5895	0.000314381	0.00227975
GO:0060391	positive regulation of SMAD protein signal transduction	11/5895	0.000314381	0.00227975
GO:0098696	regulation of neurotransmitter receptor localization to postsynaptic specialization membrane	11/5895	0.000314381	0.00227975
GO:0010866	regulation of triglyceride biosynthetic process	14/5895	0.000317314	0.00227975
GO:0034383	low-density lipoprotein particle clearance	14/5895	0.000317314	0.00227975
GO:0045980	negative regulation of nucleotide metabolic process	14/5895	0.000317314	0.00227975
GO:2000345	regulation of hepatocyte proliferation	14/5895	0.000317314	0.00227975
GO:0018023	peptidyl-lysine trimethylation	25/5895	0.00031738	0.00227975
GO:1904036	negative regulation of epithelial cell apoptotic process	25/5895	0.00031738	0.00227975
GO:0019229	regulation of vasoconstriction	34/5895	0.000317552	0.00227975
GO:0008207	C21-steroid hormone metabolic process	21/5895	0.000317607	0.00227975
GO:0033077	T cell differentiation in thymus	39/5895	0.000318027	0.00227975
GO:0045445	myoblast differentiation	39/5895	0.000318027	0.00227975
GO:0018210	peptidyl-threonine modification	50/5895	0.000319674	0.00227975
GO:0060996	dendritic spine development	50/5895	0.000319674	0.00227975
GO:0006140	regulation of nucleotide metabolic process	35/5895	0.000320109	0.00227975
GO:1904589	regulation of protein import	35/5895	0.000320109	0.00227975
GO:1900076	regulation of cellular response to insulin stimulus	38/5895	0.000320154	0.00227975
GO:1903035	negative regulation of response to wounding	38/5895	0.000320154	0.00227975
GO:0034390	smooth muscle cell apoptotic process	16/5895	0.000328464	0.00233365
GO:0034391	regulation of smooth muscle cell apoptotic process	16/5895	0.000328464	0.00233365
GO:0051153	regulation of striated muscle cell differentiation	49/5895	0.000329513	0.00233847
GO:0030010	establishment of cell polarity	55/5895	0.000333035	0.00236081
GO:0046620	regulation of organ growth	48/5895	0.000339276	0.00240003
GO:0006826	iron ion transport	26/5895	0.000339709	0.00240003
GO:0050775	positive regulation of dendrite morphogenesis	26/5895	0.000339709	0.00240003
GO:0050728	negative regulation of inflammatory response	59/5895	0.00034753	0.00245254
GO:0050919	negative chemotaxis	22/5895	0.000358065	0.00252324
GO:0019751	polyol metabolic process	46/5895	0.000358348	0.00252324
GO:0048839	inner ear development	77/5895	0.000364095	0.00256084
GO:0048679	regulation of axon regeneration	19/5895	0.000371047	0.0026043
GO:0001936	regulation of endothelial cell proliferation	52/5895	0.0003711	0.0026043
GO:0046500	S-adenosylmethionine metabolic process	10/5895	0.000374281	0.0026208
GO:0046886	positive regulation of hormone biosynthetic process	10/5895	0.000374281	0.0026208
GO:0014896	muscle hypertrophy	44/5895	0.000376377	0.00263256
GO:0031623	receptor internalization	51/5895	0.000384134	0.00268086
GO:0032434	regulation of proteasomal ubiquitin-dependent protein catabolic process	51/5895	0.000384134	0.00268086
GO:0070988	demethylation	29/5895	0.000389861	0.00271783
GO:0003300	cardiac muscle hypertrophy	42/5895	0.000392726	0.00273478
GO:0010639	negative regulation of organelle organization	137/5895	0.000394681	0.00274233
GO:0003179	heart valve morphogenesis	23/5895	0.000395115	0.00274233
GO:0045911	positive regulation of DNA recombination	23/5895	0.000395115	0.00274233
GO:0061013	regulation of mRNA catabolic process	50/5895	0.000397281	0.00275434
GO:0032412	regulation of ion transmembrane transporter activity	90/5895	0.000400138	0.00276984
GO:0043062	extracellular structure organization	103/5895	0.000400395	0.00276984
GO:0006071	glycerol metabolic process	13/5895	0.000413876	0.00285371
GO:0009110	vitamin biosynthetic process	13/5895	0.000413876	0.00285371
GO:0031290	retinal ganglion cell axon guidance	13/5895	0.000413876	0.00285371
GO:0002092	positive regulation of receptor internalization	17/5895	0.000416429	0.00285571
GO:0006482	protein demethylation	17/5895	0.000416429	0.00285571
GO:0008214	protein dealkylation	17/5895	0.000416429	0.00285571
GO:0032365	intracellular lipid transport	17/5895	0.000416429	0.00285571
GO:0043276	anoikis	17/5895	0.000416429	0.00285571
GO:0030193	regulation of blood coagulation	35/5895	0.00042407	0.00290495
GO:0032885	regulation of polysaccharide biosynthetic process	20/5895	0.00043011	0.00293042
GO:0046320	regulation of fatty acid oxidation	20/5895	0.00043011	0.00293042
GO:0060251	regulation of glial cell proliferation	20/5895	0.00043011	0.00293042
GO:0072523	purine-containing compound catabolic process	20/5895	0.00043011	0.00293042
GO:0090049	regulation of cell migration involved in sprouting angiogenesis	20/5895	0.00043011	0.00293042
GO:0030325	adrenal gland development	15/5895	0.000438578	0.00298488
GO:0030218	erythrocyte differentiation	53/5895	0.000440298	0.00299337
GO:0052547	regulation of peptidase activity	137/5895	0.000441128	0.00299578
GO:0006000	fructose metabolic process	8/5895	0.000449005	0.00303295
GO:0006651	diacylglycerol biosynthetic process	8/5895	0.000449005	0.00303295
GO:0010745	negative regulation of macrophage derived foam cell differentiation	8/5895	0.000449005	0.00303295
GO:0060982	coronary artery morphogenesis	8/5895	0.000449005	0.00303295
GO:1900103	positive regulation of endoplasmic reticulum unfolded protein response	8/5895	0.000449005	0.00303295
GO:0043487	regulation of RNA stability	46/5895	0.000449997	0.0030364
GO:0022898	regulation of transmembrane transporter activity	93/5895	0.000453957	0.00305985
GO:0050764	regulation of phagocytosis	45/5895	0.000462892	0.00311674
GO:1902905	positive regulation of supramolecular fiber organization	72/5895	0.00046677	0.0031395
GO:0051604	protein maturation	100/5895	0.000470442	0.00316083
GO:0010469	regulation of signaling receptor activity	51/5895	0.00047406	0.00317837
GO:0099175	regulation of postsynapse organization	51/5895	0.00047406	0.00317837
GO:0006275	regulation of DNA replication	44/5895	0.000475515	0.00318474
GO:0055023	positive regulation of cardiac muscle tissue growth	21/5895	0.000484869	0.00324394
GO:0014897	striated muscle hypertrophy	43/5895	0.000487772	0.00325646
GO:0110020	regulation of actomyosin structure organization	43/5895	0.000487772	0.00325646
GO:0043543	protein acylation	83/5895	0.000498649	0.00332093
GO:0048863	stem cell differentiation	83/5895	0.000498649	0.00332093
GO:0045778	positive regulation of ossification	42/5895	0.000499553	0.00332093
GO:0033673	negative regulation of kinase activity	80/5895	0.000501007	0.00332093
GO:0000096	sulfur amino acid metabolic process	18/5895	0.000502167	0.00332093
GO:0044275	cellular carbohydrate catabolic process	18/5895	0.000502167	0.00332093
GO:0045070	positive regulation of viral genome replication	18/5895	0.000502167	0.00332093
GO:0048194	Golgi vesicle budding	18/5895	0.000502167	0.00332093
GO:1903146	regulation of autophagy of mitochondrion	18/5895	0.000502167	0.00332093
GO:0052548	regulation of endopeptidase activity	115/5895	0.000509696	0.00336704
GO:0071456	cellular response to hypoxia	41/5895	0.00051074	0.00336704
GO:2000060	positive regulation of ubiquitin-dependent protein catabolic process	41/5895	0.00051074	0.00336704
GO:0090068	positive regulation of cell cycle process	88/5895	0.000513716	0.00338313
GO:0060395	SMAD protein signal transduction	40/5895	0.000521199	0.00342093
GO:0006081	cellular aldehyde metabolic process	28/5895	0.000521625	0.00342093
GO:0031102	neuron projection regeneration	28/5895	0.000521625	0.00342093
GO:0046850	regulation of bone remodeling	28/5895	0.000521625	0.00342093
GO:0006814	sodium ion transport	82/5895	0.000525368	0.00344189
GO:0009132	nucleoside diphosphate metabolic process	48/5895	0.000526489	0.00344566
GO:0001569	branching involved in blood vessel morphogenesis	22/5895	0.000534496	0.00347858
GO:0050918	positive chemotaxis	22/5895	0.000534496	0.00347858
GO:0090398	cellular senescence	29/5895	0.000535482	0.00347858
GO:0006656	phosphatidylcholine biosynthetic process	12/5895	0.00053593	0.00347858
GO:0033145	positive regulation of intracellular steroid hormone receptor signaling pathway	12/5895	0.00053593	0.00347858
GO:0042730	fibrinolysis	12/5895	0.00053593	0.00347858
GO:0044539	long-chain fatty acid import into cell	12/5895	0.00053593	0.00347858
GO:0140354	lipid import into cell	12/5895	0.00053593	0.00347858
GO:0055007	cardiac muscle cell differentiation	53/5895	0.000538829	0.00349381
GO:0045861	negative regulation of proteolysis	116/5895	0.000544849	0.0035292
GO:0015800	acidic amino acid transport	30/5895	0.000545965	0.0035292
GO:1902369	negative regulation of RNA catabolic process	30/5895	0.000545965	0.0035292
GO:0045786	negative regulation of cell cycle	145/5895	0.000549027	0.00354535
GO:0030198	extracellular matrix organization	102/5895	0.000549661	0.00354582
GO:0048708	astrocyte differentiation	36/5895	0.000552588	0.00355244
GO:0050818	regulation of coagulation	36/5895	0.000552588	0.00355244
GO:0001885	endothelial cell development	31/5895	0.000553331	0.00355244
GO:0007492	endoderm development	31/5895	0.000553331	0.00355244
GO:0099504	synaptic vesicle cycle	81/5895	0.000553503	0.00355244
GO:1900046	regulation of hemostasis	35/5895	0.0005569	0.00357061
GO:1900542	regulation of purine nucleotide metabolic process	34/5895	0.000559375	0.00358175
GO:0033143	regulation of intracellular steroid hormone receptor signaling pathway	33/5895	0.000559773	0.00358175
GO:1903037	regulation of leukocyte cell-cell adhesion	104/5895	0.000561291	0.00358783
GO:0050921	positive regulation of chemotaxis	56/5895	0.000579048	0.00369648
GO:2000379	positive regulation of reactive oxygen species metabolic process	45/5895	0.00057971	0.00369648
GO:0002053	positive regulation of mesenchymal cell proliferation	19/5895	0.000583008	0.00369648
GO:0046329	negative regulation of JNK cascade	19/5895	0.000583008	0.00369648
GO:0070873	regulation of glycogen metabolic process	19/5895	0.000583008	0.00369648
GO:1990748	cellular detoxification	19/5895	0.000583008	0.00369648
GO:0019400	alditol metabolic process	14/5895	0.000584734	0.00369648
GO:0036314	response to sterol	14/5895	0.000584734	0.00369648
GO:0046823	negative regulation of nucleocytoplasmic transport	14/5895	0.000584734	0.00369648
GO:0048670	regulation of collateral sprouting	14/5895	0.000584734	0.00369648
GO:0072525	pyridine-containing compound biosynthetic process	14/5895	0.000584734	0.00369648
GO:1904062	regulation of cation transmembrane transport	119/5895	0.000587401	0.00370963
GO:0006403	RNA localization	66/5895	0.000626448	0.00395226
GO:0042157	lipoprotein metabolic process	49/5895	0.000627673	0.00395603
GO:0022408	negative regulation of cell-cell adhesion	69/5895	0.000638599	0.00402088
GO:0051289	protein homotetramerization	25/5895	0.000649324	0.00408026
GO:0055025	positive regulation of cardiac muscle tissue development	25/5895	0.000649324	0.00408026
GO:0071453	cellular response to oxygen levels	53/5895	0.000656593	0.00412144
GO:1904645	response to amyloid-beta	20/5895	0.000657183	0.00412144
GO:0046031	ADP metabolic process	40/5895	0.000663552	0.00415725
GO:0043489	RNA stabilization	26/5895	0.000676282	0.00422861
GO:1902373	negative regulation of mRNA catabolic process	26/5895	0.000676282	0.00422861
GO:0060998	regulation of dendritic spine development	39/5895	0.000678411	0.00423772
GO:0006099	tricarboxylic acid cycle	17/5895	0.000680197	0.00424467
GO:0010878	cholesterol storage	11/5895	0.000687001	0.00427444
GO:0019359	nicotinamide nucleotide biosynthetic process	11/5895	0.000687001	0.00427444
GO:0035459	vesicle cargo loading	11/5895	0.000687001	0.00427444
GO:0048260	positive regulation of receptor-mediated endocytosis	27/5895	0.000697948	0.00432672
GO:0051893	regulation of focal adhesion assembly	27/5895	0.000697948	0.00432672
GO:0090109	regulation of cell-substrate junction assembly	27/5895	0.000697948	0.00432672
GO:2000177	regulation of neural precursor cell proliferation	46/5895	0.000698146	0.00432672
GO:0046928	regulation of neurotransmitter secretion	51/5895	0.000712153	0.0044092
GO:0070482	response to oxygen levels	97/5895	0.000720187	0.00445457
GO:0019079	viral genome replication	45/5895	0.000722014	0.00446149
GO:0097484	dendrite extension	21/5895	0.000723637	0.00446715
GO:0051384	response to glucocorticoid	35/5895	0.000725177	0.00447228
GO:0051236	establishment of RNA localization	59/5895	0.000733765	0.00452082
GO:0034394	protein localization to cell surface	30/5895	0.000734746	0.00452245
GO:0060042	retina morphogenesis in camera-type eye	33/5895	0.000737401	0.00453437
GO:0042306	regulation of protein import into nucleus	32/5895	0.000739668	0.00454388
GO:0048640	negative regulation of developmental growth	50/5895	0.000741024	0.00454778
GO:0042908	xenobiotic transport	15/5895	0.000757037	0.00464154
GO:0050657	nucleic acid transport	58/5895	0.000768352	0.00470178
GO:0050658	RNA transport	58/5895	0.000768352	0.00470178
GO:0051897	positive regulation of protein kinase B signaling	43/5895	0.000769728	0.00470563
GO:0015012	heparan sulfate proteoglycan biosynthetic process	13/5895	0.000777985	0.00473775
GO:0043574	peroxisomal transport	13/5895	0.000777985	0.00473775
GO:1900101	regulation of endoplasmic reticulum unfolded protein response	13/5895	0.000777985	0.00473775
GO:1900543	negative regulation of purine nucleotide metabolic process	13/5895	0.000777985	0.00473775
GO:0033344	cholesterol efflux	22/5895	0.000781859	0.00475675
GO:1900181	negative regulation of protein localization to nucleus	18/5895	0.000791075	0.00480818
GO:0014812	muscle cell migration	42/5895	0.000793325	0.00481721
GO:1903532	positive regulation of secretion by cell	126/5895	0.000796365	0.00483103
GO:0060401	cytosolic calcium ion transport	64/5895	0.000817855	0.00495662
GO:0048255	mRNA stabilization	23/5895	0.000831738	0.0050311
GO:0090342	regulation of cell aging	23/5895	0.000831738	0.0050311
GO:0034249	negative regulation of cellular amide metabolic process	60/5895	0.000836024	0.00505218
GO:0006816	calcium ion transport	135/5895	0.000841923	0.00508296
GO:0001894	tissue homeostasis	89/5895	0.000850556	0.00513017
GO:0010660	regulation of muscle cell apoptotic process	39/5895	0.000861169	0.00518427
GO:0099072	regulation of postsynaptic membrane neurotransmitter receptor levels	39/5895	0.000861169	0.00518427
GO:0009070	serine family amino acid biosynthetic process	10/5895	0.000867897	0.00519503
GO:0010885	regulation of cholesterol storage	10/5895	0.000867897	0.00519503
GO:0014857	regulation of skeletal muscle cell proliferation	10/5895	0.000867897	0.00519503
GO:0016114	terpenoid biosynthetic process	10/5895	0.000867897	0.00519503
GO:0072350	tricarboxylic acid metabolic process	10/5895	0.000867897	0.00519503
GO:2000811	negative regulation of anoikis	10/5895	0.000867897	0.00519503
GO:0007568	aging	86/5895	0.000871947	0.00520939
GO:1901215	negative regulation of neuron death	86/5895	0.000871947	0.00520939
GO:0021915	neural tube development	69/5895	0.0008821	0.00526008
GO:0030705	cytoskeleton-dependent intracellular transport	69/5895	0.0008821	0.00526008
GO:1900407	regulation of cellular response to oxidative stress	37/5895	0.000901899	0.00536903
GO:0070304	positive regulation of stress-activated protein kinase signaling cascade	62/5895	0.000902072	0.00536903
GO:0061001	regulation of dendritic spine morphogenesis	25/5895	0.000907337	0.00539528
GO:1903312	negative regulation of mRNA metabolic process	36/5895	0.000920159	0.00546637
GO:0010874	regulation of cholesterol efflux	16/5895	0.000922193	0.00546815
GO:0060317	cardiac epithelial to mesenchymal transition	16/5895	0.000922193	0.00546815
GO:0030516	regulation of axon extension	44/5895	0.00092639	0.00548788
GO:1903902	positive regulation of viral life cycle	26/5895	0.0009339	0.00552718
GO:0014065	phosphatidylinositol 3-kinase signaling	49/5895	0.000941602	0.00556754
GO:0030500	regulation of bone mineralization	34/5895	0.000950904	0.00561728
GO:0006893	Golgi to plasma membrane transport	27/5895	0.000953686	0.00561793
GO:0007584	response to nutrient	27/5895	0.000953686	0.00561793
GO:0010812	negative regulation of cell-substrate adhesion	27/5895	0.000953686	0.00561793
GO:0017015	regulation of transforming growth factor beta receptor signaling pathway	43/5895	0.000958551	0.00564132
GO:0006879	cellular iron ion homeostasis	28/5895	0.000967282	0.00568211
GO:1903510	mucopolysaccharide metabolic process	28/5895	0.000967282	0.00568211
GO:0060997	dendritic spine morphogenesis	31/5895	0.000976821	0.00573281
GO:0030048	actin filament-based movement	48/5895	0.000980395	0.00574309
GO:0036294	cellular response to decreased oxygen levels	48/5895	0.000980395	0.00574309
GO:1903426	regulation of reactive oxygen species biosynthetic process	42/5895	0.000990759	0.00579842
GO:0051258	protein polymerization	98/5895	0.00100128	0.00585455
GO:0010921	regulation of phosphatase activity	47/5895	0.00102013	0.00592567
GO:0048565	digestive tract development	47/5895	0.00102013	0.00592567
GO:0000423	mitophagy	14/5895	0.00102095	0.00592567
GO:0006706	steroid catabolic process	14/5895	0.00102095	0.00592567
GO:0010884	positive regulation of lipid storage	14/5895	0.00102095	0.00592567
GO:0042430	indole-containing compound metabolic process	14/5895	0.00102095	0.00592567
GO:0046426	negative regulation of receptor signaling pathway via JAK-STAT	14/5895	0.00102095	0.00592567
GO:0060004	reflex	14/5895	0.00102095	0.00592567
GO:0009135	purine nucleoside diphosphate metabolic process	41/5895	0.00102285	0.00592577
GO:0009179	purine ribonucleoside diphosphate metabolic process	41/5895	0.00102285	0.00592577
GO:0007159	leukocyte cell-cell adhesion	113/5895	0.0010249	0.00593221
GO:0034655	nucleobase-containing compound catabolic process	115/5895	0.00103083	0.005952
GO:0009067	aspartate family amino acid biosynthetic process	12/5895	0.0010321	0.005952
GO:0010888	negative regulation of lipid storage	12/5895	0.0010321	0.005952
GO:2000773	negative regulation of cellular senescence	12/5895	0.0010321	0.005952
GO:0005978	glycogen biosynthetic process	21/5895	0.00105742	0.00606478
GO:0009250	glucan biosynthetic process	21/5895	0.00105742	0.00606478
GO:0051898	negative regulation of protein kinase B signaling	21/5895	0.00105742	0.00606478
GO:0097237	cellular response to toxic substance	21/5895	0.00105742	0.00606478
GO:1902895	positive regulation of pri-miRNA transcription by RNA polymerase II	21/5895	0.00105742	0.00606478
GO:1903523	negative regulation of blood circulation	21/5895	0.00105742	0.00606478
GO:0006544	glycine metabolic process	9/5895	0.00107256	0.00612377
GO:0006895	Golgi to endosome transport	9/5895	0.00107256	0.00612377
GO:0034497	protein localization to phagophore assembly site	9/5895	0.00107256	0.00612377
GO:0055091	phospholipid homeostasis	9/5895	0.00107256	0.00612377
GO:0071679	commissural neuron axon guidance	9/5895	0.00107256	0.00612377
GO:0009101	glycoprotein biosynthetic process	92/5895	0.00107547	0.00613484
GO:0097305	response to alcohol	74/5895	0.00107748	0.00614076
GO:0051341	regulation of oxidoreductase activity	38/5895	0.00111638	0.00635673
GO:0003197	endocardial cushion development	22/5895	0.00112219	0.00637257
GO:0010718	positive regulation of epithelial to mesenchymal transition	22/5895	0.00112219	0.00637257
GO:0060964	regulation of gene silencing by miRNA	22/5895	0.00112219	0.00637257
GO:0050714	positive regulation of protein secretion	70/5895	0.00114378	0.00648062
GO:0001892	embryonic placenta development	44/5895	0.0011443	0.00648062
GO:0060078	regulation of postsynaptic membrane potential	44/5895	0.0011443	0.00648062
GO:0055072	iron ion homeostasis	37/5895	0.00114581	0.00648333
GO:0060147	regulation of posttranscriptional gene silencing	23/5895	0.00117535	0.00663856
GO:0060966	regulation of gene silencing by RNA	23/5895	0.00117535	0.00663856
GO:0016241	regulation of macroautophagy	43/5895	0.00118701	0.00668648
GO:0035601	protein deacylation	43/5895	0.00118701	0.00668648
GO:0098732	macromolecule deacylation	43/5895	0.00118701	0.00668648
GO:0048009	insulin-like growth factor receptor signaling pathway	18/5895	0.0012111	0.0068161
GO:0009395	phospholipid catabolic process	24/5895	0.00121756	0.00683414
GO:0050435	amyloid-beta metabolic process	24/5895	0.00121756	0.00683414
GO:0051055	negative regulation of lipid biosynthetic process	24/5895	0.00121756	0.00683414
GO:0009185	ribonucleoside diphosphate metabolic process	42/5895	0.00123016	0.00689875
GO:0043500	muscle adaptation	47/5895	0.00124551	0.0069324
GO:0050688	regulation of defense response to virus	33/5895	0.00124581	0.0069324
GO:0051651	maintenance of location in cell	74/5895	0.00124838	0.0069324
GO:0009119	ribonucleoside metabolic process	25/5895	0.00124964	0.0069324
GO:0050873	brown fat cell differentiation	25/5895	0.00124964	0.0069324
GO:0002089	lens morphogenesis in camera-type eye	15/5895	0.00125155	0.0069324
GO:0016577	histone demethylation	15/5895	0.00125155	0.0069324
GO:0045663	positive regulation of myoblast differentiation	15/5895	0.00125155	0.0069324
GO:0048596	embryonic camera-type eye morphogenesis	15/5895	0.00125155	0.0069324
GO:0060390	regulation of SMAD protein signal transduction	15/5895	0.00125155	0.0069324
GO:0070076	histone lysine demethylation	15/5895	0.00125155	0.0069324
GO:0071402	cellular response to lipoprotein particle stimulus	15/5895	0.00125155	0.0069324
GO:0090077	foam cell differentiation	15/5895	0.00125155	0.0069324
GO:1903671	negative regulation of sprouting angiogenesis	15/5895	0.00125155	0.0069324
GO:0010822	positive regulation of mitochondrion organization	32/5895	0.0012642	0.0069902
GO:0048844	artery morphogenesis	32/5895	0.0012642	0.0069902
GO:0000082	G1/S transition of mitotic cell cycle	65/5895	0.00126908	0.00700794
GO:0060443	mammary gland morphogenesis	26/5895	0.00127248	0.00700794
GO:0006107	oxaloacetate metabolic process	8/5895	0.00127962	0.00700794
GO:0010898	positive regulation of triglyceride catabolic process	8/5895	0.00127962	0.00700794
GO:0019627	urea metabolic process	8/5895	0.00127962	0.00700794
GO:0035336	long-chain fatty-acyl-CoA metabolic process	8/5895	0.00127962	0.00700794
GO:0038180	nerve growth factor signaling pathway	8/5895	0.00127962	0.00700794
GO:0042762	regulation of sulfur metabolic process	8/5895	0.00127962	0.00700794
GO:0042996	regulation of Golgi to plasma membrane protein transport	8/5895	0.00127962	0.00700794
GO:0045945	positive regulation of transcription by RNA polymerase III	8/5895	0.00127962	0.00700794
GO:1905168	positive regulation of double-strand break repair via homologous recombination	8/5895	0.00127962	0.00700794
GO:0010171	body morphogenesis	27/5895	0.00128699	0.00702389
GO:0032387	negative regulation of intracellular transport	27/5895	0.00128699	0.00702389
GO:0051058	negative regulation of small GTPase mediated signal transduction	27/5895	0.00128699	0.00702389
GO:0072665	protein localization to vacuole	27/5895	0.00128699	0.00702389
GO:0006513	protein monoubiquitination	30/5895	0.00128921	0.00702994
GO:0032233	positive regulation of actin filament bundle assembly	28/5895	0.00129405	0.00704671
GO:0006354	DNA-templated transcription, elongation	29/5895	0.00129452	0.00704671
GO:0000910	cytokinesis	58/5895	0.00130075	0.00707454
GO:0010657	muscle cell apoptotic process	40/5895	0.00131708	0.007151
GO:0035418	protein localization to synapse	40/5895	0.00131708	0.007151
GO:0007272	ensheathment of neurons	61/5895	0.00132421	0.00717738
GO:0008366	axon ensheathment	61/5895	0.00132421	0.00717738
GO:0035850	epithelial cell differentiation involved in kidney development	19/5895	0.00133009	0.00718891
GO:0050892	intestinal absorption	19/5895	0.00133009	0.00718891
GO:0071827	plasma lipoprotein particle organization	19/5895	0.00133009	0.00718891
GO:0050870	positive regulation of T cell activation	70/5895	0.0013309	0.00718891
GO:1902107	positive regulation of leukocyte differentiation	64/5895	0.00133606	0.00721061
GO:0071241	cellular response to inorganic substance	78/5895	0.0013411	0.0072316
GO:0006085	acetyl-CoA biosynthetic process	11/5895	0.00136352	0.00732745
GO:0007398	ectoderm development	11/5895	0.00136352	0.00732745
GO:0010867	positive regulation of triglyceride biosynthetic process	11/5895	0.00136352	0.00732745
GO:0036315	cellular response to sterol	11/5895	0.00136352	0.00732745
GO:0009065	glutamine family amino acid catabolic process	13/5895	0.00137686	0.00737402
GO:0010743	regulation of macrophage derived foam cell differentiation	13/5895	0.00137686	0.00737402
GO:0034405	response to fluid shear stress	13/5895	0.00137686	0.00737402
GO:0042537	benzene-containing compound metabolic process	13/5895	0.00137686	0.00737402
GO:0031032	actomyosin structure organization	72/5895	0.00138863	0.00742799
GO:0016571	histone methylation	53/5895	0.00138929	0.00742799
GO:1903578	regulation of ATP metabolic process	38/5895	0.00140333	0.0074967
GO:0048259	regulation of receptor-mediated endocytosis	44/5895	0.001406	0.0074983
GO:0090100	positive regulation of transmembrane receptor protein serine/threonine kinase signaling pathway	44/5895	0.001406	0.0074983
GO:0006509	membrane protein ectodomain proteolysis	20/5895	0.00143124	0.00760718
GO:0010765	positive regulation of sodium ion transport	20/5895	0.00143124	0.00760718
GO:0030501	positive regulation of bone mineralization	20/5895	0.00143124	0.00760718
GO:2000772	regulation of cellular senescence	20/5895	0.00143124	0.00760718
GO:0002028	regulation of sodium ion transport	37/5895	0.0014455	0.00767001
GO:0008589	regulation of smoothened signaling pathway	37/5895	0.0014455	0.00767001
GO:0006282	regulation of DNA repair	48/5895	0.00144919	0.00768312
GO:0003015	heart process	79/5895	0.00145983	0.00772457
GO:0009225	nucleotide-sugar metabolic process	16/5895	0.00146167	0.00772457
GO:1902932	positive regulation of alcohol biosynthetic process	16/5895	0.00146167	0.00772457
GO:1903844	regulation of cellular response to transforming growth factor beta stimulus	43/5895	0.0014619	0.00772457
GO:0032024	positive regulation of insulin secretion	36/5895	0.00148657	0.00784832
GO:0060047	heart contraction	76/5895	0.00149372	0.00787948
GO:0051588	regulation of neurotransmitter transport	55/5895	0.0015061	0.00793816
GO:0032873	negative regulation of stress-activated MAPK cascade	21/5895	0.00151498	0.00797164
GO:0070303	negative regulation of stress-activated protein kinase signaling cascade	21/5895	0.00151498	0.00797164
GO:0097756	negative regulation of blood vessel diameter	42/5895	0.00151879	0.00797841
GO:1900006	positive regulation of dendrite development	42/5895	0.00151879	0.00797841
GO:0048284	organelle fusion	51/5895	0.00152515	0.00800516
GO:0016197	endosomal transport	78/5895	0.00154103	0.00808179
GO:0006720	isoprenoid metabolic process	34/5895	0.00156369	0.0081938
GO:0006022	aminoglycan metabolic process	41/5895	0.00157652	0.00825415
GO:0045429	positive regulation of nitric oxide biosynthetic process	22/5895	0.00158222	0.00826341
GO:0048010	vascular endothelial growth factor receptor signaling pathway	22/5895	0.00158222	0.00826341
GO:1990928	response to amino acid starvation	22/5895	0.00158222	0.00826341
GO:0046209	nitric oxide metabolic process	33/5895	0.00159874	0.00834282
GO:0043484	regulation of RNA splicing	57/5895	0.0016185	0.00843891
GO:0032088	negative regulation of NF-kappaB transcription factor activity	32/5895	0.00163066	0.00848133
GO:0060563	neuroepithelial cell differentiation	32/5895	0.00163066	0.00848133
GO:0072332	intrinsic apoptotic signaling pathway by p53 class mediator	32/5895	0.00163066	0.00848133
GO:0046470	phosphatidylcholine metabolic process	23/5895	0.00163416	0.00848551
GO:0098754	detoxification	23/5895	0.00163416	0.00848551
GO:0099633	protein localization to postsynaptic specialization membrane	17/5895	0.00164709	0.00852784
GO:0099645	neurotransmitter receptor localization to postsynaptic specialization membrane	17/5895	0.00164709	0.00852784
GO:1904646	cellular response to amyloid-beta	17/5895	0.00164709	0.00852784
GO:0050821	protein stabilization	63/5895	0.00164772	0.00852784
GO:0014743	regulation of muscle hypertrophy	31/5895	0.00165877	0.00857256
GO:0017148	negative regulation of translation	53/5895	0.00165907	0.00857256
GO:0034113	heterotypic cell-cell adhesion	24/5895	0.00167215	0.00863303
GO:0010611	regulation of cardiac muscle hypertrophy	30/5895	0.00168229	0.00866413
GO:0010633	negative regulation of epithelial cell migration	30/5895	0.00168229	0.00866413
GO:0061045	negative regulation of wound healing	30/5895	0.00168229	0.00866413
GO:0006476	protein deacetylation	39/5895	0.00169364	0.00871546
GO:0003170	heart valve development	25/5895	0.00169758	0.00872178
GO:0045428	regulation of nitric oxide biosynthetic process	29/5895	0.00170036	0.00872178
GO:0090344	negative regulation of cell aging	14/5895	0.00170039	0.00872178
GO:1904893	negative regulation of receptor signaling pathway via STAT	14/5895	0.00170039	0.00872178
GO:0060348	bone development	76/5895	0.00171736	0.00880163
GO:0046434	organophosphate catabolic process	48/5895	0.00174998	0.00896153
GO:0043523	regulation of neuron apoptotic process	90/5895	0.00175456	0.00897774
GO:0050890	cognition	109/5895	0.0017834	0.00907291
GO:0070665	positive regulation of leukocyte proliferation	55/5895	0.00178787	0.00907291
GO:0006658	phosphatidylserine metabolic process	10/5895	0.00179042	0.00907291
GO:0014856	skeletal muscle cell proliferation	10/5895	0.00179042	0.00907291
GO:0042308	negative regulation of protein import into nucleus	10/5895	0.00179042	0.00907291
GO:0043217	myelin maintenance	10/5895	0.00179042	0.00907291
GO:0045820	negative regulation of glycolytic process	10/5895	0.00179042	0.00907291
GO:0060979	vasculogenesis involved in coronary vascular morphogenesis	10/5895	0.00179042	0.00907291
GO:1901550	regulation of endothelial cell development	10/5895	0.00179042	0.00907291
GO:1903140	regulation of establishment of endothelial barrier	10/5895	0.00179042	0.00907291
GO:1903541	regulation of exosomal secretion	10/5895	0.00179042	0.00907291
GO:1904590	negative regulation of protein import	10/5895	0.00179042	0.00907291
GO:0051348	negative regulation of transferase activity	87/5895	0.00182404	0.00923587
GO:0051402	neuron apoptotic process	98/5895	0.00183629	0.0092904
GO:0006346	DNA methylation-dependent heterochromatin assembly	12/5895	0.00185639	0.00936207
GO:0010039	response to iron ion	12/5895	0.00185639	0.00936207
GO:0045821	positive regulation of glycolytic process	12/5895	0.00185639	0.00936207
GO:2000209	regulation of anoikis	12/5895	0.00185639	0.00936207
GO:0002526	acute inflammatory response	42/5895	0.00186483	0.00939693
GO:0001938	positive regulation of endothelial cell proliferation	36/5895	0.00186926	0.00939693
GO:0014015	positive regulation of gliogenesis	36/5895	0.00186926	0.00939693
GO:0048644	muscle organ morphogenesis	36/5895	0.00186926	0.00939693
GO:0030308	negative regulation of cell growth	69/5895	0.00188662	0.00947668
GO:0007269	neurotransmitter secretion	66/5895	0.001911	0.00958386
GO:0099643	signal release from synapse	66/5895	0.001911	0.00958386
GO:0032874	positive regulation of stress-activated MAPK cascade	60/5895	0.00192539	0.00961467
GO:0071897	DNA biosynthetic process	60/5895	0.00192539	0.00961467
GO:0006112	energy reserve metabolic process	35/5895	0.00192629	0.00961467
GO:0031960	response to corticosteroid	35/5895	0.00192629	0.00961467
GO:0060079	excitatory postsynaptic potential	35/5895	0.00192629	0.00961467
GO:1900182	positive regulation of protein localization to nucleus	35/5895	0.00192629	0.00961467
GO:0038179	neurotrophin signaling pathway	19/5895	0.00193892	0.00966243
GO:0070570	regulation of neuron projection regeneration	19/5895	0.00193892	0.00966243
GO:0098693	regulation of synaptic vesicle cycle	53/5895	0.00197371	0.00982804
GO:0034765	regulation of ion transmembrane transport	152/5895	0.00198144	0.00984476
GO:0000380	alternative mRNA splicing, via spliceosome	34/5895	0.00198175	0.00984476
GO:0006835	dicarboxylic acid transport	34/5895	0.00198175	0.00984476
GO:0021952	central nervous system projection neuron axonogenesis	15/5895	0.00199097	0.00985953
GO:0039694	viral RNA genome replication	15/5895	0.00199097	0.00985953
GO:0060444	branching involved in mammary gland duct morphogenesis	15/5895	0.00199097	0.00985953
GO:0150117	positive regulation of cell-substrate junction organization	15/5895	0.00199097	0.00985953

## Sheet: Near newly opened
GO terms associated with 8759 genes near newly opened regions (ATAC-Seq, 4dpi, Sox4_Hep vs EV_Hep)
ID	Description	GeneRatio	pvalue	p.adjust
GO:0007409	axonogenesis	320/7539	5.32548e-54	3.36197e-50
GO:0050808	synapse organization	317/7539	4.93557e-53	1.55791e-49
GO:0030900	forebrain development	258/7539	2.29011e-42	4.81915e-39
GO:0097485	neuron projection guidance	183/7539	1.46711e-39	2.31547e-36
GO:0007411	axon guidance	182/7539	3.34583e-39	4.22445e-36
GO:0034329	cell junction assembly	268/7539	5.65229e-39	5.94715e-36
GO:0034765	regulation of ion transmembrane transport	296/7539	2.69881e-38	2.43394e-35
GO:0060562	epithelial tube morphogenesis	245/7539	2.25749e-36	1.78144e-33
GO:0045666	positive regulation of neuron differentiation	284/7539	4.09135e-36	2.86985e-33
GO:0007264	small GTPase mediated signal transduction	267/7539	1.25257e-35	7.90745e-33
GO:0007389	pattern specification process	285/7539	3.10204e-35	1.78029e-32
GO:0031589	cell-substrate adhesion	225/7539	1.05043e-34	5.32647e-32
GO:0010721	negative regulation of cell development	242/7539	1.09685e-34	5.32647e-32
GO:0001655	urogenital system development	236/7539	3.19206e-34	1.43939e-31
GO:0060485	mesenchyme development	190/7539	4.08454e-34	1.64082e-31
GO:0050807	regulation of synapse organization	188/7539	4.15859e-34	1.64082e-31
GO:0072001	renal system development	215/7539	6.84431e-34	2.54165e-31
GO:0045165	cell fate commitment	194/7539	3.31484e-33	1.1114e-30
GO:0051961	negative regulation of nervous system development	229/7539	3.34493e-33	1.1114e-30
GO:0090596	sensory organ morphogenesis	203/7539	4.71824e-33	1.48931e-30
GO:0050803	regulation of synapse structure or activity	192/7539	7.12684e-33	2.14246e-30
GO:0001667	ameboidal-type cell migration	257/7539	8.2076e-33	2.25281e-30
GO:0010959	regulation of metal ion transport	257/7539	8.2076e-33	2.25281e-30
GO:0019932	second-messenger-mediated signaling	265/7539	1.03228e-32	2.71533e-30
GO:1904062	regulation of cation transmembrane transport	225/7539	5.02707e-32	1.26944e-29
GO:0050768	negative regulation of neurogenesis	213/7539	1.25012e-31	3.03539e-29
GO:0048562	embryonic organ morphogenesis	208/7539	3.28966e-31	7.69172e-29
GO:0001822	kidney development	203/7539	4.57389e-31	1.03125e-28
GO:0021953	central nervous system neuron differentiation	162/7539	8.43958e-31	1.83721e-28
GO:0051056	regulation of small GTPase mediated signal transduction	179/7539	2.94239e-30	6.19178e-28
GO:0045860	positive regulation of protein kinase activity	257/7539	6.80264e-30	1.38532e-27
GO:0060537	muscle tissue development	270/7539	1.01473e-29	2.00186e-27
GO:0048880	sensory system development	249/7539	4.58425e-29	8.7698e-27
GO:0001654	eye development	245/7539	7.22336e-29	1.34121e-26
GO:0001503	ossification	234/7539	8.76708e-29	1.58133e-26
GO:0010769	regulation of cell morphogenesis involved in differentiation	214/7539	1.31103e-28	2.29904e-26
GO:0031346	positive regulation of cell projection organization	271/7539	1.45201e-28	2.47744e-26
GO:0150063	visual system development	246/7539	1.73848e-28	2.88816e-26
GO:0014706	striated muscle tissue development	257/7539	2.02075e-28	3.27102e-26
GO:0042391	regulation of membrane potential	258/7539	2.86971e-28	4.52911e-26
GO:0015672	monovalent inorganic cation transport	275/7539	3.37557e-28	5.18784e-26
GO:0003002	regionalization	226/7539	3.45144e-28	5.18784e-26
GO:0021537	telencephalon development	166/7539	5.94639e-28	8.73014e-26
GO:0001763	morphogenesis of a branching structure	160/7539	1.4538e-27	2.08587e-25
GO:1901888	regulation of cell junction assembly	147/7539	1.75318e-27	2.45952e-25
GO:0001764	neuron migration	133/7539	6.60194e-27	9.06045e-25
GO:0048762	mesenchymal cell differentiation	151/7539	7.52472e-27	1.01071e-24
GO:0007517	muscle organ development	241/7539	1.47757e-26	1.94331e-24
GO:0043583	ear development	160/7539	4.47026e-26	5.75934e-24
GO:0042063	gliogenesis	203/7539	5.21713e-26	6.58715e-24
GO:0032412	regulation of ion transmembrane transporter activity	166/7539	6.22044e-26	7.69993e-24
GO:0043270	positive regulation of ion transport	201/7539	6.37889e-26	7.74421e-24
GO:0007015	actin filament organization	247/7539	7.05103e-26	8.39871e-24
GO:0016358	dendrite development	188/7539	7.21575e-26	8.43574e-24
GO:0099173	postsynapse organization	137/7539	7.84369e-26	9.00313e-24
GO:0022898	regulation of transmembrane transporter activity	171/7539	8.46943e-26	9.54777e-24
GO:0007265	Ras protein signal transduction	208/7539	8.90839e-26	9.86644e-24
GO:0006813	potassium ion transport	156/7539	2.04681e-25	2.22784e-23
GO:0032409	regulation of transporter activity	175/7539	2.1307e-25	2.27985e-23
GO:0045785	positive regulation of cell adhesion	245/7539	2.22554e-25	2.34164e-23
GO:0010976	positive regulation of neuron projection development	217/7539	2.4922e-25	2.57922e-23
GO:0003012	muscle system process	233/7539	2.53323e-25	2.5794e-23
GO:0042692	muscle cell differentiation	228/7539	7.41965e-25	7.43496e-23
GO:0046578	regulation of Ras protein signal transduction	155/7539	8.03917e-25	7.92989e-23
GO:0045665	negative regulation of neuron differentiation	164/7539	8.74741e-25	8.49575e-23
GO:0007178	transmembrane receptor protein serine/threonine kinase signaling pathway	214/7539	9.37993e-25	8.97204e-23
GO:0072073	kidney epithelium development	107/7539	1.23513e-24	1.16379e-22
GO:0061138	morphogenesis of a branching epithelium	145/7539	4.9205e-24	4.5681e-22
GO:0006836	neurotransmitter transport	156/7539	5.17184e-24	4.73186e-22
GO:2001257	regulation of cation channel activity	122/7539	7.17826e-24	6.35927e-22
GO:0043010	camera-type eye development	213/7539	7.23184e-24	6.35927e-22
GO:0006816	calcium ion transport	235/7539	7.25277e-24	6.35927e-22
GO:0048732	gland development	257/7539	7.67912e-24	6.64086e-22
GO:0061351	neural precursor cell proliferation	129/7539	1.57446e-23	1.34318e-21
GO:0060348	bone development	144/7539	1.95629e-23	1.64668e-21
GO:0007611	learning or memory	180/7539	2.22756e-23	1.85034e-21
GO:0048638	regulation of developmental growth	229/7539	2.423e-23	1.98654e-21
GO:0055074	calcium ion homeostasis	265/7539	2.8213e-23	2.28344e-21
GO:0048663	neuron fate commitment	68/7539	4.90925e-23	3.92305e-21
GO:0098742	cell-cell adhesion via plasma-membrane adhesion molecules	137/7539	5.24113e-23	4.1359e-21
GO:0090287	regulation of cellular response to growth factor stimulus	171/7539	5.31001e-23	4.13853e-21
GO:0007416	synapse assembly	128/7539	6.88908e-23	5.30375e-21
GO:0090130	tissue migration	179/7539	7.15864e-23	5.44488e-21
GO:0051271	negative regulation of cellular component movement	191/7539	9.2155e-23	6.85282e-21
GO:0048863	stem cell differentiation	150/7539	9.28868e-23	6.85282e-21
GO:0060541	respiratory system development	158/7539	9.33537e-23	6.85282e-21
GO:1903522	regulation of blood circulation	155/7539	1.18248e-22	8.58049e-21
GO:0071805	potassium ion transmembrane transport	132/7539	1.25446e-22	8.99935e-21
GO:0050890	cognition	195/7539	1.56222e-22	1.10812e-20
GO:0070838	divalent metal ion transport	252/7539	1.6689e-22	1.16273e-20
GO:0198738	cell-cell signaling by wnt	237/7539	1.67604e-22	1.16273e-20
GO:0016055	Wnt signaling pathway	236/7539	1.91409e-22	1.31344e-20
GO:0090132	epithelium migration	177/7539	2.51842e-22	1.70955e-20
GO:0040013	negative regulation of locomotion	190/7539	2.77414e-22	1.8631e-20
GO:0055123	digestive system development	99/7539	3.72742e-22	2.47697e-20
GO:0072511	divalent inorganic cation transport	252/7539	5.37621e-22	3.53542e-20
GO:0060560	developmental growth involved in morphogenesis	166/7539	7.65473e-22	4.98189e-20
GO:0010631	epithelial cell migration	175/7539	8.77768e-22	5.60551e-20
GO:0006874	cellular calcium ion homeostasis	254/7539	8.79052e-22	5.60551e-20
GO:0070588	calcium ion transmembrane transport	169/7539	9.70346e-22	6.12579e-20
GO:0061448	connective tissue development	166/7539	1.31165e-21	8.19847e-20
GO:0051216	cartilage development	130/7539	2.05138e-21	1.26965e-19
GO:0048705	skeletal system morphogenesis	155/7539	2.14687e-21	1.31585e-19
GO:0030111	regulation of Wnt signaling pathway	178/7539	2.88927e-21	1.75384e-19
GO:0007160	cell-matrix adhesion	136/7539	5.27827e-21	3.14356e-19
GO:0010810	regulation of cell-substrate adhesion	136/7539	5.27827e-21	3.14356e-19
GO:0061458	reproductive system development	254/7539	5.72651e-21	3.37864e-19
GO:0050770	regulation of axonogenesis	133/7539	6.37887e-21	3.72869e-19
GO:0072006	nephron development	105/7539	6.6005e-21	3.82284e-19
GO:0003007	heart morphogenesis	165/7539	7.09247e-21	4.07044e-19
GO:0048608	reproductive structure development	252/7539	7.56514e-21	4.24503e-19
GO:0048736	appendage development	130/7539	7.59842e-21	4.24503e-19
GO:0060173	limb development	130/7539	7.59842e-21	4.24503e-19
GO:0048839	inner ear development	136/7539	9.80972e-21	5.43235e-19
GO:0021700	developmental maturation	187/7539	1.11895e-20	6.14256e-19
GO:0006936	muscle contraction	174/7539	1.21927e-20	6.63557e-19
GO:0090257	regulation of muscle system process	149/7539	1.98838e-20	1.07287e-18
GO:0051146	striated muscle cell differentiation	182/7539	2.03892e-20	1.09082e-18
GO:0071900	regulation of protein serine/threonine kinase activity	236/7539	2.24725e-20	1.19218e-18
GO:0031644	regulation of nervous system process	121/7539	2.29068e-20	1.20509e-18
GO:0050673	epithelial cell proliferation	234/7539	2.95821e-20	1.5434e-18
GO:0032970	regulation of actin filament-based process	222/7539	3.19824e-20	1.65496e-18
GO:0022407	regulation of cell-cell adhesion	229/7539	3.99858e-20	2.05228e-18
GO:0001505	regulation of neurotransmitter levels	154/7539	6.28116e-20	3.19782e-18
GO:2000027	regulation of animal organ morphogenesis	132/7539	8.13156e-20	4.10676e-18
GO:0048754	branching morphogenesis of an epithelial tube	120/7539	9.10945e-20	4.56412e-18
GO:0010001	glial cell differentiation	150/7539	9.36417e-20	4.6548e-18
GO:0007626	locomotory behavior	154/7539	1.06409e-19	5.24811e-18
GO:0035107	appendage morphogenesis	115/7539	1.13428e-19	5.50825e-18
GO:0035108	limb morphogenesis	115/7539	1.13428e-19	5.50825e-18
GO:0009611	response to wounding	255/7539	1.25446e-19	6.04533e-18
GO:0043087	regulation of GTPase activity	174/7539	1.35482e-19	6.47951e-18
GO:0009914	hormone transport	204/7539	1.58064e-19	7.50269e-18
GO:0046879	hormone secretion	200/7539	2.67985e-19	1.26253e-17
GO:0042471	ear morphogenesis	96/7539	2.94545e-19	1.37738e-17
GO:0014013	regulation of gliogenesis	104/7539	3.055e-19	1.4181e-17
GO:0070997	neuron death	222/7539	3.29354e-19	1.51767e-17
GO:0016331	morphogenesis of embryonic epithelium	118/7539	3.73875e-19	1.71034e-17
GO:0050678	regulation of epithelial cell proliferation	203/7539	4.09058e-19	1.85783e-17
GO:1901342	regulation of vasculature development	196/7539	4.53439e-19	2.04468e-17
GO:0051480	regulation of cytosolic calcium ion concentration	204/7539	5.36249e-19	2.40095e-17
GO:0018108	peptidyl-tyrosine phosphorylation	181/7539	5.61597e-19	2.49673e-17
GO:0031345	negative regulation of cell projection organization	129/7539	6.1382e-19	2.70982e-17
GO:0018212	peptidyl-tyrosine modification	182/7539	7.68541e-19	3.3693e-17
GO:0030323	respiratory tube development	137/7539	9.67326e-19	4.21154e-17
GO:0061572	actin filament bundle organization	112/7539	9.75319e-19	4.21725e-17
GO:0099175	regulation of postsynapse organization	92/7539	1.33284e-18	5.72398e-17
GO:0030278	regulation of ossification	144/7539	1.43535e-18	6.12252e-17
GO:0007612	learning	113/7539	1.7936e-18	7.59931e-17
GO:0003205	cardiac chamber development	122/7539	1.8978e-18	7.98721e-17
GO:0051924	regulation of calcium ion transport	159/7539	2.04811e-18	8.56272e-17
GO:0048565	digestive tract development	87/7539	2.55225e-18	1.06003e-16
GO:0061326	renal tubule development	77/7539	2.89309e-18	1.19373e-16
GO:0048738	cardiac muscle tissue development	151/7539	3.13338e-18	1.28448e-16
GO:0060047	heart contraction	134/7539	3.85522e-18	1.57019e-16
GO:0006939	smooth muscle contraction	82/7539	4.55317e-18	1.84257e-16
GO:0008016	regulation of heart contraction	116/7539	5.32662e-18	2.14184e-16
GO:0051963	regulation of synapse assembly	87/7539	5.84507e-18	2.33544e-16
GO:0010632	regulation of epithelial cell migration	140/7539	6.17463e-18	2.4516e-16
GO:0035148	tube formation	113/7539	6.4649e-18	2.55081e-16
GO:0030324	lung development	134/7539	6.64184e-18	2.60434e-16
GO:1901214	regulation of neuron death	202/7539	7.4469e-18	2.90199e-16
GO:0032147	activation of protein kinase activity	143/7539	7.5293e-18	2.9161e-16
GO:0003015	heart process	138/7539	7.58823e-18	2.92101e-16
GO:0001823	mesonephros development	78/7539	8.14689e-18	3.1009e-16
GO:0051017	actin filament bundle assembly	109/7539	8.15379e-18	3.1009e-16
GO:0099003	vesicle-mediated transport in synapse	151/7539	8.35861e-18	3.15976e-16
GO:0030336	negative regulation of cell migration	159/7539	8.43751e-18	3.1706e-16
GO:0048588	developmental cell growth	154/7539	9.54521e-18	3.54981e-16
GO:0072009	nephron epithelium development	80/7539	9.55914e-18	3.54981e-16
GO:0019722	calcium-mediated signaling	130/7539	9.73473e-18	3.59388e-16
GO:0001657	ureteric bud development	76/7539	1.69688e-17	6.15655e-16
GO:0072163	mesonephric epithelium development	76/7539	1.69688e-17	6.15655e-16
GO:0072164	mesonephric tubule development	76/7539	1.69688e-17	6.15655e-16
GO:0071902	positive regulation of protein serine/threonine kinase activity	164/7539	1.78978e-17	6.4198e-16
GO:2000146	negative regulation of cell motility	164/7539	1.78978e-17	6.4198e-16
GO:0048015	phosphatidylinositol-mediated signaling	106/7539	1.83339e-17	6.53909e-16
GO:0014033	neural crest cell differentiation	69/7539	1.87143e-17	6.63729e-16
GO:0071695	anatomical structure maturation	156/7539	1.92513e-17	6.76927e-16
GO:1990778	protein localization to cell periphery	195/7539	1.93009e-17	6.76927e-16
GO:0032956	regulation of actin cytoskeleton organization	194/7539	2.21072e-17	7.71064e-16
GO:0090092	regulation of transmembrane receptor protein serine/threonine kinase signaling pathway	144/7539	3.02046e-17	1.0477e-15
GO:0048017	inositol lipid-mediated signaling	107/7539	3.30464e-17	1.14001e-15
GO:1902903	regulation of supramolecular fiber organization	197/7539	4.62596e-17	1.58716e-15
GO:0015837	amine transport	84/7539	6.08052e-17	2.07493e-15
GO:0072080	nephron tubule development	72/7539	7.32609e-17	2.48654e-15
GO:0007266	Rho protein signal transduction	113/7539	7.47379e-17	2.5231e-15
GO:0033002	muscle cell proliferation	138/7539	9.70269e-17	3.25814e-15
GO:0070371	ERK1 and ERK2 cascade	177/7539	9.86303e-17	3.29446e-15
GO:0043266	regulation of potassium ion transport	77/7539	1.07617e-16	3.57175e-15
GO:0030902	hindbrain development	108/7539	1.08063e-16	3.57175e-15
GO:0019935	cyclic-nucleotide-mediated signaling	132/7539	1.13028e-16	3.69222e-15
GO:0032535	regulation of cellular component size	214/7539	1.13344e-16	3.69222e-15
GO:0072089	stem cell proliferation	95/7539	1.13763e-16	3.69222e-15
GO:0045444	fat cell differentiation	145/7539	1.14048e-16	3.69222e-15
GO:0060070	canonical Wnt signaling pathway	159/7539	1.26053e-16	4.06007e-15
GO:0046883	regulation of hormone secretion	167/7539	1.62261e-16	5.19978e-15
GO:0003018	vascular process in circulatory system	132/7539	1.87946e-16	5.99243e-15
GO:0070372	regulation of ERK1 and ERK2 cascade	169/7539	1.89078e-16	5.99823e-15
GO:1904064	positive regulation of cation transmembrane transport	107/7539	2.134e-16	6.73597e-15
GO:0035270	endocrine system development	96/7539	2.16082e-16	6.78669e-15
GO:0045765	regulation of angiogenesis	174/7539	2.1996e-16	6.87431e-15
GO:0002062	chondrocyte differentiation	77/7539	2.50614e-16	7.79373e-15
GO:0021915	neural tube development	118/7539	2.70819e-16	8.38078e-15
GO:0048864	stem cell development	67/7539	2.79018e-16	8.59066e-15
GO:0030198	extracellular matrix organization	166/7539	2.80323e-16	8.59066e-15
GO:0001894	tissue homeostasis	148/7539	3.18496e-16	9.71335e-15
GO:0034764	positive regulation of transmembrane transport	140/7539	3.29724e-16	1.00075e-14
GO:0006937	regulation of muscle contraction	100/7539	3.38198e-16	1.02155e-14
GO:0071559	response to transforming growth factor beta	126/7539	3.56414e-16	1.07145e-14
GO:0043062	extracellular structure organization	166/7539	4.23375e-16	1.26671e-14
GO:0048592	eye morphogenesis	112/7539	4.64392e-16	1.38288e-14
GO:0048639	positive regulation of developmental growth	128/7539	4.80735e-16	1.42483e-14
GO:0015844	monoamine transport	74/7539	5.05978e-16	1.49263e-14
GO:0035023	regulation of Rho protein signal transduction	91/7539	5.19942e-16	1.5267e-14
GO:0007162	negative regulation of cell adhesion	160/7539	6.13723e-16	1.79372e-14
GO:0007269	neurotransmitter secretion	115/7539	6.21768e-16	1.80056e-14
GO:0099643	signal release from synapse	115/7539	6.21768e-16	1.80056e-14
GO:0014031	mesenchymal cell development	66/7539	6.47743e-16	1.86722e-14
GO:0034767	positive regulation of ion transmembrane transport	114/7539	6.81929e-16	1.95683e-14
GO:1990138	neuron projection extension	119/7539	7.28336e-16	2.08054e-14
GO:0031032	actomyosin structure organization	123/7539	8.18614e-16	2.32789e-14
GO:0003206	cardiac chamber morphogenesis	95/7539	8.51778e-16	2.41133e-14
GO:0007163	establishment or maintenance of cell polarity	130/7539	1.04402e-15	2.94236e-14
GO:0043542	endothelial cell migration	125/7539	1.10334e-15	3.09572e-14
GO:0002064	epithelial cell development	145/7539	1.13444e-15	3.16891e-14
GO:0043405	regulation of MAP kinase activity	164/7539	1.24498e-15	3.46235e-14
GO:0002040	sprouting angiogenesis	83/7539	1.28921e-15	3.56963e-14
GO:0022612	gland morphogenesis	98/7539	1.35272e-15	3.72914e-14
GO:0071560	cellular response to transforming growth factor beta stimulus	123/7539	1.36822e-15	3.75545e-14
GO:0090288	negative regulation of cellular response to growth factor stimulus	97/7539	1.44118e-15	3.93861e-14
GO:0045598	regulation of fat cell differentiation	94/7539	1.72016e-15	4.68077e-14
GO:0007204	positive regulation of cytosolic calcium ion concentration	176/7539	1.74347e-15	4.72384e-14
GO:0045685	regulation of glial cell differentiation	67/7539	1.82179e-15	4.91494e-14
GO:0010977	negative regulation of neuron projection development	108/7539	2.04957e-15	5.50594e-14
GO:0045995	regulation of embryonic development	88/7539	2.2892e-15	6.12361e-14
GO:0045927	positive regulation of growth	168/7539	2.39524e-15	6.38023e-14
GO:0003279	cardiac septum development	85/7539	2.53518e-15	6.72462e-14
GO:2000177	regulation of neural precursor cell proliferation	80/7539	2.7857e-15	7.33782e-14
GO:0042472	inner ear morphogenesis	79/7539	2.80123e-15	7.33782e-14
GO:0051952	regulation of amine transport	79/7539	2.80123e-15	7.33782e-14
GO:0051588	regulation of neurotransmitter transport	96/7539	2.87442e-15	7.49843e-14
GO:0051048	negative regulation of secretion	129/7539	3.0868e-15	8.01933e-14
GO:0030326	embryonic limb morphogenesis	92/7539	3.66512e-15	9.43676e-14
GO:0035113	embryonic appendage morphogenesis	92/7539	3.66512e-15	9.43676e-14
GO:0072175	epithelial tube formation	101/7539	3.67724e-15	9.43676e-14
GO:0019933	cAMP-mediated signaling	116/7539	4.79311e-15	1.22506e-13
GO:0048813	dendrite morphogenesis	110/7539	5.15547e-15	1.31236e-13
GO:0060993	kidney morphogenesis	71/7539	5.4727e-15	1.38752e-13
GO:0009952	anterior/posterior pattern specification	132/7539	5.55914e-15	1.40379e-13
GO:0001952	regulation of cell-matrix adhesion	80/7539	5.81124e-15	1.45581e-13
GO:0042476	odontogenesis	80/7539	5.81124e-15	1.45581e-13
GO:1901890	positive regulation of cell junction assembly	79/7539	5.89685e-15	1.47142e-13
GO:0071772	response to BMP	108/7539	6.23975e-15	1.54477e-13
GO:0071773	cellular response to BMP stimulus	108/7539	6.23975e-15	1.54477e-13
GO:1903169	regulation of calcium ion transmembrane transport	101/7539	6.60553e-15	1.62894e-13
GO:0003151	outflow tract morphogenesis	62/7539	7.14944e-15	1.7494e-13
GO:0014032	neural crest cell development	62/7539	7.14944e-15	1.7494e-13
GO:0035265	organ growth	121/7539	7.67719e-15	1.87128e-13
GO:0055001	muscle cell development	120/7539	8.5828e-15	2.08397e-13
GO:0001838	embryonic epithelial tube formation	97/7539	9.07076e-15	2.19401e-13
GO:0030072	peptide hormone secretion	155/7539	9.21347e-15	2.22002e-13
GO:1901215	negative regulation of neuron death	140/7539	1.23357e-14	2.96105e-13
GO:0045778	positive regulation of ossification	72/7539	1.25499e-14	3.00104e-13
GO:0008306	associative learning	74/7539	1.27867e-14	3.04613e-13
GO:0001933	negative regulation of protein phosphorylation	213/7539	1.32367e-14	3.14148e-13
GO:0050773	regulation of dendrite development	116/7539	1.33271e-14	3.15109e-13
GO:0030100	regulation of endocytosis	127/7539	1.6101e-14	3.79274e-13
GO:0030177	positive regulation of Wnt signaling pathway	87/7539	1.75942e-14	4.12909e-13
GO:0051937	catecholamine transport	62/7539	1.80828e-14	4.22803e-13
GO:0001656	metanephros development	64/7539	2.1089e-14	4.91273e-13
GO:0044344	cellular response to fibroblast growth factor stimulus	65/7539	2.24198e-14	5.20354e-13
GO:0042060	wound healing	181/7539	2.29524e-14	5.30765e-13
GO:0046777	protein autophosphorylation	135/7539	2.32413e-14	5.35483e-13
GO:0007215	glutamate receptor signaling pathway	66/7539	2.36105e-14	5.42012e-13
GO:0001649	osteoblast differentiation	119/7539	2.55989e-14	5.85529e-13
GO:0043406	positive regulation of MAP kinase activity	128/7539	3.56405e-14	8.12269e-13
GO:0010469	regulation of signaling receptor activity	85/7539	3.74993e-14	8.48937e-13
GO:0015850	organic hydroxy compound transport	138/7539	3.75184e-14	8.48937e-13
GO:0050730	regulation of peptidyl-tyrosine phosphorylation	144/7539	3.95061e-14	8.90721e-13
GO:0099504	synaptic vesicle cycle	130/7539	4.35163e-14	9.77646e-13
GO:0042326	negative regulation of phosphorylation	230/7539	4.38313e-14	9.81229e-13
GO:0061333	renal tubule morphogenesis	62/7539	4.43487e-14	9.89304e-13
GO:0051098	regulation of binding	197/7539	4.89765e-14	1.08869e-12
GO:0008544	epidermis development	165/7539	5.07739e-14	1.12469e-12
GO:0006814	sodium ion transport	131/7539	5.95957e-14	1.31548e-12
GO:0048771	tissue remodeling	114/7539	7.35984e-14	1.61891e-12
GO:0014065	phosphatidylinositol 3-kinase signaling	83/7539	7.99161e-14	1.75177e-12
GO:0021675	nerve development	59/7539	8.60437e-14	1.87956e-12
GO:0098657	import into cell	138/7539	8.6771e-14	1.88892e-12
GO:0031098	stress-activated protein kinase signaling cascade	147/7539	8.84583e-14	1.91903e-12
GO:0051402	neuron apoptotic process	158/7539	9.19003e-14	1.98687e-12
GO:0001837	epithelial to mesenchymal transition	90/7539	9.25691e-14	1.9945e-12
GO:0021872	forebrain generation of neurons	60/7539	9.31584e-14	2.00037e-12
GO:0099601	regulation of neurotransmitter receptor activity	52/7539	9.42591e-14	2.01715e-12
GO:0032414	positive regulation of ion transmembrane transporter activity	77/7539	1.06196e-13	2.26492e-12
GO:0071774	response to fibroblast growth factor	65/7539	1.18818e-13	2.52559e-12
GO:0060538	skeletal muscle organ development	118/7539	1.19695e-13	2.53274e-12
GO:0035051	cardiocyte differentiation	105/7539	1.19957e-13	2.53274e-12
GO:0021954	central nervous system neuron development	66/7539	1.21576e-13	2.55836e-12
GO:0001708	cell fate specification	71/7539	1.23498e-13	2.59017e-12
GO:0048593	camera-type eye morphogenesis	93/7539	1.29726e-13	2.71179e-12
GO:0008361	regulation of cell size	121/7539	1.32131e-13	2.75296e-12
GO:0031214	biomineral tissue development	98/7539	1.43423e-13	2.96861e-12
GO:0110148	biomineralization	98/7539	1.43423e-13	2.96861e-12
GO:0003231	cardiac ventricle development	91/7539	1.53644e-13	3.16978e-12
GO:0060828	regulation of canonical Wnt signaling pathway	130/7539	1.60532e-13	3.30111e-12
GO:0032411	positive regulation of transporter activity	80/7539	1.80047e-13	3.69038e-12
GO:0050900	leukocyte migration	183/7539	1.84056e-13	3.76035e-12
GO:1905330	regulation of morphogenesis of an epithelium	75/7539	2.27111e-13	4.625e-12
GO:0060411	cardiac septum morphogenesis	61/7539	2.34833e-13	4.7516e-12
GO:1901379	regulation of potassium ion transmembrane transport	61/7539	2.34833e-13	4.7516e-12
GO:0001755	neural crest cell migration	46/7539	2.36927e-13	4.77866e-12
GO:0007188	adenylate cyclase-modulating G protein-coupled receptor signaling pathway	123/7539	2.52733e-13	5.08121e-12
GO:0021510	spinal cord development	71/7539	2.55871e-13	5.12799e-12
GO:1903532	positive regulation of secretion by cell	194/7539	2.64182e-13	5.27779e-12
GO:0050679	positive regulation of epithelial cell proliferation	118/7539	3.00262e-13	5.97968e-12
GO:0060996	dendritic spine development	81/7539	3.21494e-13	6.38237e-12
GO:0021543	pallium development	95/7539	3.29403e-13	6.51888e-12
GO:0002791	regulation of peptide secretion	201/7539	3.34082e-13	6.59081e-12
GO:0021879	forebrain neuron differentiation	54/7539	3.37923e-13	6.64582e-12
GO:0048645	animal organ formation	55/7539	3.74602e-13	7.34429e-12
GO:0050905	neuromuscular process	87/7539	3.81636e-13	7.45903e-12
GO:0051403	stress-activated MAPK cascade	139/7539	3.83326e-13	7.46895e-12
GO:1903706	regulation of hemopoiesis	208/7539	4.0745e-13	7.91456e-12
GO:0072659	protein localization to plasma membrane	155/7539	4.17749e-13	8.08972e-12
GO:0050433	regulation of catecholamine secretion	50/7539	5.32822e-13	1.02866e-11
GO:0150115	cell-substrate junction organization	64/7539	5.68764e-13	1.09392e-11
GO:0001570	vasculogenesis	66/7539	5.70091e-13	1.09392e-11
GO:0010463	mesenchymal cell proliferation	45/7539	5.85215e-13	1.11953e-11
GO:0050432	catecholamine secretion	51/7539	6.15692e-13	1.17428e-11
GO:0043523	regulation of neuron apoptotic process	144/7539	6.22301e-13	1.18331e-11
GO:0001558	regulation of cell growth	213/7539	6.37482e-13	1.20854e-11
GO:0035296	regulation of tube diameter	103/7539	6.77739e-13	1.27718e-11
GO:0097746	regulation of blood vessel diameter	103/7539	6.77739e-13	1.27718e-11
GO:0043588	skin development	146/7539	6.89966e-13	1.29636e-11
GO:1901343	negative regulation of vasculature development	86/7539	7.41206e-13	1.3885e-11
GO:0030282	bone mineralization	77/7539	7.7309e-13	1.44394e-11
GO:0110053	regulation of actin filament organization	145/7539	7.91071e-13	1.47317e-11
GO:0002065	columnar/cuboidal epithelial cell differentiation	91/7539	8.32208e-13	1.54068e-11
GO:0010634	positive regulation of epithelial cell migration	91/7539	8.32208e-13	1.54068e-11
GO:0030178	negative regulation of Wnt signaling pathway	96/7539	8.65189e-13	1.59706e-11
GO:0055002	striated muscle cell development	109/7539	8.89081e-13	1.63638e-11
GO:0048665	neuron fate specification	33/7539	9.11014e-13	1.67187e-11
GO:0007156	homophilic cell adhesion via plasma membrane adhesion molecules	72/7539	9.976e-13	1.82546e-11
GO:0035150	regulation of tube size	103/7539	1.1078e-12	2.02126e-11
GO:0050731	positive regulation of peptidyl-tyrosine phosphorylation	111/7539	1.11114e-12	2.02151e-11
GO:0048546	digestive tract morphogenesis	43/7539	1.11974e-12	2.0313e-11
GO:0072028	nephron morphogenesis	59/7539	1.14426e-12	2.06984e-11
GO:0010594	regulation of endothelial cell migration	98/7539	1.17214e-12	2.11421e-11
GO:0097581	lamellipodium organization	60/7539	1.1768e-12	2.11657e-11
GO:0030510	regulation of BMP signaling pathway	66/7539	1.19488e-12	2.14297e-11
GO:0048706	embryonic skeletal system development	87/7539	1.20254e-12	2.1506e-11
GO:0060021	roof of mouth development	65/7539	1.21075e-12	2.15686e-11
GO:0007044	cell-substrate junction assembly	62/7539	1.21518e-12	2.15686e-11
GO:0071692	protein localization to extracellular region	228/7539	1.21629e-12	2.15686e-11
GO:0032872	regulation of stress-activated MAPK cascade	127/7539	1.26195e-12	2.23157e-11
GO:0030534	adult behavior	106/7539	1.26678e-12	2.23385e-11
GO:1900449	regulation of glutamate receptor signaling pathway	44/7539	1.43894e-12	2.52398e-11
GO:0006940	regulation of smooth muscle contraction	50/7539	1.43931e-12	2.52398e-11
GO:0007219	Notch signaling pathway	104/7539	1.60001e-12	2.79802e-11
GO:0070302	regulation of stress-activated protein kinase signaling cascade	128/7539	1.65981e-12	2.89458e-11
GO:0030099	myeloid cell differentiation	202/7539	1.68977e-12	2.9387e-11
GO:0046928	regulation of neurotransmitter secretion	83/7539	1.69748e-12	2.944e-11
GO:0007179	transforming growth factor beta receptor signaling pathway	99/7539	1.73594e-12	3.00246e-11
GO:0030509	BMP signaling pathway	98/7539	1.93896e-12	3.34444e-11
GO:1902105	regulation of leukocyte differentiation	159/7539	1.96373e-12	3.37795e-11
GO:0009306	protein secretion	224/7539	2.12205e-12	3.64035e-11
GO:0050920	regulation of chemotaxis	123/7539	2.13273e-12	3.64877e-11
GO:0048660	regulation of smooth muscle cell proliferation	97/7539	2.16416e-12	3.69253e-11
GO:0035592	establishment of protein localization to extracellular region	224/7539	2.76326e-12	4.702e-11
GO:0048659	smooth muscle cell proliferation	99/7539	2.84082e-12	4.821e-11
GO:0099084	postsynaptic specialization organization	35/7539	3.03245e-12	5.13241e-11
GO:0060401	cytosolic calcium ion transport	102/7539	3.25246e-12	5.49005e-11
GO:0006887	exocytosis	191/7539	3.32634e-12	5.59546e-11
GO:0060402	calcium ion transport into cytosol	93/7539	3.33264e-12	5.59546e-11
GO:1903531	negative regulation of secretion by cell	109/7539	3.51164e-12	5.88036e-11
GO:0048640	negative regulation of developmental growth	81/7539	3.57712e-12	5.97416e-11
GO:0070374	positive regulation of ERK1 and ERK2 cascade	119/7539	3.59431e-12	5.98704e-11
GO:0038127	ERBB signaling pathway	72/7539	3.72146e-12	6.18252e-11
GO:0007405	neuroblast proliferation	51/7539	4.08429e-12	6.76749e-11
GO:0045055	regulated exocytosis	138/7539	4.33876e-12	7.17031e-11
GO:0051047	positive regulation of secretion	211/7539	4.44605e-12	7.32843e-11
GO:1901861	regulation of muscle tissue development	103/7539	4.62033e-12	7.59587e-11
GO:0010771	negative regulation of cell morphogenesis involved in differentiation	66/7539	4.93907e-12	8.0988e-11
GO:0001935	endothelial cell proliferation	89/7539	5.06072e-12	8.27678e-11
GO:0008038	neuron recognition	40/7539	5.28555e-12	8.62214e-11
GO:0048041	focal adhesion assembly	56/7539	5.34212e-12	8.64738e-11
GO:0072078	nephron tubule morphogenesis	56/7539	5.34212e-12	8.64738e-11
GO:2001259	positive regulation of cation channel activity	56/7539	5.34212e-12	8.64738e-11
GO:0072088	nephron epithelium morphogenesis	57/7539	5.46698e-12	8.82687e-11
GO:0043271	negative regulation of ion transport	100/7539	6.60059e-12	1.063e-10
GO:0097106	postsynaptic density organization	31/7539	6.97732e-12	1.12081e-10
GO:0048634	regulation of muscle organ development	103/7539	7.32749e-12	1.17407e-10
GO:0010811	positive regulation of cell-substrate adhesion	79/7539	7.5338e-12	1.20407e-10
GO:0060249	anatomical structure homeostasis	203/7539	7.88014e-12	1.25624e-10
GO:0030048	actin filament-based movement	78/7539	8.19653e-12	1.30339e-10
GO:0007272	ensheathment of neurons	98/7539	8.35143e-12	1.32137e-10
GO:0008366	axon ensheathment	98/7539	8.35143e-12	1.32137e-10
GO:0021536	diencephalon development	50/7539	9.27881e-12	1.46443e-10
GO:0016202	regulation of striated muscle tissue development	101/7539	9.33347e-12	1.46938e-10
GO:0090276	regulation of peptide hormone secretion	126/7539	1.04877e-11	1.63909e-10
GO:0019233	sensory perception of pain	87/7539	1.04893e-11	1.63909e-10
GO:0035637	multicellular organismal signaling	87/7539	1.04893e-11	1.63909e-10
GO:0014015	positive regulation of gliogenesis	61/7539	1.15312e-11	1.79745e-10
GO:0060078	regulation of postsynaptic membrane potential	72/7539	1.30343e-11	2.02646e-10
GO:0007519	skeletal muscle tissue development	109/7539	1.30646e-11	2.02646e-10
GO:0070304	positive regulation of stress-activated protein kinase signaling cascade	98/7539	1.33722e-11	2.06909e-10
GO:0032231	regulation of actin filament bundle assembly	70/7539	1.49319e-11	2.29914e-10
GO:0048709	oligodendrocyte differentiation	70/7539	1.49319e-11	2.29914e-10
GO:0032874	positive regulation of stress-activated MAPK cascade	97/7539	1.50604e-11	2.31329e-10
GO:0001508	action potential	83/7539	1.57444e-11	2.40664e-10
GO:0048675	axon extension	83/7539	1.57444e-11	2.40664e-10
GO:0007613	memory	88/7539	1.57862e-11	2.40721e-10
GO:1902414	protein localization to cell junction	77/7539	1.58575e-11	2.41225e-10
GO:0042552	myelination	96/7539	1.69531e-11	2.57271e-10
GO:0051928	positive regulation of calcium ion transport	82/7539	1.7377e-11	2.63072e-10
GO:0060349	bone morphogenesis	67/7539	1.79205e-11	2.70624e-10
GO:0050708	regulation of protein secretion	179/7539	1.79615e-11	2.70624e-10
GO:0030010	establishment of cell polarity	85/7539	2.17155e-11	3.25936e-10
GO:0010770	positive regulation of cell morphogenesis involved in differentiation	105/7539	2.17448e-11	3.25936e-10
GO:0060998	regulation of dendritic spine development	63/7539	2.17876e-11	3.25936e-10
GO:0010717	regulation of epithelial to mesenchymal transition	62/7539	2.26486e-11	3.38016e-10
GO:0072171	mesonephric tubule morphogenesis	51/7539	2.33585e-11	3.47788e-10
GO:0048259	regulation of receptor-mediated endocytosis	72/7539	2.38542e-11	3.54333e-10
GO:0016079	synaptic vesicle exocytosis	84/7539	2.41042e-11	3.57206e-10
GO:0008543	fibroblast growth factor receptor signaling pathway	53/7539	2.48989e-11	3.68119e-10
GO:1901019	regulation of calcium ion transmembrane transporter activity	56/7539	2.56226e-11	3.77933e-10
GO:0098727	maintenance of cell number	99/7539	2.96219e-11	4.35904e-10
GO:0110020	regulation of actomyosin structure organization	68/7539	3.17659e-11	4.66367e-10
GO:0015711	organic anion transport	217/7539	3.38606e-11	4.95967e-10
GO:0043491	protein kinase B signaling	108/7539	3.46126e-11	5.05809e-10
GO:0001841	neural tube formation	80/7539	3.61972e-11	5.27744e-10
GO:0001666	response to hypoxia	113/7539	4.0562e-11	5.90018e-10
GO:0150116	regulation of cell-substrate junction organization	46/7539	4.08469e-11	5.92796e-10
GO:0007187	G protein-coupled receptor signaling pathway, coupled to cyclic nucleotide second messenger	129/7539	4.4715e-11	6.47445e-10
GO:0043268	positive regulation of potassium ion transport	40/7539	5.00757e-11	7.21753e-10
GO:0048483	autonomic nervous system development	40/7539	5.00757e-11	7.21753e-10
GO:0060675	ureteric bud morphogenesis	50/7539	5.16143e-11	7.42234e-10
GO:0097553	calcium ion transmembrane import into cytosol	81/7539	5.54029e-11	7.94905e-10
GO:0060840	artery development	68/7539	5.87104e-11	8.4045e-10
GO:0035272	exocrine system development	41/7539	5.9262e-11	8.4617e-10
GO:0060041	retina development in camera-type eye	97/7539	5.9378e-11	8.4617e-10
GO:0035264	multicellular organism growth	116/7539	5.95746e-11	8.46887e-10
GO:1905475	regulation of protein localization to membrane	107/7539	5.96966e-11	8.46887e-10
GO:0062197	cellular response to chemical stress	164/7539	6.1029e-11	8.63847e-10
GO:0031532	actin cytoskeleton reorganization	67/7539	6.30692e-11	8.88741e-10
GO:0034446	substrate adhesion-dependent cell spreading	67/7539	6.30692e-11	8.88741e-10
GO:1903305	regulation of regulated secretory pathway	106/7539	6.80472e-11	9.56752e-10
GO:0043534	blood vessel endothelial cell migration	73/7539	7.01181e-11	9.83679e-10
GO:0048469	cell maturation	111/7539	7.88544e-11	1.10379e-09
GO:0043393	regulation of protein binding	122/7539	8.15094e-11	1.13843e-09
GO:0061387	regulation of extent of cell growth	77/7539	8.32431e-11	1.16007e-09
GO:0051893	regulation of focal adhesion assembly	44/7539	8.5469e-11	1.18586e-09
GO:0090109	regulation of cell-substrate junction assembly	44/7539	8.5469e-11	1.18586e-09
GO:2000181	negative regulation of blood vessel morphogenesis	76/7539	9.18796e-11	1.27201e-09
GO:0021846	cell proliferation in forebrain	30/7539	9.25982e-11	1.27915e-09
GO:0051058	negative regulation of small GTPase mediated signal transduction	45/7539	9.29991e-11	1.28189e-09
GO:0030073	insulin secretion	121/7539	9.35052e-11	1.28605e-09
GO:0022409	positive regulation of cell-cell adhesion	136/7539	9.62661e-11	1.32115e-09
GO:0043547	positive regulation of GTPase activity	118/7539	9.72353e-11	1.33155e-09
GO:0046888	negative regulation of hormone secretion	59/7539	9.9894e-11	1.365e-09
GO:0042475	odontogenesis of dentin-containing tooth	58/7539	1.03967e-10	1.41759e-09
GO:0019827	stem cell population maintenance	96/7539	1.04779e-10	1.42559e-09
GO:0003281	ventricular septum development	57/7539	1.07682e-10	1.46193e-09
GO:0030032	lamellipodium assembly	48/7539	1.0989e-10	1.48871e-09
GO:0032102	negative regulation of response to external stimulus	184/7539	1.11293e-10	1.50344e-09
GO:0002573	myeloid leukocyte differentiation	117/7539	1.11454e-10	1.50344e-09
GO:2000179	positive regulation of neural precursor cell proliferation	49/7539	1.134e-10	1.52359e-09
GO:0030500	regulation of bone mineralization	55/7539	1.13672e-10	1.52359e-09
GO:0050805	negative regulation of synaptic transmission	55/7539	1.13672e-10	1.52359e-09
GO:0030501	positive regulation of bone mineralization	34/7539	1.17111e-10	1.56635e-09
GO:0015849	organic acid transport	165/7539	1.28152e-10	1.71041e-09
GO:0007173	epidermal growth factor receptor signaling pathway	65/7539	1.33969e-10	1.78428e-09
GO:0017157	regulation of exocytosis	131/7539	1.37838e-10	1.83194e-09
GO:0048713	regulation of oligodendrocyte differentiation	40/7539	1.40223e-10	1.85972e-09
GO:0099560	synaptic membrane adhesion	28/7539	1.43923e-10	1.90479e-09
GO:0008217	regulation of blood pressure	112/7539	1.50416e-10	1.98655e-09
GO:0021761	limbic system development	63/7539	1.53702e-10	2.0173e-09
GO:0070167	regulation of biomineral tissue development	63/7539	1.53702e-10	2.0173e-09
GO:0110149	regulation of biomineralization	63/7539	1.53702e-10	2.0173e-09
GO:0050919	negative chemotaxis	35/7539	1.55386e-10	2.03517e-09
GO:0030856	regulation of epithelial cell differentiation	89/7539	1.58303e-10	2.06908e-09
GO:0007498	mesoderm development	70/7539	1.61082e-10	2.10105e-09
GO:1902904	negative regulation of supramolecular fiber organization	92/7539	1.72607e-10	2.24674e-09
GO:0051099	positive regulation of binding	108/7539	1.74839e-10	2.2711e-09
GO:0030038	contractile actin filament bundle assembly	69/7539	1.75842e-10	2.27478e-09
GO:0043149	stress fiber assembly	69/7539	1.75842e-10	2.27478e-09
GO:0001936	regulation of endothelial cell proliferation	79/7539	1.91191e-10	2.46325e-09
GO:0009791	post-embryonic development	79/7539	1.91191e-10	2.46325e-09
GO:0072091	regulation of stem cell proliferation	59/7539	1.94618e-10	2.50229e-09
GO:0045216	cell-cell junction organization	110/7539	1.97142e-10	2.52958e-09
GO:0006979	response to oxidative stress	193/7539	2.01287e-10	2.57754e-09
GO:0021987	cerebral cortex development	67/7539	2.08308e-10	2.66205e-09
GO:0034103	regulation of tissue remodeling	57/7539	2.13984e-10	2.72905e-09
GO:0021983	pituitary gland development	32/7539	2.14884e-10	2.73501e-09
GO:0014812	muscle cell migration	66/7539	2.26002e-10	2.87073e-09
GO:0001738	morphogenesis of a polarized epithelium	55/7539	2.30943e-10	2.9276e-09
GO:0021515	cell differentiation in spinal cord	46/7539	2.33905e-10	2.95921e-09
GO:0061035	regulation of cartilage development	49/7539	2.51015e-10	3.16506e-09
GO:1903670	regulation of sprouting angiogenesis	51/7539	2.5118e-10	3.16506e-09
GO:0099565	chemical synaptic transmission, postsynaptic	62/7539	3.05586e-10	3.84295e-09
GO:0030516	regulation of axon extension	69/7539	3.09161e-10	3.88019e-09
GO:0045933	positive regulation of muscle contraction	39/7539	3.29843e-10	4.13155e-09
GO:0007369	gastrulation	97/7539	3.33564e-10	4.16988e-09
GO:0045926	negative regulation of growth	134/7539	3.44067e-10	4.29268e-09
GO:0046942	carboxylic acid transport	162/7539	3.46287e-10	4.31186e-09
GO:0042303	molting cycle	78/7539	3.52501e-10	4.37198e-09
GO:0042633	hair cycle	78/7539	3.52501e-10	4.37198e-09
GO:0016525	negative regulation of angiogenesis	73/7539	3.60207e-10	4.4588e-09
GO:0035249	synaptic transmission, glutamatergic	67/7539	3.70159e-10	4.57302e-09
GO:0015872	dopamine transport	41/7539	4.09948e-10	5.04484e-09
GO:0045599	negative regulation of fat cell differentiation	41/7539	4.09948e-10	5.04484e-09
GO:0008593	regulation of Notch signaling pathway	57/7539	4.16273e-10	5.10277e-09
GO:0060079	excitatory postsynaptic potential	57/7539	4.16273e-10	5.10277e-09
GO:0007254	JNK cascade	107/7539	4.34504e-10	5.31594e-09
GO:1903034	regulation of response to wounding	101/7539	4.45645e-10	5.4417e-09
GO:0006869	lipid transport	174/7539	4.46739e-10	5.44452e-09
GO:0045667	regulation of osteoblast differentiation	84/7539	4.59149e-10	5.58498e-09
GO:0006941	striated muscle contraction	91/7539	4.71953e-10	5.72969e-09
GO:1901016	regulation of potassium ion transmembrane transporter activity	43/7539	4.73575e-10	5.73834e-09
GO:0050772	positive regulation of axonogenesis	64/7539	4.77816e-10	5.77864e-09
GO:0051090	regulation of DNA-binding transcription factor activity	194/7539	4.80365e-10	5.79391e-09
GO:0010464	regulation of mesenchymal cell proliferation	35/7539	4.80913e-10	5.79391e-09
GO:0014902	myotube differentiation	75/7539	4.89633e-10	5.87653e-09
GO:0060048	cardiac muscle contraction	75/7539	4.89633e-10	5.87653e-09
GO:0051965	positive regulation of synapse assembly	53/7539	4.95501e-10	5.93566e-09
GO:0071375	cellular response to peptide hormone stimulus	129/7539	4.99777e-10	5.97555e-09
GO:0008360	regulation of cell shape	87/7539	5.01911e-10	5.98973e-09
GO:0003208	cardiac ventricle morphogenesis	52/7539	5.10919e-10	6.07426e-09
GO:0060976	coronary vasculature development	52/7539	5.10919e-10	6.07426e-09
GO:0033555	multicellular organismal response to stress	63/7539	5.17955e-10	6.13711e-09
GO:0018209	peptidyl-serine modification	171/7539	5.1815e-10	6.13711e-09
GO:0007422	peripheral nervous system development	50/7539	5.33179e-10	6.30329e-09
GO:0036293	response to decreased oxygen levels	121/7539	5.55811e-10	6.55857e-09
GO:0014066	regulation of phosphatidylinositol 3-kinase signaling	62/7539	5.60093e-10	6.59677e-09
GO:0003179	heart valve morphogenesis	36/7539	5.79575e-10	6.80085e-09
GO:0003197	endocardial cushion development	36/7539	5.79575e-10	6.80085e-09
GO:0043524	negative regulation of neuron apoptotic process	99/7539	5.81478e-10	6.81052e-09
GO:0007548	sex differentiation	154/7539	5.99164e-10	7.00467e-09
GO:0007159	leukocyte cell-cell adhesion	166/7539	6.03722e-10	7.03611e-09
GO:0099072	regulation of postsynaptic membrane neurotransmitter receptor levels	61/7539	6.04083e-10	7.03611e-09
GO:0051896	regulation of protein kinase B signaling	92/7539	6.37513e-10	7.41183e-09
GO:0009799	specification of symmetry	81/7539	6.57173e-10	7.62634e-09
GO:0022037	metencephalon development	72/7539	6.73935e-10	7.80652e-09
GO:0002028	regulation of sodium ion transport	59/7539	6.96737e-10	8.05587e-09
GO:0048704	embryonic skeletal system morphogenesis	66/7539	7.11209e-10	8.20815e-09
GO:0007631	feeding behavior	76/7539	7.23695e-10	8.33702e-09
GO:0051494	negative regulation of cytoskeleton organization	94/7539	7.47731e-10	8.59822e-09
GO:0032330	regulation of chondrocyte differentiation	38/7539	7.71146e-10	8.85136e-09
GO:0050863	regulation of T cell activation	156/7539	8.01742e-10	9.18584e-09
GO:0010038	response to metal ion	137/7539	8.04867e-10	9.20494e-09
GO:0035418	protein localization to synapse	63/7539	9.27926e-10	1.05931e-08
GO:0051656	establishment of organelle localization	180/7539	9.33257e-10	1.06348e-08
GO:0046580	negative regulation of Ras protein signal transduction	40/7539	9.35964e-10	1.06464e-08
GO:0001709	cell fate determination	33/7539	9.47932e-10	1.07631e-08
GO:0003170	heart valve development	41/7539	1.0032e-09	1.13702e-08
GO:0007528	neuromuscular junction development	42/7539	1.05872e-09	1.1978e-08
GO:0046328	regulation of JNK cascade	100/7539	1.12025e-09	1.26514e-08
GO:0002090	regulation of receptor internalization	49/7539	1.12474e-09	1.26795e-08
GO:0007189	adenylate cyclase-activating G protein-coupled receptor signaling pathway	80/7539	1.18107e-09	1.32671e-08
GO:0009855	determination of bilateral symmetry	80/7539	1.18107e-09	1.32671e-08
GO:0048846	axon extension involved in axon guidance	30/7539	1.39364e-09	1.55926e-08
GO:1902284	neuron projection extension involved in neuron projection guidance	30/7539	1.39364e-09	1.55926e-08
GO:0014020	primary neural tube formation	70/7539	1.39551e-09	1.55926e-08
GO:0009953	dorsal/ventral pattern formation	64/7539	1.49267e-09	1.66488e-08
GO:0035050	embryonic heart tube development	55/7539	1.69377e-09	1.88585e-08
GO:0031099	regeneration	84/7539	1.77125e-09	1.96864e-08
GO:0060491	regulation of cell projection assembly	102/7539	1.83003e-09	2.0304e-08
GO:0006898	receptor-mediated endocytosis	122/7539	1.85244e-09	2.04771e-08
GO:0045137	development of primary sexual characteristics	122/7539	1.85244e-09	2.04771e-08
GO:1903037	regulation of leukocyte cell-cell adhesion	150/7539	1.85536e-09	2.04771e-08
GO:0030217	T cell differentiation	139/7539	2.04437e-09	2.25237e-08
GO:0046620	regulation of organ growth	71/7539	2.07782e-09	2.28524e-08
GO:0008344	adult locomotory behavior	66/7539	2.11409e-09	2.32109e-08
GO:0045687	positive regulation of glial cell differentiation	39/7539	2.12306e-09	2.32689e-08
GO:0009612	response to mechanical stimulus	95/7539	2.19634e-09	2.40303e-08
GO:0048486	parasympathetic nervous system development	20/7539	2.20859e-09	2.41226e-08
GO:0051492	regulation of stress fiber assembly	59/7539	2.319e-09	2.52847e-08
GO:0001736	establishment of planar polarity	41/7539	2.35142e-09	2.5594e-08
GO:0051592	response to calcium ion	74/7539	2.40677e-09	2.61513e-08
GO:0003143	embryonic heart tube morphogenesis	47/7539	2.41722e-09	2.62198e-08
GO:0008406	gonad development	120/7539	2.45235e-09	2.65552e-08
GO:0050771	negative regulation of axonogenesis	46/7539	2.46094e-09	2.66026e-08
GO:0032835	glomerulus development	43/7539	2.46966e-09	2.66057e-08
GO:0046850	regulation of bone remodeling	43/7539	2.46966e-09	2.66057e-08
GO:0001658	branching involved in ureteric bud morphogenesis	44/7539	2.48962e-09	2.67751e-08
GO:0030098	lymphocyte differentiation	189/7539	2.50238e-09	2.68666e-08
GO:0001890	placenta development	94/7539	2.51197e-09	2.69237e-08
GO:1902905	positive regulation of supramolecular fiber organization	105/7539	2.529e-09	2.70603e-08
GO:0048644	muscle organ morphogenesis	57/7539	2.72121e-09	2.90677e-08
GO:1901381	positive regulation of potassium ion transmembrane transport	33/7539	2.80588e-09	2.99215e-08
GO:0060326	cell chemotaxis	147/7539	2.82198e-09	3.00424e-08
GO:0003148	outflow tract septum morphogenesis	25/7539	2.85695e-09	3.03635e-08
GO:0051147	regulation of muscle cell differentiation	90/7539	2.87271e-09	3.04797e-08
GO:0043434	response to peptide hormone	160/7539	3.11232e-09	3.29666e-08
GO:0048511	rhythmic process	146/7539	3.24527e-09	3.43173e-08
GO:0046330	positive regulation of JNK cascade	79/7539	3.31674e-09	3.50144e-08
GO:1904018	positive regulation of vasculature development	108/7539	3.39623e-09	3.57937e-08
GO:0090101	negative regulation of transmembrane receptor protein serine/threonine kinase signaling pathway	71/7539	3.40331e-09	3.58085e-08
GO:0007368	determination of left/right symmetry	75/7539	3.42849e-09	3.60134e-08
GO:0010876	lipid localization	190/7539	3.50423e-09	3.67478e-08
GO:0008045	motor neuron axon guidance	29/7539	3.51811e-09	3.68323e-08
GO:0051495	positive regulation of cytoskeleton organization	115/7539	3.55323e-09	3.71383e-08
GO:0001843	neural tube closure	66/7539	3.57187e-09	3.72715e-08
GO:1904427	positive regulation of calcium ion transmembrane transport	53/7539	3.61589e-09	3.7652e-08
GO:0032869	cellular response to insulin stimulus	105/7539	3.62027e-09	3.7652e-08
GO:0097756	negative regulation of blood vessel diameter	65/7539	3.9667e-09	4.11871e-08
GO:0007157	heterophilic cell-cell adhesion via plasma membrane cell adhesion molecules	36/7539	4.13368e-09	4.28505e-08
GO:1990845	adaptive thermogenesis	87/7539	4.27097e-09	4.4201e-08
GO:0030901	midbrain development	37/7539	4.48772e-09	4.62924e-08
GO:0072132	mesenchyme morphogenesis	37/7539	4.48772e-09	4.62924e-08
GO:0070252	actin-mediated cell contraction	58/7539	4.50204e-09	4.63644e-08
GO:0051145	smooth muscle cell differentiation	49/7539	4.52131e-09	4.6487e-08
GO:0098810	neurotransmitter reuptake	26/7539	4.53714e-09	4.65739e-08
GO:0035725	sodium ion transmembrane transport	80/7539	4.5485e-09	4.66147e-08
GO:0097120	receptor localization to synapse	48/7539	4.72418e-09	4.83367e-08
GO:0002792	negative regulation of peptide secretion	68/7539	4.7759e-09	4.8708e-08
GO:0098773	skin epidermis development	68/7539	4.7759e-09	4.8708e-08
GO:0014909	smooth muscle cell migration	57/7539	4.90356e-09	4.99294e-08
GO:0120032	regulation of plasma membrane bounded cell projection assembly	100/7539	5.04178e-09	5.12541e-08
GO:0035567	non-canonical Wnt signaling pathway	40/7539	5.18702e-09	5.26457e-08
GO:0043254	regulation of protein-containing complex assembly	199/7539	5.2155e-09	5.28498e-08
GO:0007164	establishment of tissue polarity	41/7539	5.29589e-09	5.35785e-08
GO:0019226	transmission of nerve impulse	56/7539	5.3277e-09	5.3814e-08
GO:0010595	positive regulation of endothelial cell migration	62/7539	5.38812e-09	5.43374e-08
GO:0097529	myeloid leukocyte migration	112/7539	5.40912e-09	5.44622e-08
GO:0051261	protein depolymerization	71/7539	5.51234e-09	5.54131e-08
GO:0001504	neurotransmitter uptake	31/7539	5.64188e-09	5.65352e-08
GO:0040019	positive regulation of embryonic development	31/7539	5.64188e-09	5.65352e-08
GO:0055007	cardiac muscle cell differentiation	78/7539	5.85718e-09	5.85997e-08
GO:0060606	tube closure	66/7539	5.9573e-09	5.9507e-08
GO:0001659	temperature homeostasis	96/7539	6.0442e-09	6.02796e-08
GO:0018105	peptidyl-serine phosphorylation	157/7539	6.12622e-09	6.10013e-08
GO:1901652	response to peptide	184/7539	6.21596e-09	6.17974e-08
GO:0097061	dendritic spine organization	60/7539	6.55758e-09	6.50912e-08
GO:0002027	regulation of heart rate	59/7539	7.21537e-09	7.15081e-08
GO:0055017	cardiac muscle tissue growth	64/7539	7.39835e-09	7.32065e-08
GO:1901653	cellular response to peptide	144/7539	7.47799e-09	7.38788e-08
GO:0098698	postsynaptic specialization assembly	24/7539	7.65926e-09	7.55514e-08
GO:1903523	negative regulation of blood circulation	33/7539	7.72755e-09	7.61061e-08
GO:0048167	regulation of synaptic plasticity	170/7539	7.75444e-09	7.6252e-08
GO:0060563	neuroepithelial cell differentiation	50/7539	8.22837e-09	8.05506e-08
GO:0035282	segmentation	63/7539	8.22986e-09	8.05506e-08
GO:0110110	positive regulation of animal organ morphogenesis	63/7539	8.22986e-09	8.05506e-08
GO:0032868	response to insulin	118/7539	8.51064e-09	8.31698e-08
GO:0046849	bone remodeling	62/7539	9.14295e-09	8.92109e-08
GO:0031623	receptor internalization	74/7539	9.66456e-09	9.41549e-08
GO:0001942	hair follicle development	66/7539	9.81196e-09	9.54436e-08
GO:0050848	regulation of calcium-mediated signaling	61/7539	1.01434e-08	9.8042e-08
GO:0050885	neuromuscular process controlling balance	46/7539	1.01496e-08	9.8042e-08
GO:0021545	cranial nerve development	36/7539	1.01567e-08	9.8042e-08
GO:0070169	positive regulation of biomineral tissue development	36/7539	1.01567e-08	9.8042e-08
GO:0110151	positive regulation of biomineralization	36/7539	1.01567e-08	9.8042e-08
GO:2001222	regulation of neuron migration	38/7539	1.11011e-08	1.06995e-07
GO:0035924	cellular response to vascular endothelial growth factor stimulus	39/7539	1.13613e-08	1.09335e-07
GO:0021575	hindbrain morphogenesis	41/7539	1.1493e-08	1.10434e-07
GO:0050796	regulation of insulin secretion	99/7539	1.18677e-08	1.13862e-07
GO:0051668	localization within membrane	64/7539	1.22789e-08	1.17628e-07
GO:0090090	negative regulation of canonical Wnt signaling pathway	72/7539	1.238e-08	1.18416e-07
GO:0030279	negative regulation of ossification	59/7539	1.24288e-08	1.18703e-07
GO:1904019	epithelial cell apoptotic process	68/7539	1.26264e-08	1.20256e-07
GO:0045862	positive regulation of proteolysis	161/7539	1.26294e-08	1.20256e-07
GO:0060415	muscle tissue morphogenesis	52/7539	1.32537e-08	1.2601e-07
GO:0045766	positive regulation of angiogenesis	98/7539	1.36362e-08	1.29452e-07
GO:0061053	somite development	58/7539	1.37245e-08	1.30094e-07
GO:0002685	regulation of leukocyte migration	110/7539	1.38271e-08	1.3087e-07
GO:0022404	molting cycle process	67/7539	1.42036e-08	1.34032e-07
GO:0022405	hair cycle process	67/7539	1.42036e-08	1.34032e-07
GO:0043535	regulation of blood vessel endothelial cell migration	57/7539	1.51286e-08	1.42548e-07
GO:0030307	positive regulation of cell growth	102/7539	1.56454e-08	1.47197e-07
GO:0042310	vasoconstriction	61/7539	1.70498e-08	1.59696e-07
GO:0090263	positive regulation of canonical Wnt signaling pathway	61/7539	1.70498e-08	1.59696e-07
GO:2000300	regulation of synaptic vesicle exocytosis	61/7539	1.70498e-08	1.59696e-07
GO:0048872	homeostasis of number of cells	155/7539	1.7403e-08	1.62764e-07
GO:0038083	peptidyl-tyrosine autophosphorylation	32/7539	1.80718e-08	1.68768e-07
GO:0007632	visual behavior	47/7539	1.87062e-08	1.74435e-07
GO:0021885	forebrain cell migration	46/7539	1.97935e-08	1.8403e-07
GO:0043113	receptor clustering	46/7539	1.97935e-08	1.8403e-07
GO:0021871	forebrain regionalization	23/7539	2.04199e-08	1.89296e-07
GO:0048799	animal organ maturation	23/7539	2.04199e-08	1.89296e-07
GO:0048168	regulation of neuronal synaptic plasticity	45/7539	2.0839e-08	1.92898e-07
GO:0046847	filopodium assembly	44/7539	2.18194e-08	2.01089e-07
GO:0060425	lung morphogenesis	44/7539	2.18194e-08	2.01089e-07
GO:0086003	cardiac muscle cell contraction	44/7539	2.18194e-08	2.01089e-07
GO:0031646	positive regulation of nervous system process	53/7539	2.18908e-08	2.01453e-07
GO:0099068	postsynapse assembly	27/7539	2.199e-08	2.02071e-07
GO:0045446	endothelial cell differentiation	63/7539	2.25571e-08	2.0668e-07
GO:0048661	positive regulation of smooth muscle cell proliferation	63/7539	2.25571e-08	2.0668e-07
GO:0001947	heart looping	42/7539	2.34767e-08	2.14795e-07
GO:0099054	presynapse assembly	36/7539	2.37624e-08	2.17076e-07
GO:0022408	negative regulation of cell-cell adhesion	99/7539	2.37948e-08	2.17076e-07
GO:1901863	positive regulation of muscle tissue development	52/7539	2.38707e-08	2.17455e-07
GO:0010812	negative regulation of cell-substrate adhesion	41/7539	2.40933e-08	2.19166e-07
GO:0002042	cell migration involved in sprouting angiogenesis	38/7539	2.47019e-08	2.24378e-07
GO:0051153	regulation of striated muscle cell differentiation	70/7539	2.48905e-08	2.25767e-07
GO:0106027	neuron projection organization	62/7539	2.52639e-08	2.28825e-07
GO:0034599	cellular response to oxidative stress	133/7539	2.63105e-08	2.37963e-07
GO:0003158	endothelium development	69/7539	2.81884e-08	2.5422e-07
GO:0045807	positive regulation of endocytosis	69/7539	2.81884e-08	2.5422e-07
GO:0009100	glycoprotein metabolic process	155/7539	2.86539e-08	2.58049e-07
GO:0001938	positive regulation of endothelial cell proliferation	55/7539	3.16888e-08	2.84568e-07
GO:1903524	positive regulation of blood circulation	55/7539	3.16888e-08	2.84568e-07
GO:0043586	tongue development	21/7539	3.28998e-08	2.95023e-07
GO:1901184	regulation of ERBB signaling pathway	47/7539	3.52041e-08	3.15239e-07
GO:0050795	regulation of behavior	59/7539	3.52661e-08	3.15347e-07
GO:0060419	heart growth	67/7539	3.60962e-08	3.22313e-07
GO:0021549	cerebellum development	63/7539	3.66337e-08	3.2665e-07
GO:0014046	dopamine secretion	30/7539	3.75778e-08	3.32719e-07
GO:0014059	regulation of dopamine secretion	30/7539	3.75778e-08	3.32719e-07
GO:0031076	embryonic camera-type eye development	30/7539	3.75778e-08	3.32719e-07
GO:1901021	positive regulation of calcium ion transmembrane transporter activity	30/7539	3.75778e-08	3.32719e-07
GO:1902692	regulation of neuroblast proliferation	30/7539	3.75778e-08	3.32719e-07
GO:1904888	cranial skeletal system development	46/7539	3.7644e-08	3.32839e-07
GO:0045669	positive regulation of osteoblast differentiation	45/7539	4.00799e-08	3.53881e-07
GO:0098693	regulation of synaptic vesicle cycle	79/7539	4.14482e-08	3.6545e-07
GO:0014910	regulation of smooth muscle cell migration	52/7539	4.2191e-08	3.71481e-07
GO:0043949	regulation of cAMP-mediated signaling	44/7539	4.2473e-08	3.73443e-07
GO:2001236	regulation of extrinsic apoptotic signaling pathway	87/7539	4.36329e-08	3.83108e-07
GO:0045823	positive regulation of heart contraction	32/7539	4.56564e-08	4.00318e-07
GO:0045844	positive regulation of striated muscle tissue development	51/7539	4.62122e-08	4.04068e-07
GO:0048636	positive regulation of muscle organ development	51/7539	4.62122e-08	4.04068e-07
GO:0090278	negative regulation of peptide hormone secretion	42/7539	4.69394e-08	4.0986e-07
GO:0097107	postsynaptic density assembly	19/7539	4.75491e-08	4.1461e-07
GO:0061098	positive regulation of protein tyrosine kinase activity	33/7539	4.86398e-08	4.23535e-07
GO:0021517	ventral spinal cord development	40/7539	5.05894e-08	4.39905e-07
GO:0055024	regulation of cardiac muscle tissue development	60/7539	5.18816e-08	4.50383e-07
GO:0099172	presynapse organization	39/7539	5.19371e-08	4.50383e-07
GO:0021988	olfactory lobe development	35/7539	5.23625e-08	4.52828e-07
GO:0061005	cell differentiation involved in kidney development	35/7539	5.23625e-08	4.52828e-07
GO:0044060	regulation of endocrine process	38/7539	5.28653e-08	4.56551e-07
GO:0045124	regulation of bone resorption	36/7539	5.31514e-08	4.57769e-07
GO:0140353	lipid export from cell	36/7539	5.31514e-08	4.57769e-07
GO:0045619	regulation of lymphocyte differentiation	98/7539	5.37118e-08	4.61966e-07
GO:0048791	calcium ion-regulated exocytosis of neurotransmitter	22/7539	5.41149e-08	4.64799e-07
GO:0048566	embryonic digestive tract development	26/7539	5.44039e-08	4.65382e-07
GO:0048841	regulation of axon extension involved in axon guidance	26/7539	5.44039e-08	4.65382e-07
GO:1901186	positive regulation of ERBB signaling pathway	26/7539	5.44039e-08	4.65382e-07
GO:0021514	ventral spinal cord interneuron differentiation	17/7539	5.65613e-08	4.82529e-07
GO:0021783	preganglionic parasympathetic fiber development	17/7539	5.65613e-08	4.82529e-07
GO:0043409	negative regulation of MAPK cascade	90/7539	5.90402e-08	5.02997e-07
GO:0061097	regulation of protein tyrosine kinase activity	48/7539	5.97845e-08	5.08651e-07
GO:0006469	negative regulation of protein kinase activity	104/7539	6.09819e-08	5.18141e-07
GO:0007043	cell-cell junction assembly	79/7539	6.13466e-08	5.20539e-07
GO:2001233	regulation of apoptotic signaling pathway	185/7539	6.3092e-08	5.34631e-07
GO:0043279	response to alkaloid	47/7539	6.4758e-08	5.48012e-07
GO:0035914	skeletal muscle cell differentiation	53/7539	6.63036e-08	5.5909e-07
GO:1904063	negative regulation of cation transmembrane transport	53/7539	6.63036e-08	5.5909e-07
GO:0035116	embryonic hindlimb morphogenesis	27/7539	6.64213e-08	5.5909e-07
GO:0045987	positive regulation of smooth muscle contraction	27/7539	6.64213e-08	5.5909e-07
GO:0014068	positive regulation of phosphatidylinositol 3-kinase signaling	46/7539	6.99084e-08	5.87659e-07
GO:0007018	microtubule-based movement	174/7539	7.30641e-08	6.13369e-07
GO:0007435	salivary gland morphogenesis	28/7539	7.77397e-08	6.51754e-07
GO:1902668	negative regulation of axon guidance	23/7539	7.91188e-08	6.61559e-07
GO:1904861	excitatory synapse assembly	23/7539	7.91188e-08	6.61559e-07
GO:0008542	visual learning	44/7539	8.05488e-08	6.7085e-07
GO:0048678	response to axon injury	44/7539	8.05488e-08	6.7085e-07
GO:0061371	determination of heart left/right asymmetry	44/7539	8.05488e-08	6.7085e-07
GO:0014074	response to purine-containing compound	60/7539	8.40841e-08	6.98451e-07
GO:0034766	negative regulation of ion transmembrane transport	60/7539	8.40841e-08	6.98451e-07
GO:0048485	sympathetic nervous system development	20/7539	8.9507e-08	7.4252e-07
GO:0097191	extrinsic apoptotic signaling pathway	114/7539	9.15669e-08	7.58612e-07
GO:0007431	salivary gland development	30/7539	9.6592e-08	7.99194e-07
GO:0048286	lung alveolus development	40/7539	1.01058e-07	8.33961e-07
GO:0060986	endocrine hormone secretion	40/7539	1.01058e-07	8.33961e-07
GO:1905952	regulation of lipid localization	86/7539	1.03038e-07	8.49189e-07
GO:0051209	release of sequestered calcium ion into cytosol	62/7539	1.0537e-07	8.65188e-07
GO:0051897	positive regulation of protein kinase B signaling	62/7539	1.0537e-07	8.65188e-07
GO:0042551	neuron maturation	39/7539	1.0539e-07	8.65188e-07
GO:0034763	negative regulation of transmembrane transport	72/7539	1.05692e-07	8.66534e-07
GO:0021602	cranial nerve morphogenesis	24/7539	1.06188e-07	8.69473e-07
GO:0019229	regulation of vasoconstriction	48/7539	1.06744e-07	8.72892e-07
GO:0035136	forelimb morphogenesis	32/7539	1.08918e-07	8.87712e-07
GO:0046622	positive regulation of organ growth	38/7539	1.09118e-07	8.87712e-07
GO:0051931	regulation of sensory perception	38/7539	1.09118e-07	8.87712e-07
GO:2000648	positive regulation of stem cell proliferation	38/7539	1.09118e-07	8.87712e-07
GO:0050922	negative regulation of chemotaxis	37/7539	1.12072e-07	9.09394e-07
GO:0086001	cardiac muscle cell action potential	37/7539	1.12072e-07	9.09394e-07
GO:0001941	postsynaptic membrane organization	33/7539	1.12501e-07	9.1054e-07
GO:0030517	negative regulation of axon extension	33/7539	1.12501e-07	9.1054e-07
GO:0035137	hindlimb morphogenesis	35/7539	1.14925e-07	9.26595e-07
GO:0060412	ventricular septum morphogenesis	35/7539	1.14925e-07	9.26595e-07
GO:0060428	lung epithelium development	35/7539	1.14925e-07	9.26595e-07
GO:0106106	cold-induced thermogenesis	77/7539	1.18369e-07	9.51927e-07
GO:0120161	regulation of cold-induced thermogenesis	77/7539	1.18369e-07	9.51927e-07
GO:0050709	negative regulation of protein secretion	61/7539	1.19105e-07	9.56629e-07
GO:1903708	positive regulation of hemopoiesis	110/7539	1.19965e-07	9.62313e-07
GO:0001892	embryonic placenta development	64/7539	1.28652e-07	1.03068e-06
GO:0040036	regulation of fibroblast growth factor receptor signaling pathway	25/7539	1.33578e-07	1.06879e-06
GO:0007623	circadian rhythm	107/7539	1.36132e-07	1.08785e-06
GO:0007218	neuropeptide signaling pathway	51/7539	1.38563e-07	1.10588e-06
GO:0033673	negative regulation of kinase activity	111/7539	1.39501e-07	1.11195e-06
GO:0098739	import across plasma membrane	86/7539	1.4635e-07	1.16508e-06
GO:0055008	cardiac muscle tissue morphogenesis	44/7539	1.49035e-07	1.18347e-06
GO:0055117	regulation of cardiac muscle contraction	44/7539	1.49035e-07	1.18347e-06
GO:0010522	regulation of calcium ion transport into cytosol	59/7539	1.51869e-07	1.20446e-06
GO:0051899	membrane depolarization	50/7539	1.53382e-07	1.21476e-06
GO:0000187	activation of MAPK activity	66/7539	1.53552e-07	1.21476e-06
GO:0048013	ephrin receptor signaling pathway	26/7539	1.59749e-07	1.26062e-06
GO:1905606	regulation of presynapse assembly	26/7539	1.59749e-07	1.26062e-06
GO:0022029	telencephalon cell migration	43/7539	1.60622e-07	1.26592e-06
GO:0009913	epidermal cell differentiation	97/7539	1.63409e-07	1.28629e-06
GO:0051283	negative regulation of sequestering of calcium ion	62/7539	1.65564e-07	1.30163e-06
GO:0048814	regulation of dendrite morphogenesis	65/7539	1.74782e-07	1.37238e-06
GO:1904950	negative regulation of establishment of protein localization	87/7539	1.7954e-07	1.40718e-06
GO:0043500	muscle adaptation	68/7539	1.79659e-07	1.40718e-06
GO:0048008	platelet-derived growth factor receptor signaling pathway	41/7539	1.84228e-07	1.4394e-06
GO:0062237	protein localization to postsynapse	41/7539	1.84228e-07	1.4394e-06
GO:0015718	monocarboxylic acid transport	89/7539	1.90065e-07	1.48317e-06
GO:0043502	regulation of muscle adaptation	57/7539	1.93063e-07	1.5047e-06
GO:0006865	amino acid transport	84/7539	1.93529e-07	1.50647e-06
GO:0031102	neuron projection regeneration	40/7539	1.95893e-07	1.52299e-06
GO:0090100	positive regulation of transmembrane receptor protein serine/threonine kinase signaling pathway	64/7539	1.98874e-07	1.54427e-06
GO:0048843	negative regulation of axon extension involved in axon guidance	22/7539	2.02373e-07	1.56951e-06
GO:0038084	vascular endothelial growth factor signaling pathway	28/7539	2.03932e-07	1.57579e-06
GO:0072210	metanephric nephron development	28/7539	2.03932e-07	1.57579e-06
GO:0099174	regulation of presynapse organization	28/7539	2.03932e-07	1.57579e-06
GO:0048844	artery morphogenesis	47/7539	2.0552e-07	1.58612e-06
GO:0035019	somatic stem cell population maintenance	38/7539	2.17763e-07	1.67856e-06
GO:0071542	dopaminergic neuron differentiation	29/7539	2.20577e-07	1.6961e-06
GO:0090175	regulation of establishment of planar polarity	29/7539	2.20577e-07	1.6961e-06
GO:0003014	renal system process	63/7539	2.262e-07	1.73723e-06
GO:0001954	positive regulation of cell-matrix adhesion	37/7539	2.27368e-07	1.73774e-06
GO:0021587	cerebellum morphogenesis	37/7539	2.27368e-07	1.73774e-06
GO:0048538	thymus development	37/7539	2.27368e-07	1.73774e-06
GO:0051930	regulation of sensory perception of pain	37/7539	2.27368e-07	1.73774e-06
GO:0014014	negative regulation of gliogenesis	36/7539	2.35617e-07	1.79861e-06
GO:0048854	brain morphogenesis	31/7539	2.41846e-07	1.84329e-06
GO:0021516	dorsal spinal cord development	19/7539	2.42055e-07	1.84329e-06
GO:0048536	spleen development	32/7539	2.46698e-07	1.87639e-06
GO:0048010	vascular endothelial growth factor receptor signaling pathway	33/7539	2.48087e-07	1.88469e-06
GO:0006942	regulation of striated muscle contraction	50/7539	2.60209e-07	1.9744e-06
GO:0042733	embryonic digit morphogenesis	44/7539	2.69372e-07	2.04147e-06
GO:0000302	response to reactive oxygen species	100/7539	2.70305e-07	2.04609e-06
GO:0043624	cellular protein complex disassembly	76/7539	2.87657e-07	2.17483e-06
GO:0014896	muscle hypertrophy	61/7539	2.92271e-07	2.20707e-06
GO:0033627	cell adhesion mediated by integrin	43/7539	2.9305e-07	2.21031e-06
GO:0050921	positive regulation of chemotaxis	78/7539	3.13581e-07	2.36233e-06
GO:0060688	regulation of morphogenesis of a branching structure	42/7539	3.17719e-07	2.39065e-06
GO:0002092	positive regulation of receptor internalization	24/7539	3.25323e-07	2.44205e-06
GO:0045742	positive regulation of epidermal growth factor receptor signaling pathway	24/7539	3.25323e-07	2.44205e-06
GO:0014897	striated muscle hypertrophy	60/7539	3.32003e-07	2.48924e-06
GO:0046631	alpha-beta T cell activation	85/7539	3.33417e-07	2.49687e-06
GO:0032233	positive regulation of actin filament bundle assembly	41/7539	3.43172e-07	2.56688e-06
GO:0016311	dephosphorylation	167/7539	3.46862e-07	2.59141e-06
GO:0060038	cardiac muscle cell proliferation	40/7539	3.69136e-07	2.75456e-06
GO:0042474	middle ear morphogenesis	20/7539	3.72543e-07	2.77293e-06
GO:0062009	secondary palate development	20/7539	3.72543e-07	2.77293e-06
GO:0040037	negative regulation of fibroblast growth factor receptor signaling pathway	17/7539	3.73794e-07	2.77293e-06
GO:0098962	regulation of postsynaptic neurotransmitter receptor activity	17/7539	3.73794e-07	2.77293e-06
GO:1905874	regulation of postsynaptic density organization	17/7539	3.73794e-07	2.77293e-06
GO:0021884	forebrain neuron development	25/7539	3.80996e-07	2.82304e-06
GO:0046887	positive regulation of hormone secretion	84/7539	3.83731e-07	2.83997e-06
GO:0051282	regulation of sequestering of calcium ion	62/7539	3.9506e-07	2.91845e-06
GO:0045776	negative regulation of blood pressure	39/7539	3.9526e-07	2.91845e-06
GO:1903539	protein localization to postsynaptic membrane	38/7539	4.21103e-07	3.10564e-06
GO:0060292	long-term synaptic depression	26/7539	4.29362e-07	3.16285e-06
GO:0006029	proteoglycan metabolic process	45/7539	4.32898e-07	3.18518e-06
GO:0010639	negative regulation of organelle organization	184/7539	4.46031e-07	3.27491e-06
GO:0140115	export across plasma membrane	37/7539	4.46131e-07	3.27491e-06
GO:0002053	positive regulation of mesenchymal cell proliferation	27/7539	4.68999e-07	3.43479e-06
GO:0060071	Wnt signaling pathway, planar cell polarity pathway	27/7539	4.68999e-07	3.43479e-06
GO:0021978	telencephalon regionalization	15/7539	4.84249e-07	3.5301e-06
GO:0060579	ventral spinal cord interneuron fate commitment	15/7539	4.84249e-07	3.5301e-06
GO:0060581	cell fate commitment involved in pattern specification	15/7539	4.84249e-07	3.5301e-06
GO:0061548	ganglion development	15/7539	4.84249e-07	3.5301e-06
GO:0055006	cardiac cell development	57/7539	4.85189e-07	3.53287e-06
GO:0030514	negative regulation of BMP signaling pathway	35/7539	4.9107e-07	3.56746e-06
GO:0048701	embryonic cranial skeleton morphogenesis	35/7539	4.9107e-07	3.56746e-06
GO:2000050	regulation of non-canonical Wnt signaling pathway	21/7539	5.13641e-07	3.72286e-06
GO:2000311	regulation of AMPA receptor activity	21/7539	5.13641e-07	3.72286e-06
GO:0086009	membrane repolarization	29/7539	5.20206e-07	3.76613e-06
GO:0021772	olfactory bulb development	32/7539	5.32985e-07	3.85422e-06
GO:0021696	cerebellar cortex morphogenesis	31/7539	5.36186e-07	3.85529e-06
GO:0050918	positive chemotaxis	31/7539	5.36186e-07	3.85529e-06
GO:0071526	semaphorin-plexin signaling pathway	31/7539	5.36186e-07	3.85529e-06
GO:0090184	positive regulation of kidney development	31/7539	5.36186e-07	3.85529e-06
GO:1902743	regulation of lamellipodium organization	31/7539	5.36186e-07	3.85529e-06
GO:0061041	regulation of wound healing	76/7539	5.91694e-07	4.24956e-06
GO:0051208	sequestering of calcium ion	62/7539	6.0034e-07	4.30676e-06
GO:0002043	blood vessel endothelial cell proliferation involved in sprouting angiogenesis	18/7539	6.50307e-07	4.65992e-06
GO:0048596	embryonic camera-type eye morphogenesis	22/7539	6.54306e-07	4.668e-06
GO:0060039	pericardium development	22/7539	6.54306e-07	4.668e-06
GO:1903671	negative regulation of sprouting angiogenesis	22/7539	6.54306e-07	4.668e-06
GO:1903829	positive regulation of cellular protein localization	144/7539	6.54392e-07	4.668e-06
GO:0032410	negative regulation of transporter activity	46/7539	6.7022e-07	4.76475e-06
GO:0045453	bone resorption	46/7539	6.7022e-07	4.76475e-06
GO:0071277	cellular response to calcium ion	46/7539	6.7022e-07	4.76475e-06
GO:0071248	cellular response to metal ion	80/7539	6.73397e-07	4.78195e-06
GO:0008347	glial cell migration	40/7539	6.77317e-07	4.79899e-06
GO:0035904	aorta development	40/7539	6.77317e-07	4.79899e-06
GO:0007229	integrin-mediated signaling pathway	54/7539	7.05389e-07	4.99229e-06
GO:0010171	body morphogenesis	39/7539	7.33317e-07	5.18414e-06
GO:0014743	regulation of muscle hypertrophy	45/7539	7.43953e-07	5.23587e-06
GO:0034109	homotypic cell-cell adhesion	45/7539	7.43953e-07	5.23587e-06
GO:0048747	muscle fiber development	45/7539	7.43953e-07	5.23587e-06
GO:0051057	positive regulation of small GTPase mediated signal transduction	45/7539	7.43953e-07	5.23587e-06
GO:0032368	regulation of lipid transport	69/7539	7.55947e-07	5.31436e-06
GO:1900006	positive regulation of dendrite development	60/7539	7.81976e-07	5.48513e-06
GO:1905477	positive regulation of protein localization to membrane	60/7539	7.81976e-07	5.48513e-06
GO:0051155	positive regulation of striated muscle cell differentiation	44/7539	8.24146e-07	5.77451e-06
GO:0051224	negative regulation of protein transport	83/7539	8.54445e-07	5.98017e-06
GO:0051590	positive regulation of neurotransmitter transport	24/7539	9.00558e-07	6.29337e-06
GO:0050806	positive regulation of synaptic transmission	158/7539	9.0124e-07	6.29337e-06
GO:0032890	regulation of organic acid transport	52/7539	9.02186e-07	6.29337e-06
GO:0051954	positive regulation of amine transport	35/7539	9.61642e-07	6.70071e-06
GO:0070977	bone maturation	19/7539	9.66656e-07	6.72822e-06
GO:0045637	regulation of myeloid cell differentiation	107/7539	9.82561e-07	6.83139e-06
GO:0030595	leukocyte chemotaxis	105/7539	9.91381e-07	6.88394e-06
GO:0001964	startle response	25/7539	9.95571e-07	6.88394e-06
GO:0003203	endocardial cushion morphogenesis	25/7539	9.95571e-07	6.88394e-06
GO:0003209	cardiac atrium morphogenesis	25/7539	9.95571e-07	6.88394e-06
GO:0048048	embryonic eye morphogenesis	25/7539	9.95571e-07	6.88394e-06
GO:0042058	regulation of epidermal growth factor receptor signaling pathway	42/7539	1.00462e-06	6.93891e-06
GO:0051149	positive regulation of muscle cell differentiation	51/7539	1.01912e-06	7.03135e-06
GO:0070571	negative regulation of neuron projection regeneration	16/7539	1.03951e-06	7.14859e-06
GO:0099150	regulation of postsynaptic specialization assembly	16/7539	1.03951e-06	7.14859e-06
GO:0150052	regulation of postsynapse assembly	16/7539	1.03951e-06	7.14859e-06
GO:0032232	negative regulation of actin filament bundle assembly	26/7539	1.06864e-06	7.33297e-06
GO:0048169	regulation of long-term neuronal synaptic plasticity	26/7539	1.06864e-06	7.33297e-06
GO:0051348	negative regulation of transferase activity	121/7539	1.10438e-06	7.56995e-06
GO:0051953	negative regulation of amine transport	27/7539	1.11962e-06	7.6661e-06
GO:0014855	striated muscle cell proliferation	46/7539	1.12295e-06	7.6806e-06
GO:1902667	regulation of axon guidance	31/7539	1.13446e-06	7.75093e-06
GO:0043112	receptor metabolic process	102/7539	1.14696e-06	7.82782e-06
GO:0009101	glycoprotein biosynthetic process	126/7539	1.1543e-06	7.86258e-06
GO:0045747	positive regulation of Notch signaling pathway	30/7539	1.15454e-06	7.86258e-06
GO:0003300	cardiac muscle hypertrophy	57/7539	1.15982e-06	7.88572e-06
GO:0010092	specification of animal organ identity	29/7539	1.16044e-06	7.88572e-06
GO:1901879	regulation of protein depolymerization	53/7539	1.25639e-06	8.5194e-06
GO:1904035	regulation of epithelial cell apoptotic process	53/7539	1.25639e-06	8.5194e-06
GO:0032886	regulation of microtubule-based process	120/7539	1.26558e-06	8.57253e-06
GO:0021521	ventral spinal cord interneuron specification	12/7539	1.29021e-06	8.70074e-06
GO:0060573	cell fate specification involved in pattern specification	12/7539	1.29021e-06	8.70074e-06
GO:0007413	axonal fasciculation	20/7539	1.29278e-06	8.70074e-06
GO:0021513	spinal cord dorsal/ventral patterning	20/7539	1.29278e-06	8.70074e-06
GO:0051894	positive regulation of focal adhesion assembly	20/7539	1.29278e-06	8.70074e-06
GO:0106030	neuron projection fasciculation	20/7539	1.29278e-06	8.70074e-06
GO:0008154	actin polymerization or depolymerization	103/7539	1.31016e-06	8.80838e-06
GO:0032092	positive regulation of protein binding	56/7539	1.32177e-06	8.86748e-06
GO:2001237	negative regulation of extrinsic apoptotic signaling pathway	56/7539	1.32177e-06	8.86748e-06
GO:0072074	kidney mesenchyme development	14/7539	1.40919e-06	9.43396e-06
GO:0098917	retrograde trans-synaptic signaling	14/7539	1.40919e-06	9.43396e-06
GO:0050954	sensory perception of mechanical stimulus	138/7539	1.44768e-06	9.68135e-06
GO:0002687	positive regulation of leukocyte migration	79/7539	1.50304e-06	1.00409e-05
GO:0002052	positive regulation of neuroblast proliferation	21/7539	1.60308e-06	1.06641e-05
GO:0015874	norepinephrine transport	21/7539	1.60308e-06	1.06641e-05
GO:0021511	spinal cord patterning	21/7539	1.60308e-06	1.06641e-05
GO:1901018	positive regulation of potassium ion transmembrane transporter activity	21/7539	1.60308e-06	1.06641e-05
GO:0031503	protein-containing complex localization	120/7539	1.61284e-06	1.07177e-05
GO:0046545	development of primary female sexual characteristics	63/7539	1.72621e-06	1.1459e-05
GO:0045986	negative regulation of smooth muscle contraction	17/7539	1.73457e-06	1.15025e-05
GO:0045580	regulation of T cell differentiation	80/7539	1.79943e-06	1.19088e-05
GO:0051258	protein polymerization	133/7539	1.79961e-06	1.19088e-05
GO:0051279	regulation of release of sequestered calcium ion into cytosol	46/7539	1.84817e-06	1.22045e-05
GO:0051966	regulation of synaptic transmission, glutamatergic	46/7539	1.84817e-06	1.22045e-05
GO:0060571	morphogenesis of an epithelial fold	22/7539	1.87883e-06	1.23811e-05
GO:0150117	positive regulation of cell-substrate junction organization	22/7539	1.87883e-06	1.23811e-05
GO:0017156	calcium-ion regulated exocytosis	41/7539	1.91513e-06	1.26071e-05
GO:0050727	regulation of inflammatory response	163/7539	1.94456e-06	1.27875e-05
GO:0031103	axon regeneration	34/7539	1.95044e-06	1.27995e-05
GO:0061383	trabecula morphogenesis	34/7539	1.95044e-06	1.27995e-05
GO:0001704	formation of primary germ layer	56/7539	2.0121e-06	1.31767e-05
GO:0010657	muscle cell apoptotic process	56/7539	2.0121e-06	1.31767e-05
GO:0030705	cytoskeleton-dependent intracellular transport	94/7539	2.01685e-06	1.31942e-05
GO:0042493	response to drug	120/7539	2.04866e-06	1.33884e-05
GO:0048708	astrocyte differentiation	49/7539	2.07164e-06	1.35246e-05
GO:0060043	regulation of cardiac muscle cell proliferation	33/7539	2.075e-06	1.35255e-05
GO:1904375	regulation of protein localization to cell periphery	72/7539	2.07606e-06	1.35255e-05
GO:0002063	chondrocyte development	23/7539	2.10835e-06	1.36653e-05
GO:0021533	cell differentiation in hindbrain	23/7539	2.10835e-06	1.36653e-05
GO:0060074	synapse maturation	23/7539	2.10835e-06	1.36653e-05
GO:0061037	negative regulation of cartilage development	23/7539	2.10835e-06	1.36653e-05
GO:1901889	negative regulation of cell junction assembly	23/7539	2.10835e-06	1.36653e-05
GO:0032271	regulation of protein polymerization	107/7539	2.15596e-06	1.39596e-05
GO:0098659	inorganic cation import across plasma membrane	55/7539	2.29755e-06	1.48459e-05
GO:0099587	inorganic ion import across plasma membrane	55/7539	2.29755e-06	1.48459e-05
GO:0097755	positive regulation of blood vessel diameter	44/7539	2.32627e-06	1.50161e-05
GO:0006470	protein dephosphorylation	110/7539	2.36675e-06	1.52618e-05
GO:0003156	regulation of animal organ formation	30/7539	2.39125e-06	1.53883e-05
GO:2000826	regulation of heart morphogenesis	30/7539	2.39125e-06	1.53883e-05
GO:0045686	negative regulation of glial cell differentiation	25/7539	2.41109e-06	1.54687e-05
GO:0045746	negative regulation of Notch signaling pathway	25/7539	2.41109e-06	1.54687e-05
GO:0071320	cellular response to cAMP	25/7539	2.41109e-06	1.54687e-05
GO:0046486	glycerolipid metabolic process	158/7539	2.46934e-06	1.58263e-05
GO:0003230	cardiac atrium development	27/7539	2.51538e-06	1.60888e-05
GO:0035850	epithelial cell differentiation involved in kidney development	27/7539	2.51538e-06	1.60888e-05
GO:0014911	positive regulation of smooth muscle cell migration	38/7539	2.5689e-06	1.63813e-05
GO:0060350	endochondral bone morphogenesis	38/7539	2.5689e-06	1.63813e-05
GO:1903078	positive regulation of protein localization to plasma membrane	38/7539	2.5689e-06	1.63813e-05
GO:0002761	regulation of myeloid leukocyte differentiation	68/7539	2.57883e-06	1.6428e-05
GO:0060997	dendritic spine morphogenesis	43/7539	2.60435e-06	1.65739e-05
GO:1905954	positive regulation of lipid localization	57/7539	2.64541e-06	1.68027e-05
GO:0050680	negative regulation of epithelial cell proliferation	75/7539	2.64563e-06	1.68027e-05
GO:2000241	regulation of reproductive process	94/7539	2.6659e-06	1.69144e-05
GO:0070482	response to oxygen levels	130/7539	2.67781e-06	1.69729e-05
GO:0045787	positive regulation of cell cycle	157/7539	2.80119e-06	1.77371e-05
GO:0048260	positive regulation of receptor-mediated endocytosis	37/7539	2.81667e-06	1.77817e-05
GO:0060324	face development	37/7539	2.81667e-06	1.77817e-05
GO:0090183	regulation of kidney development	37/7539	2.81667e-06	1.77817e-05
GO:0003184	pulmonary valve morphogenesis	15/7539	2.87278e-06	1.80636e-05
GO:0048853	forebrain morphogenesis	15/7539	2.87278e-06	1.80636e-05
GO:1904889	regulation of excitatory synapse assembly	15/7539	2.87278e-06	1.80636e-05
GO:1905331	negative regulation of morphogenesis of an epithelium	15/7539	2.87278e-06	1.80636e-05
GO:0071901	negative regulation of protein serine/threonine kinase activity	62/7539	2.89049e-06	1.81569e-05
GO:0017015	regulation of transforming growth factor beta receptor signaling pathway	59/7539	2.98824e-06	1.87522e-05
GO:0031016	pancreas development	53/7539	2.99286e-06	1.87626e-05
GO:0003272	endocardial cushion formation	19/7539	3.22428e-06	2.01733e-05
GO:0031954	positive regulation of protein autophosphorylation	19/7539	3.22428e-06	2.01733e-05
GO:0009880	embryonic pattern specification	41/7539	3.24837e-06	2.02638e-05
GO:0045600	positive regulation of fat cell differentiation	41/7539	3.24837e-06	2.02638e-05
GO:1904377	positive regulation of protein localization to cell periphery	41/7539	3.24837e-06	2.02638e-05
GO:1903039	positive regulation of leukocyte cell-cell adhesion	104/7539	3.26064e-06	2.03202e-05
GO:0008585	female gonad development	61/7539	3.31986e-06	2.06689e-05
GO:0017145	stem cell division	35/7539	3.35026e-06	2.08171e-05
GO:0098815	modulation of excitatory postsynaptic potential	35/7539	3.35026e-06	2.08171e-05
GO:0018210	peptidyl-threonine modification	66/7539	3.41475e-06	2.11761e-05
GO:0051101	regulation of DNA binding	66/7539	3.41475e-06	2.11761e-05
GO:2000116	regulation of cysteine-type endopeptidase activity	109/7539	3.47725e-06	2.15426e-05
GO:0055025	positive regulation of cardiac muscle tissue development	34/7539	3.63139e-06	2.24755e-05
GO:0010256	endomembrane system organization	176/7539	3.67331e-06	2.27126e-05
GO:0051091	positive regulation of DNA-binding transcription factor activity	119/7539	3.74358e-06	2.31245e-05
GO:0042593	glucose homeostasis	124/7539	3.79867e-06	2.34418e-05
GO:0043281	regulation of cysteine-type endopeptidase activity involved in apoptotic process	99/7539	3.88721e-06	2.39648e-05
GO:0035710	CD4-positive, alpha-beta T cell activation	57/7539	3.92911e-06	2.41995e-05
GO:0051610	serotonin uptake	11/7539	3.99625e-06	2.45651e-05
GO:0072075	metanephric mesenchyme development	11/7539	3.99625e-06	2.45651e-05
GO:0014831	gastro-intestinal system smooth muscle contraction	13/7539	4.08334e-06	2.5003e-05
GO:0021527	spinal cord association neuron differentiation	13/7539	4.08334e-06	2.5003e-05
GO:0099151	regulation of postsynaptic density assembly	13/7539	4.08334e-06	2.5003e-05
GO:2000052	positive regulation of non-canonical Wnt signaling pathway	13/7539	4.08334e-06	2.5003e-05
GO:0046632	alpha-beta T cell differentiation	62/7539	4.17953e-06	2.55672e-05
GO:0070509	calcium ion import	50/7539	4.43762e-06	2.70346e-05
GO:1903035	negative regulation of response to wounding	50/7539	4.43762e-06	2.70346e-05
GO:0002089	lens morphogenesis in camera-type eye	21/7539	4.44939e-06	2.70346e-05
GO:0030878	thyroid gland development	21/7539	4.44939e-06	2.70346e-05
GO:0060384	innervation	21/7539	4.44939e-06	2.70346e-05
GO:0060445	branching involved in salivary gland morphogenesis	21/7539	4.44939e-06	2.70346e-05
GO:2000310	regulation of NMDA receptor activity	21/7539	4.44939e-06	2.70346e-05
GO:0060999	positive regulation of dendritic spine development	38/7539	4.45945e-06	2.70697e-05
GO:0050886	endocrine process	56/7539	4.50456e-06	2.73173e-05
GO:0120162	positive regulation of cold-induced thermogenesis	53/7539	4.53253e-06	2.74605e-05
GO:0062012	regulation of small molecule metabolic process	156/7539	4.67252e-06	2.82815e-05
GO:0033500	carbohydrate homeostasis	124/7539	4.74617e-06	2.86542e-05
GO:0017158	regulation of calcium ion-dependent exocytosis	30/7539	4.74772e-06	2.86542e-05
GO:0019228	neuronal action potential	30/7539	4.74772e-06	2.86542e-05
GO:0010611	regulation of cardiac muscle hypertrophy	42/7539	4.80858e-06	2.89662e-05
GO:0045123	cellular extravasation	42/7539	4.80858e-06	2.89662e-05
GO:0001945	lymph vessel development	22/7539	4.8856e-06	2.93741e-05
GO:0048714	positive regulation of oligodendrocyte differentiation	22/7539	4.8856e-06	2.93741e-05
GO:0014904	myotube cell development	29/7539	4.98882e-06	2.99377e-05
GO:0043114	regulation of vascular permeability	29/7539	4.98882e-06	2.99377e-05
GO:0048144	fibroblast proliferation	58/7539	5.02821e-06	3.01454e-05
GO:0050866	negative regulation of cell activation	99/7539	5.03453e-06	3.01547e-05
GO:0055013	cardiac muscle cell development	52/7539	5.18257e-06	3.10119e-05
GO:0010765	positive regulation of sodium ion transport	28/7539	5.19463e-06	3.10271e-05
GO:0060977	coronary vasculature morphogenesis	23/7539	5.19494e-06	3.10271e-05
GO:0070570	regulation of neuron projection regeneration	27/7539	5.35203e-06	3.19352e-05
GO:0099633	protein localization to postsynaptic specialization membrane	24/7539	5.38322e-06	3.20466e-05
GO:0099645	neurotransmitter receptor localization to postsynaptic specialization membrane	24/7539	5.38322e-06	3.20466e-05
GO:1902107	positive regulation of leukocyte differentiation	87/7539	5.38856e-06	3.20466e-05
GO:0055021	regulation of cardiac muscle tissue growth	45/7539	5.39102e-06	3.20466e-05
GO:0002011	morphogenesis of an epithelial sheet	36/7539	5.44201e-06	3.23151e-05
GO:0110111	negative regulation of animal organ morphogenesis	26/7539	5.44643e-06	3.23151e-05
GO:1905209	positive regulation of cardiocyte differentiation	25/7539	5.46212e-06	3.23778e-05
GO:1903076	regulation of protein localization to plasma membrane	60/7539	5.52518e-06	3.27209e-05
GO:0007586	digestion	65/7539	5.56865e-06	3.29474e-05
GO:0048145	regulation of fibroblast proliferation	57/7539	5.77372e-06	3.41288e-05
GO:0043506	regulation of JUN kinase activity	51/7539	5.92424e-06	3.49857e-05
GO:0002067	glandular epithelial cell differentiation	35/7539	5.9851e-06	3.52791e-05
GO:0055078	sodium ion homeostasis	35/7539	5.9851e-06	3.52791e-05
GO:0050878	regulation of body fluid levels	154/7539	5.9936e-06	3.52963e-05
GO:0055067	monovalent inorganic cation homeostasis	78/7539	6.03334e-06	3.54972e-05
GO:0015800	acidic amino acid transport	40/7539	6.05051e-06	3.55651e-05
GO:0001756	somitogenesis	44/7539	6.10175e-06	3.57996e-05
GO:0043507	positive regulation of JUN kinase activity	44/7539	6.10175e-06	3.57996e-05
GO:0043931	ossification involved in bone maturation	17/7539	6.34269e-06	3.71786e-05
GO:1903844	regulation of cellular response to transforming growth factor beta stimulus	59/7539	6.3525e-06	3.72016e-05
GO:0002088	lens development in camera-type eye	50/7539	6.77007e-06	3.96103e-05
GO:0007224	smoothened signaling pathway	77/7539	6.9511e-06	4.06318e-05
GO:0060271	cilium assembly	137/7539	7.23251e-06	4.22376e-05
GO:0022600	digestive system process	58/7539	7.30356e-06	4.26131e-05
GO:0007622	rhythmic behavior	38/7539	7.56344e-06	4.4048e-05
GO:0030858	positive regulation of epithelial cell differentiation	38/7539	7.56344e-06	4.4048e-05
GO:2000243	positive regulation of reproductive process	52/7539	7.7704e-06	4.51871e-05
GO:0035088	establishment or maintenance of apical/basal cell polarity	32/7539	7.78767e-06	4.51871e-05
GO:0051489	regulation of filopodium assembly	32/7539	7.78767e-06	4.51871e-05
GO:0061245	establishment or maintenance of bipolar cell polarity	32/7539	7.78767e-06	4.51871e-05
GO:0048681	negative regulation of axon regeneration	14/7539	7.88378e-06	4.5619e-05
GO:0055057	neuroblast division	14/7539	7.88378e-06	4.5619e-05
GO:0060979	vasculogenesis involved in coronary vascular morphogenesis	14/7539	7.88378e-06	4.5619e-05
GO:0010996	response to auditory stimulus	18/7539	7.96227e-06	4.59468e-05
GO:0072202	cell differentiation involved in metanephros development	18/7539	7.96227e-06	4.59468e-05
GO:1901626	regulation of postsynaptic membrane organization	18/7539	7.96227e-06	4.59468e-05
GO:0003229	ventricular cardiac muscle tissue development	37/7539	8.43209e-06	4.85249e-05
GO:0048512	circadian behavior	37/7539	8.43209e-06	4.85249e-05
GO:1905207	regulation of cardiocyte differentiation	37/7539	8.43209e-06	4.85249e-05
GO:0008088	axo-dendritic transport	45/7539	8.47784e-06	4.87437e-05
GO:0001885	endothelial cell development	41/7539	8.79666e-06	5.04848e-05
GO:0007492	endoderm development	41/7539	8.79666e-06	5.04848e-05
GO:0060420	regulation of heart growth	48/7539	8.83279e-06	5.06462e-05
GO:0010718	positive regulation of epithelial to mesenchymal transition	30/7539	9.06753e-06	5.19449e-05
GO:0070663	regulation of leukocyte proliferation	114/7539	9.16695e-06	5.24669e-05
GO:0036342	post-anal tail morphogenesis	19/7539	9.34073e-06	5.32683e-05
GO:0071880	adenylate cyclase-activating adrenergic receptor signaling pathway	19/7539	9.34073e-06	5.32683e-05
GO:1904738	vascular associated smooth muscle cell migration	19/7539	9.34073e-06	5.32683e-05
GO:1904752	regulation of vascular associated smooth muscle cell migration	19/7539	9.34073e-06	5.32683e-05
GO:0098900	regulation of action potential	36/7539	9.38001e-06	5.34441e-05
GO:0031128	developmental induction	29/7539	9.69693e-06	5.51502e-05
GO:0060421	positive regulation of heart growth	29/7539	9.69693e-06	5.51502e-05
GO:0048146	positive regulation of fibroblast proliferation	40/7539	9.91554e-06	5.62415e-05
GO:0071867	response to monoamine	40/7539	9.91554e-06	5.62415e-05
GO:0071869	response to catecholamine	40/7539	9.91554e-06	5.62415e-05
GO:0051259	protein complex oligomerization	103/7539	1.00321e-05	5.68513e-05
GO:0006109	regulation of carbohydrate metabolic process	92/7539	1.02526e-05	5.8049e-05
GO:0008286	insulin receptor signaling pathway	63/7539	1.03901e-05	5.87016e-05
GO:0010921	regulation of phosphatase activity	63/7539	1.03901e-05	5.87016e-05
GO:0010761	fibroblast migration	35/7539	1.04093e-05	5.87016e-05
GO:0014821	phasic smooth muscle contraction	20/7539	1.04236e-05	5.87016e-05
GO:0030201	heparan sulfate proteoglycan metabolic process	20/7539	1.04236e-05	5.87016e-05
GO:1903010	regulation of bone development	20/7539	1.04236e-05	5.87016e-05
GO:0097530	granulocyte migration	76/7539	1.07732e-05	6.06161e-05
GO:0021695	cerebellar cortex development	39/7539	1.11625e-05	6.27505e-05
GO:0030318	melanocyte differentiation	21/7539	1.11971e-05	6.28331e-05
GO:0045822	negative regulation of heart contraction	21/7539	1.11971e-05	6.28331e-05
GO:0030513	positive regulation of BMP signaling pathway	26/7539	1.13085e-05	6.31776e-05
GO:0031279	regulation of cyclase activity	26/7539	1.13085e-05	6.31776e-05
GO:0060251	regulation of glial cell proliferation	26/7539	1.13085e-05	6.31776e-05
GO:0090049	regulation of cell migration involved in sprouting angiogenesis	26/7539	1.13085e-05	6.31776e-05
GO:1901385	regulation of voltage-gated calcium channel activity	26/7539	1.13085e-05	6.31776e-05
GO:0044070	regulation of anion transport	67/7539	1.13592e-05	6.34046e-05
GO:0010660	regulation of muscle cell apoptotic process	52/7539	1.15119e-05	6.42005e-05
GO:0098751	bone cell development	25/7539	1.16624e-05	6.47065e-05
GO:0022011	myelination in peripheral nervous system	22/7539	1.16744e-05	6.47065e-05
GO:0032292	peripheral nervous system axon ensheathment	22/7539	1.16744e-05	6.47065e-05
GO:0042481	regulation of odontogenesis	22/7539	1.16744e-05	6.47065e-05
GO:0045932	negative regulation of muscle contraction	22/7539	1.16744e-05	6.47065e-05
GO:0051497	negative regulation of stress fiber assembly	22/7539	1.16744e-05	6.47065e-05
GO:1905314	semi-lunar valve development	22/7539	1.16744e-05	6.47065e-05
GO:0021520	spinal cord motor neuron cell fate specification	12/7539	1.17746e-05	6.509e-05
GO:0071679	commissural neuron axon guidance	12/7539	1.17746e-05	6.509e-05
GO:1902285	semaphorin-plexin signaling pathway involved in neuron projection guidance	12/7539	1.17746e-05	6.509e-05
GO:0019216	regulation of lipid metabolic process	156/7539	1.18126e-05	6.52432e-05
GO:0010591	regulation of lamellipodium assembly	24/7539	1.18679e-05	6.53592e-05
GO:0014047	glutamate secretion	24/7539	1.18679e-05	6.53592e-05
GO:0060487	lung epithelial cell differentiation	23/7539	1.18854e-05	6.53592e-05
GO:0060740	prostate gland epithelium morphogenesis	23/7539	1.18854e-05	6.53592e-05
GO:0060914	heart formation	23/7539	1.18854e-05	6.53592e-05
GO:0010002	cardioblast differentiation	15/7539	1.20392e-05	6.60323e-05
GO:0033604	negative regulation of catecholamine secretion	15/7539	1.20392e-05	6.60323e-05
GO:0060572	morphogenesis of an epithelial bud	15/7539	1.20392e-05	6.60323e-05
GO:0021766	hippocampus development	42/7539	1.24114e-05	6.80146e-05
GO:0051260	protein homooligomerization	83/7539	1.24519e-05	6.81776e-05
GO:1901216	positive regulation of neuron death	64/7539	1.25777e-05	6.8807e-05
GO:0007019	microtubule depolymerization	33/7539	1.27122e-05	6.94224e-05
GO:1900024	regulation of substrate adhesion-dependent cell spreading	33/7539	1.27122e-05	6.94224e-05
GO:0070507	regulation of microtubule cytoskeleton organization	94/7539	1.29209e-05	7.05011e-05
GO:0010927	cellular component assembly involved in morphogenesis	59/7539	1.29915e-05	7.08252e-05
GO:0045682	regulation of epidermis development	45/7539	1.31262e-05	7.14978e-05
GO:0046683	response to organophosphorus	48/7539	1.33649e-05	7.27348e-05
GO:0001974	blood vessel remodeling	32/7539	1.39801e-05	7.60178e-05
GO:0071241	cellular response to inorganic substance	104/7539	1.40331e-05	7.62403e-05
GO:0010633	negative regulation of epithelial cell migration	41/7539	1.40712e-05	7.63814e-05
GO:0046661	male sex differentiation	82/7539	1.43261e-05	7.7698e-05
GO:0030308	negative regulation of cell growth	93/7539	1.48256e-05	8.03381e-05
GO:0044782	cilium organization	148/7539	1.51504e-05	8.20277e-05
GO:0030166	proteoglycan biosynthetic process	31/7539	1.53165e-05	8.2856e-05
GO:0002695	negative regulation of leukocyte activation	89/7539	1.5532e-05	8.39501e-05
GO:0030512	negative regulation of transforming growth factor beta receptor signaling pathway	40/7539	1.5939e-05	8.60317e-05
GO:0002683	negative regulation of immune system process	192/7539	1.59444e-05	8.60317e-05
GO:0010763	positive regulation of fibroblast migration	16/7539	1.60116e-05	8.61833e-05
GO:0072189	ureter development	16/7539	1.60116e-05	8.61833e-05
GO:0046634	regulation of alpha-beta T cell activation	55/7539	1.60135e-05	8.61833e-05
GO:0046660	female sex differentiation	73/7539	1.64766e-05	8.86002e-05
GO:0009266	response to temperature stimulus	77/7539	1.66263e-05	8.93292e-05
GO:0031111	negative regulation of microtubule polymerization or depolymerization	30/7539	1.6709e-05	8.95448e-05
GO:0050850	positive regulation of calcium-mediated signaling	30/7539	1.6709e-05	8.95448e-05
GO:1990573	potassium ion import across plasma membrane	30/7539	1.6709e-05	8.95448e-05
GO:0060395	SMAD protein signal transduction	52/7539	1.6859e-05	9.01955e-05
GO:0140029	exocytic process	52/7539	1.6859e-05	9.01955e-05
GO:0031110	regulation of microtubule polymerization or depolymerization	49/7539	1.73956e-05	9.29875e-05
GO:0061515	myeloid cell development	46/7539	1.75031e-05	9.34832e-05
GO:0007588	excretion	35/7539	1.76533e-05	9.4126e-05
GO:0060443	mammary gland morphogenesis	35/7539	1.76533e-05	9.4126e-05
GO:0032413	negative regulation of ion transmembrane transporter activity	39/7539	1.80372e-05	9.58494e-05
GO:0046579	positive regulation of Ras protein signal transduction	39/7539	1.80372e-05	9.58494e-05
GO:0071868	cellular response to monoamine stimulus	39/7539	1.80372e-05	9.58494e-05
GO:0071870	cellular response to catecholamine stimulus	39/7539	1.80372e-05	9.58494e-05
GO:0042176	regulation of protein catabolic process	167/7539	1.81007e-05	9.60705e-05
GO:0003254	regulation of membrane depolarization	29/7539	1.81397e-05	9.60705e-05
GO:0031952	regulation of protein autophosphorylation	29/7539	1.81397e-05	9.60705e-05
GO:0060323	head morphogenesis	29/7539	1.81397e-05	9.60705e-05
GO:0070661	leukocyte proliferation	148/7539	1.81823e-05	9.62155e-05
GO:2001234	negative regulation of apoptotic signaling pathway	105/7539	1.93924e-05	0.000102533
GO:1902547	regulation of cellular response to vascular endothelial growth factor stimulus	17/7539	1.94505e-05	0.000102754
GO:0086002	cardiac muscle cell action potential involved in contraction	28/7539	1.95839e-05	0.000103286
GO:1903672	positive regulation of sprouting angiogenesis	28/7539	1.95839e-05	0.000103286
GO:0051591	response to cAMP	34/7539	1.97034e-05	0.000103829
GO:0045639	positive regulation of myeloid cell differentiation	56/7539	1.98548e-05	0.00010454
GO:0032370	positive regulation of lipid transport	45/7539	2.0022e-05	0.000105332
GO:0010762	regulation of fibroblast migration	27/7539	2.10085e-05	0.000110246
GO:0021955	central nervous system neuron axonogenesis	27/7539	2.10085e-05	0.000110246
GO:0055023	positive regulation of cardiac muscle tissue growth	27/7539	2.10085e-05	0.000110246
GO:0014848	urinary tract smooth muscle contraction	13/7539	2.14653e-05	0.000112177
GO:0060442	branching involved in prostate gland morphogenesis	13/7539	2.14653e-05	0.000112177
GO:0061029	eyelid development in camera-type eye	13/7539	2.14653e-05	0.000112177
GO:1903587	regulation of blood vessel endothelial cell proliferation involved in sprouting angiogenesis	13/7539	2.14653e-05	0.000112177
GO:2000095	regulation of Wnt signaling pathway, planar cell polarity pathway	13/7539	2.14653e-05	0.000112177
GO:0046546	development of primary male sexual characteristics	69/7539	2.16215e-05	0.000112901
GO:0032892	positive regulation of organic acid transport	33/7539	2.19406e-05	0.000114283
GO:0051496	positive regulation of stress fiber assembly	33/7539	2.19406e-05	0.000114283
GO:0061001	regulation of dendritic spine morphogenesis	33/7539	2.19406e-05	0.000114283
GO:0010950	positive regulation of endopeptidase activity	77/7539	2.19775e-05	0.000114381
GO:0015908	fatty acid transport	50/7539	2.22742e-05	0.000115829
GO:0048741	skeletal muscle fiber development	26/7539	2.23706e-05	0.000116139
GO:0085029	extracellular matrix assembly	26/7539	2.23706e-05	0.000116139
GO:1901880	negative regulation of protein depolymerization	44/7539	2.28963e-05	0.000118771
GO:0043388	positive regulation of DNA binding	37/7539	2.3023e-05	0.000119135
GO:0099637	neurotransmitter receptor transport	37/7539	2.3023e-05	0.000119135
GO:1902305	regulation of sodium ion transmembrane transport	37/7539	2.3023e-05	0.000119135
GO:0001953	negative regulation of cell-matrix adhesion	25/7539	2.36163e-05	0.000121905
GO:0048265	response to pain	25/7539	2.36163e-05	0.000121905
GO:2000463	positive regulation of excitatory postsynaptic potential	25/7539	2.36163e-05	0.000121905
GO:0021795	cerebral cortex cell migration	32/7539	2.43684e-05	0.000125377
GO:0046676	negative regulation of insulin secretion	32/7539	2.43684e-05	0.000125377
GO:0048662	negative regulation of smooth muscle cell proliferation	32/7539	2.43684e-05	0.000125377
GO:0055010	ventricular cardiac muscle tissue morphogenesis	32/7539	2.43684e-05	0.000125377
GO:0007200	phospholipase C-activating G protein-coupled receptor signaling pathway	52/7539	2.44147e-05	0.000125513
GO:0009581	detection of external stimulus	66/7539	2.44881e-05	0.000125788
GO:0003401	axis elongation	24/7539	2.46793e-05	0.0001263
GO:0035115	embryonic forelimb morphogenesis	24/7539	2.46793e-05	0.0001263
GO:0042220	response to cocaine	24/7539	2.46793e-05	0.0001263
GO:0048679	regulation of axon regeneration	24/7539	2.46793e-05	0.0001263
GO:0009895	negative regulation of catabolic process	135/7539	2.46879e-05	0.0001263
GO:0071875	adrenergic receptor signaling pathway	20/7539	2.53593e-05	0.000129525
GO:2000178	negative regulation of neural precursor cell proliferation	20/7539	2.53593e-05	0.000129525
GO:0014044	Schwann cell development	23/7539	2.54808e-05	0.000129726
GO:0048710	regulation of astrocyte differentiation	23/7539	2.54808e-05	0.000129726
GO:0060479	lung cell differentiation	23/7539	2.54808e-05	0.000129726
GO:0060512	prostate gland morphogenesis	23/7539	2.54808e-05	0.000129726
GO:0006929	substrate-dependent cell migration	21/7539	2.59239e-05	0.000131374
GO:0035767	endothelial cell chemotaxis	21/7539	2.59239e-05	0.000131374
GO:0048521	negative regulation of behavior	21/7539	2.59239e-05	0.000131374
GO:0060317	cardiac epithelial to mesenchymal transition	21/7539	2.59239e-05	0.000131374
GO:0021697	cerebellar cortex formation	22/7539	2.59293e-05	0.000131374
GO:0090075	relaxation of muscle	22/7539	2.59293e-05	0.000131374
GO:0061337	cardiac conduction	36/7539	2.59626e-05	0.000131437
GO:0070373	negative regulation of ERK1 and ERK2 cascade	43/7539	2.61742e-05	0.000132402
GO:1902106	negative regulation of leukocyte differentiation	54/7539	2.63495e-05	0.000133182
GO:0001819	positive regulation of cytokine production	186/7539	2.67837e-05	0.000135269
GO:0046189	phenol-containing compound biosynthetic process	31/7539	2.69861e-05	0.000136182
GO:0010952	positive regulation of peptidase activity	81/7539	2.81134e-05	0.000141757
GO:1900076	regulation of cellular response to insulin stimulus	48/7539	2.94227e-05	0.000148241
GO:0051235	maintenance of location	138/7539	2.97756e-05	0.000149837
GO:0061028	establishment of endothelial barrier	30/7539	2.97869e-05	0.000149837
GO:0003198	epithelial to mesenchymal transition involved in endocardial cushion formation	14/7539	3.12685e-05	0.000157164
GO:0051648	vesicle localization	82/7539	3.17104e-05	0.000159258
GO:0042596	fear response	34/7539	3.287e-05	0.000164951
GO:0008584	male gonad development	68/7539	3.34888e-05	0.000167923
GO:0014832	urinary bladder smooth muscle contraction	11/7539	3.37627e-05	0.000168493
GO:0021561	facial nerve development	11/7539	3.37627e-05	0.000168493
GO:0021610	facial nerve morphogenesis	11/7539	3.37627e-05	0.000168493
GO:0048241	epinephrine transport	11/7539	3.37627e-05	0.000168493
GO:1902287	semaphorin-plexin signaling pathway involved in axon guidance	11/7539	3.37627e-05	0.000168493
GO:1903431	positive regulation of cell maturation	11/7539	3.37627e-05	0.000168493
GO:0007009	plasma membrane organization	57/7539	3.40617e-05	0.000169851
GO:0050670	regulation of lymphocyte proliferation	104/7539	3.44994e-05	0.000171898
GO:0050870	positive regulation of T cell activation	92/7539	3.51936e-05	0.000175219
GO:0001569	branching involved in blood vessel morphogenesis	28/7539	3.58683e-05	0.000178297
GO:0045494	photoreceptor cell maintenance	28/7539	3.58683e-05	0.000178297
GO:0030199	collagen fibril organization	33/7539	3.6891e-05	0.000182805
GO:0071715	icosanoid transport	33/7539	3.6891e-05	0.000182805
GO:1901571	fatty acid derivative transport	33/7539	3.6891e-05	0.000182805
GO:1902893	regulation of pri-miRNA transcription by RNA polymerase II	33/7539	3.6891e-05	0.000182805
GO:0009798	axis specification	49/7539	3.72271e-05	0.000184325
GO:0008277	regulation of G protein-coupled receptor signaling pathway	63/7539	3.75504e-05	0.000185649
GO:0032944	regulation of mononuclear cell proliferation	105/7539	3.75533e-05	0.000185649
GO:0010675	regulation of cellular carbohydrate metabolic process	77/7539	3.77597e-05	0.000186524
GO:0044262	cellular carbohydrate metabolic process	127/7539	3.787e-05	0.000186922
GO:0009582	detection of abiotic stimulus	65/7539	3.8193e-05	0.000188369
GO:0051346	negative regulation of hydrolase activity	169/7539	3.82988e-05	0.000188743
GO:2001056	positive regulation of cysteine-type endopeptidase activity	69/7539	3.879e-05	0.000191015
GO:0007193	adenylate cyclase-inhibiting G protein-coupled receptor signaling pathway	40/7539	3.90095e-05	0.000191797
GO:1903845	negative regulation of cellular response to transforming growth factor beta stimulus	40/7539	3.90095e-05	0.000191797
GO:0045197	establishment or maintenance of epithelial cell apical/basal polarity	27/7539	3.90855e-05	0.000192021
GO:0120034	positive regulation of plasma membrane bounded cell projection assembly	56/7539	3.92843e-05	0.000192848
GO:0001975	response to amphetamine	15/7539	3.99736e-05	0.000195018
GO:0003180	aortic valve morphogenesis	15/7539	3.99736e-05	0.000195018
GO:0003215	cardiac right ventricle morphogenesis	15/7539	3.99736e-05	0.000195018
GO:0035930	corticosteroid hormone secretion	15/7539	3.99736e-05	0.000195018
GO:0043116	negative regulation of vascular permeability	15/7539	3.99736e-05	0.000195018
GO:0060231	mesenchymal to epithelial transition	15/7539	3.99736e-05	0.000195018
GO:0072578	neurotransmitter-gated ion channel clustering	15/7539	3.99736e-05	0.000195018
GO:1904754	positive regulation of vascular associated smooth muscle cell migration	15/7539	3.99736e-05	0.000195018
GO:0018958	phenol-containing compound metabolic process	58/7539	4.09455e-05	0.000199605
GO:0014009	glial cell proliferation	32/7539	4.13229e-05	0.000201134
GO:0046717	acid secretion	32/7539	4.13229e-05	0.000201134
GO:0010830	regulation of myotube differentiation	36/7539	4.17987e-05	0.000203294
GO:0010470	regulation of gastrulation	26/7539	4.23527e-05	0.000205513
GO:0014037	Schwann cell differentiation	26/7539	4.23527e-05	0.000205513
GO:0098801	regulation of renal system process	26/7539	4.23527e-05	0.000205513
GO:0009416	response to light stimulus	129/7539	4.30478e-05	0.000208726
GO:0008064	regulation of actin polymerization or depolymerization	87/7539	4.31289e-05	0.000208958
GO:0042752	regulation of circadian rhythm	64/7539	4.40393e-05	0.000213206
GO:0043954	cellular component maintenance	39/7539	4.45181e-05	0.000215194
GO:0048332	mesoderm morphogenesis	39/7539	4.45181e-05	0.000215194
GO:0043255	regulation of carbohydrate biosynthetic process	55/7539	4.5312e-05	0.000218813
GO:0003407	neural retina development	42/7539	4.53361e-05	0.000218813
GO:0031334	positive regulation of protein-containing complex assembly	105/7539	4.64889e-05	0.000224205
GO:0001502	cartilage condensation	16/7539	4.69521e-05	0.000225749
GO:0003177	pulmonary valve development	16/7539	4.69521e-05	0.000225749
GO:0014075	response to amine	16/7539	4.69521e-05	0.000225749
GO:0031290	retinal ganglion cell axon guidance	16/7539	4.69521e-05	0.000225749
GO:0031641	regulation of myelination	35/7539	4.73447e-05	0.000227463
GO:0030832	regulation of actin filament length	88/7539	4.78153e-05	0.00022955
GO:2000273	positive regulation of signaling receptor activity	24/7539	4.87106e-05	0.00023367
GO:0018107	peptidyl-threonine phosphorylation	59/7539	4.87783e-05	0.000233818
GO:0006644	phospholipid metabolic process	157/7539	4.92058e-05	0.000235688
GO:0042490	mechanoreceptor differentiation	47/7539	4.93185e-05	0.000236048
GO:0071456	cellular response to hypoxia	52/7539	4.95815e-05	0.000237127
GO:0051250	negative regulation of lymphocyte activation	75/7539	4.99482e-05	0.0002387
GO:0044770	cell cycle phase transition	172/7539	5.10153e-05	0.000243615
GO:0032309	icosanoid secretion	30/7539	5.14926e-05	0.000245709
GO:0060441	epithelial tube branching involved in lung morphogenesis	23/7539	5.15722e-05	0.000245903
GO:0032331	negative regulation of chondrocyte differentiation	17/7539	5.20006e-05	0.000247572
GO:2000831	regulation of steroid hormone secretion	17/7539	5.20006e-05	0.000247572
GO:0030316	osteoclast differentiation	56/7539	5.44981e-05	0.000259266
GO:0060004	reflex	18/7539	5.51818e-05	0.000262124
GO:0086019	cell-cell signaling involved in cardiac conduction	18/7539	5.51818e-05	0.000262124
GO:0035640	exploration behavior	21/7539	5.58479e-05	0.000265088
GO:0009755	hormone-mediated signaling pathway	76/7539	5.64295e-05	0.000267648
GO:0001956	positive regulation of neurotransmitter secretion	19/7539	5.67023e-05	0.000267936
GO:0003171	atrioventricular valve development	19/7539	5.67023e-05	0.000267936
GO:0010742	macrophage derived foam cell differentiation	19/7539	5.67023e-05	0.000267936
GO:0014829	vascular associated smooth muscle contraction	19/7539	5.67023e-05	0.000267936
GO:0050926	regulation of positive chemotaxis	19/7539	5.67023e-05	0.000267936
GO:0021952	central nervous system projection neuron axonogenesis	20/7539	5.68309e-05	0.000268342
GO:0001707	mesoderm formation	37/7539	5.78826e-05	0.0002729
GO:0042982	amyloid precursor protein metabolic process	37/7539	5.78826e-05	0.0002729
GO:0008643	carbohydrate transport	72/7539	5.82799e-05	0.000274568
GO:0043536	positive regulation of blood vessel endothelial cell migration	33/7539	6.0524e-05	0.000284928
GO:0090630	activation of GTPase activity	48/7539	6.16637e-05	0.000290077
GO:0035303	regulation of dephosphorylation	79/7539	6.19389e-05	0.000291154
GO:0030041	actin filament polymerization	86/7539	6.27562e-05	0.000294777
GO:0010259	multicellular organism aging	28/7539	6.34461e-05	0.000297727
GO:0033135	regulation of peptidyl-serine phosphorylation	77/7539	6.34786e-05	0.000297727
GO:0006835	dicarboxylic acid transport	45/7539	6.53373e-05	0.00030599
GO:0043367	CD4-positive, alpha-beta T cell differentiation	45/7539	6.53373e-05	0.00030599
GO:0045668	negative regulation of osteoblast differentiation	36/7539	6.59389e-05	0.00030835
GO:1903510	mucopolysaccharide metabolic process	36/7539	6.59389e-05	0.00030835
GO:0060042	retina morphogenesis in camera-type eye	42/7539	6.76917e-05	0.000316312
GO:0061008	hepaticobiliary system development	63/7539	6.81807e-05	0.000318361
GO:0007605	sensory perception of sound	119/7539	7.02629e-05	0.000327841
GO:0043242	negative regulation of protein-containing complex disassembly	47/7539	7.10651e-05	0.00033134
GO:0015695	organic cation transport	35/7539	7.50622e-05	0.000349718
GO:1902115	regulation of organelle assembly	93/7539	7.66789e-05	0.000356987
GO:0030850	prostate gland development	31/7539	7.69277e-05	0.000357617
GO:0044058	regulation of digestive system process	31/7539	7.69277e-05	0.000357617
GO:0051339	regulation of lyase activity	26/7539	7.7037e-05	0.000357862
GO:0031333	negative regulation of protein-containing complex assembly	70/7539	7.71825e-05	0.000358275
GO:0031109	microtubule polymerization or depolymerization	60/7539	7.79189e-05	0.000361427
GO:0040034	regulation of development, heterochronic	13/7539	8.03185e-05	0.000371466
GO:0043584	nose development	13/7539	8.03185e-05	0.000371466
GO:0090128	regulation of synapse maturation	13/7539	8.03185e-05	0.000371466
GO:0090494	dopamine uptake	13/7539	8.03185e-05	0.000371466
GO:0032103	positive regulation of response to external stimulus	172/7539	8.03865e-05	0.000371508
GO:0050953	sensory perception of light stimulus	77/7539	8.16563e-05	0.0003771
GO:0006112	energy reserve metabolic process	46/7539	8.19045e-05	0.00037797
GO:0051302	regulation of cell division	75/7539	8.37838e-05	0.00038636
GO:0014742	positive regulation of muscle hypertrophy	25/7539	8.43007e-05	0.000387329
GO:0015804	neutral amino acid transport	25/7539	8.43007e-05	0.000387329
GO:0048520	positive regulation of behavior	25/7539	8.43007e-05	0.000387329
GO:0060259	regulation of feeding behavior	25/7539	8.43007e-05	0.000387329
GO:0060325	face morphogenesis	25/7539	8.43007e-05	0.000387329
GO:0010524	positive regulation of calcium ion transport into cytosol	34/7539	8.53793e-05	0.000391715
GO:0060711	labyrinthine layer development	34/7539	8.53793e-05	0.000391715
GO:0071470	cellular response to osmotic stress	30/7539	8.65018e-05	0.000396576
GO:0043280	positive regulation of cysteine-type endopeptidase activity involved in apoptotic process	61/7539	9.06574e-05	0.000415327
GO:0043267	negative regulation of potassium ion transport	24/7539	9.17294e-05	0.000419629
GO:1903170	negative regulation of calcium ion transmembrane transport	24/7539	9.17294e-05	0.000419629
GO:0021559	trigeminal nerve development	10/7539	9.61818e-05	0.000438725
GO:0051458	corticotropin secretion	10/7539	9.61818e-05	0.000438725
GO:0071415	cellular response to purine-containing compound	10/7539	9.61818e-05	0.000438725
GO:0072102	glomerulus morphogenesis	10/7539	9.61818e-05	0.000438725
GO:0010517	regulation of phospholipase activity	33/7539	9.70274e-05	0.000441813
GO:0061614	pri-miRNA transcription by RNA polymerase II	33/7539	9.70274e-05	0.000441813
GO:0090659	walking behavior	29/7539	9.70687e-05	0.000441813
GO:0003128	heart field specification	14/7539	9.8571e-05	0.000447039
GO:0031281	positive regulation of cyclase activity	14/7539	9.8571e-05	0.000447039
GO:0051580	regulation of neurotransmitter uptake	14/7539	9.8571e-05	0.000447039
GO:0086011	membrane repolarization during action potential	14/7539	9.8571e-05	0.000447039
GO:2000846	regulation of corticosteroid hormone secretion	14/7539	9.8571e-05	0.000447039
GO:0010453	regulation of cell fate commitment	23/7539	9.91518e-05	0.000448385
GO:0035886	vascular associated smooth muscle cell differentiation	23/7539	9.91518e-05	0.000448385
GO:0061384	heart trabecula morphogenesis	23/7539	9.91518e-05	0.000448385
GO:0071604	transforming growth factor beta production	23/7539	9.91518e-05	0.000448385
GO:0030833	regulation of actin filament polymerization	79/7539	0.000101206	0.000457021
GO:0072593	reactive oxygen species metabolic process	125/7539	0.000101206	0.000457021
GO:0021782	glial cell development	58/7539	0.000103702	0.000467958
GO:2001235	positive regulation of apoptotic signaling pathway	84/7539	0.000103904	0.000468534
GO:0044772	mitotic cell cycle phase transition	156/7539	0.000104288	0.000469927
GO:0019934	cGMP-mediated signaling	22/7539	0.000106334	0.000477444
GO:0035329	hippo signaling	22/7539	0.000106334	0.000477444
GO:0043950	positive regulation of cAMP-mediated signaling	22/7539	0.000106334	0.000477444
GO:0071634	regulation of transforming growth factor beta production	22/7539	0.000106334	0.000477444
GO:0090162	establishment of epithelial cell polarity	22/7539	0.000106334	0.000477444
GO:0048545	response to steroid hormone	97/7539	0.000106942	0.000479832
GO:0007628	adult walking behavior	28/7539	0.000108674	0.000486911
GO:2001239	regulation of extrinsic apoptotic signaling pathway in absence of ligand	28/7539	0.000108674	0.000486911
GO:0001895	retina homeostasis	32/7539	0.000110154	0.000492845
GO:0043647	inositol phosphate metabolic process	32/7539	0.000110154	0.000492845
GO:0001696	gastric acid secretion	15/7539	0.00011186	0.000498356
GO:0048557	embryonic digestive tract morphogenesis	15/7539	0.00011186	0.000498356
GO:0072079	nephron tubule formation	15/7539	0.00011186	0.000498356
GO:0072087	renal vesicle development	15/7539	0.00011186	0.000498356
GO:0072243	metanephric nephron epithelium development	15/7539	0.00011186	0.000498356
GO:1900746	regulation of vascular endothelial growth factor signaling pathway	15/7539	0.00011186	0.000498356
GO:0051651	maintenance of location in cell	95/7539	0.000112538	0.000501023
GO:0032958	inositol phosphate biosynthetic process	21/7539	0.000112965	0.000502218
GO:0051150	regulation of smooth muscle cell differentiation	21/7539	0.000112965	0.000502218
GO:0002262	myeloid cell homeostasis	85/7539	0.000114131	0.000507044
GO:0031330	negative regulation of cellular catabolic process	109/7539	0.000114479	0.000508231
GO:0006809	nitric oxide biosynthetic process	41/7539	0.00011466	0.000508678
GO:0098656	anion transmembrane transport	98/7539	0.000115585	0.000512421
GO:0046651	lymphocyte proliferation	134/7539	0.000116273	0.000515108
GO:0010922	positive regulation of phosphatase activity	20/7539	0.000118645	0.000524513
GO:0035162	embryonic hemopoiesis	20/7539	0.000118645	0.000524513
GO:0071711	basement membrane organization	20/7539	0.000118645	0.000524513
GO:0010970	transport along microtubule	76/7539	0.000119899	0.000529689
GO:0015012	heparan sulfate proteoglycan biosynthetic process	16/7539	0.00012029	0.000530299
GO:0032148	activation of protein kinase B activity	16/7539	0.00012029	0.000530299
GO:0048532	anatomical structure arrangement	16/7539	0.00012029	0.000530299
GO:0002688	regulation of leukocyte chemotaxis	59/7539	0.000120586	0.000531235
GO:0001889	liver development	61/7539	0.000120772	0.000531682
GO:0032943	mononuclear cell proliferation	135/7539	0.000122302	0.000538043
GO:0006837	serotonin transport	19/7539	0.000122871	0.000539419
GO:0061217	regulation of mesonephros development	19/7539	0.000122871	0.000539419
GO:0090077	foam cell differentiation	19/7539	0.000122871	0.000539419
GO:0003181	atrioventricular valve morphogenesis	17/7539	0.000124431	0.000543254
GO:0044331	cell-cell adhesion mediated by cadherin	17/7539	0.000124431	0.000543254
GO:0072207	metanephric epithelium development	17/7539	0.000124431	0.000543254
GO:0052547	regulation of peptidase activity	172/7539	0.000124819	0.000543254
GO:0002209	behavioral defense response	31/7539	0.000124917	0.000543254
GO:0034113	heterotypic cell-cell adhesion	31/7539	0.000124917	0.000543254
GO:2000649	regulation of sodium ion transmembrane transporter activity	31/7539	0.000124917	0.000543254
GO:0030325	adrenal gland development	18/7539	0.000125035	0.000543254
GO:0034104	negative regulation of tissue remodeling	18/7539	0.000125035	0.000543254
GO:0035929	steroid hormone secretion	18/7539	0.000125035	0.000543254
GO:0050927	positive regulation of positive chemotaxis	18/7539	0.000125035	0.000543254
GO:0090280	positive regulation of calcium ion import	18/7539	0.000125035	0.000543254
GO:0120033	negative regulation of plasma membrane bounded cell projection assembly	18/7539	0.000125035	0.000543254
GO:0140058	neuron projection arborization	18/7539	0.000125035	0.000543254
GO:2000738	positive regulation of stem cell differentiation	18/7539	0.000125035	0.000543254
GO:0034101	erythrocyte homeostasis	70/7539	0.000130201	0.000565309
GO:0046626	regulation of insulin receptor signaling pathway	40/7539	0.000131963	0.000572563
GO:0046636	negative regulation of alpha-beta T cell activation	26/7539	0.00013508	0.000585689
GO:0009896	positive regulation of catabolic process	187/7539	0.000136545	0.000591631
GO:1903038	negative regulation of leukocyte cell-cell adhesion	64/7539	0.000137307	0.000594527
GO:0042491	inner ear auditory receptor cell differentiation	30/7539	0.000141479	0.000611749
GO:1904036	negative regulation of epithelial cell apoptotic process	30/7539	0.000141479	0.000611749
GO:0009991	response to extracellular stimulus	156/7539	0.000141718	0.0006122
GO:0062013	positive regulation of small molecule metabolic process	73/7539	0.000141874	0.0006122
GO:1903707	negative regulation of hemopoiesis	73/7539	0.000141874	0.0006122
GO:0002793	positive regulation of peptide secretion	101/7539	0.000144232	0.000621952
GO:0060603	mammary gland duct morphogenesis	25/7539	0.000149845	0.000644832
GO:1900744	regulation of p38MAPK cascade	25/7539	0.000149845	0.000644832
GO:1905332	positive regulation of morphogenesis of an epithelium	25/7539	0.000149845	0.000644832
GO:0007183	SMAD protein complex assembly	11/7539	0.000154698	0.00066121
GO:0021604	cranial nerve structural organization	11/7539	0.000154698	0.00066121
GO:0031223	auditory behavior	11/7539	0.000154698	0.00066121
GO:0035630	bone mineralization involved in bone maturation	11/7539	0.000154698	0.00066121
GO:0045161	neuronal ion channel clustering	11/7539	0.000154698	0.00066121
GO:0045906	negative regulation of vasoconstriction	11/7539	0.000154698	0.00066121
GO:0060601	lateral sprouting from an epithelium	11/7539	0.000154698	0.00066121
GO:0070831	basement membrane assembly	11/7539	0.000154698	0.00066121
GO:0072216	positive regulation of metanephros development	11/7539	0.000154698	0.00066121
GO:2000833	positive regulation of steroid hormone secretion	11/7539	0.000154698	0.00066121
GO:0006650	glycerophospholipid metabolic process	111/7539	0.000157316	0.000671946
GO:0052548	regulation of endopeptidase activity	144/7539	0.000158605	0.000676992
GO:0010613	positive regulation of cardiac muscle hypertrophy	24/7539	0.000165545	0.000706141
GO:0030522	intracellular receptor signaling pathway	92/7539	0.000166468	0.000709595
GO:0002066	columnar/cuboidal epithelial cell development	41/7539	0.000166706	0.000710131
GO:0034614	cellular response to reactive oxygen species	70/7539	0.000167642	0.000713638
GO:0001678	cellular glucose homeostasis	75/7539	0.0001749	0.000744031
GO:0030168	platelet activation	43/7539	0.000179433	0.000762802
GO:0003382	epithelial cell morphogenesis	28/7539	0.000180669	0.000766506
GO:0038066	p38MAPK cascade	28/7539	0.000180669	0.000766506
GO:1903115	regulation of actin filament-based movement	28/7539	0.000180669	0.000766506
GO:0002691	regulation of cellular extravasation	23/7539	0.00018202	0.000771719
GO:1903409	reactive oxygen species biosynthetic process	60/7539	0.000184084	0.00077995
GO:0030216	keratinocyte differentiation	56/7539	0.000185119	0.000783807
GO:0035176	social behavior	31/7539	0.00019806	0.000837478
GO:0045604	regulation of epidermal cell differentiation	31/7539	0.00019806	0.000837478
GO:0043297	apical junction assembly	47/7539	0.000198472	0.000838116
GO:0022411	cellular component disassembly	157/7539	0.000198595	0.000838116
GO:0010719	negative regulation of epithelial to mesenchymal transition	22/7539	0.000199008	0.000838116
GO:0086091	regulation of heart rate by cardiac conduction	22/7539	0.000199008	0.000838116
GO:1990089	response to nerve growth factor	22/7539	0.000199008	0.000838116
GO:1990090	cellular response to nerve growth factor stimulus	22/7539	0.000199008	0.000838116
GO:0007601	visual perception	74/7539	0.000200503	0.000843851
GO:0034394	protein localization to cell surface	37/7539	0.000201121	0.000845888
GO:0030218	erythrocyte differentiation	65/7539	0.000202452	0.000850916
GO:0032222	regulation of synaptic transmission, cholinergic	12/7539	0.000203748	0.00085272
GO:0034698	response to gonadotropin	12/7539	0.000203748	0.00085272
GO:0042428	serotonin metabolic process	12/7539	0.000203748	0.00085272
GO:0086014	atrial cardiac muscle cell action potential	12/7539	0.000203748	0.00085272
GO:0086026	atrial cardiac muscle cell to AV node cell signaling	12/7539	0.000203748	0.00085272
GO:0086066	atrial cardiac muscle cell to AV node cell communication	12/7539	0.000203748	0.00085272
GO:0051926	negative regulation of calcium ion transport	34/7539	0.000203961	0.00085272
GO:0098930	axonal transport	34/7539	0.000203961	0.00085272
GO:0050728	negative regulation of inflammatory response	72/7539	0.000207697	0.000867763
GO:0071496	cellular response to external stimulus	119/7539	0.000208544	0.000870728
GO:0043244	regulation of protein-containing complex disassembly	61/7539	0.000209782	0.000875316
GO:0050764	regulation of phagocytosis	55/7539	0.000213595	0.000890639
GO:0022410	circadian sleep/wake cycle process	21/7539	0.000216124	0.000899401
GO:0034260	negative regulation of GTPase activity	21/7539	0.000216124	0.000899401
GO:1902745	positive regulation of lamellipodium organization	21/7539	0.000216124	0.000899401
GO:0043433	negative regulation of DNA-binding transcription factor activity	75/7539	0.000221248	0.000920119
GO:0001662	behavioral fear response	30/7539	0.000225675	0.000935449
GO:0010596	negative regulation of endothelial cell migration	30/7539	0.000225675	0.000935449
GO:0043666	regulation of phosphoprotein phosphatase activity	30/7539	0.000225675	0.000935449
GO:0051955	regulation of amino acid transport	30/7539	0.000225675	0.000935449
GO:0097720	calcineurin-mediated signaling	30/7539	0.000225675	0.000935449
GO:0021522	spinal cord motor neuron differentiation	26/7539	0.000229001	0.000947367
GO:0033628	regulation of cell adhesion mediated by integrin	26/7539	0.000229001	0.000947367
GO:1902895	positive regulation of pri-miRNA transcription by RNA polymerase II	26/7539	0.000229001	0.000947367
GO:0071383	cellular response to steroid hormone stimulus	73/7539	0.00022984	0.000950217
GO:0001963	synaptic transmission, dopaminergic	20/7539	0.000232821	0.0009569
GO:0002026	regulation of the force of heart contraction	20/7539	0.000232821	0.0009569
GO:0042634	regulation of hair cycle	20/7539	0.000232821	0.0009569
GO:0044319	wound healing, spreading of cells	20/7539	0.000232821	0.0009569
GO:0048535	lymph node development	20/7539	0.000232821	0.0009569
GO:0055075	potassium ion homeostasis	20/7539	0.000232821	0.0009569
GO:0061036	positive regulation of cartilage development	20/7539	0.000232821	0.0009569
GO:0086010	membrane depolarization during action potential	20/7539	0.000232821	0.0009569
GO:0090505	epiboly involved in wound healing	20/7539	0.000232821	0.0009569
GO:0002690	positive regulation of leukocyte chemotaxis	48/7539	0.000236721	0.000972298
GO:0032984	protein-containing complex disassembly	94/7539	0.000236967	0.000972675
GO:0051781	positive regulation of cell division	41/7539	0.000239084	0.000974475
GO:0021854	hypothalamus development	13/7539	0.000239731	0.000974475
GO:0035313	wound healing, spreading of epidermal cells	13/7539	0.000239731	0.000974475
GO:0036035	osteoclast development	13/7539	0.000239731	0.000974475
GO:0051589	negative regulation of neurotransmitter transport	13/7539	0.000239731	0.000974475
GO:0051895	negative regulation of focal adhesion assembly	13/7539	0.000239731	0.000974475
GO:0055012	ventricular cardiac muscle cell differentiation	13/7539	0.000239731	0.000974475
GO:0072010	glomerular epithelium development	13/7539	0.000239731	0.000974475
GO:0090493	catecholamine uptake	13/7539	0.000239731	0.000974475
GO:0097152	mesenchymal cell apoptotic process	13/7539	0.000239731	0.000974475
GO:0098814	spontaneous synaptic transmission	13/7539	0.000239731	0.000974475
GO:0150118	negative regulation of cell-substrate junction organization	13/7539	0.000239731	0.000974475
GO:1901160	primary amino compound metabolic process	13/7539	0.000239731	0.000974475
GO:2000252	negative regulation of feeding behavior	13/7539	0.000239731	0.000974475
GO:2000369	regulation of clathrin-dependent endocytosis	13/7539	0.000239731	0.000974475
GO:0045732	positive regulation of protein catabolic process	97/7539	0.000239875	0.000974475
GO:0071621	granulocyte chemotaxis	60/7539	0.000241641	0.000981018
GO:0051100	negative regulation of binding	76/7539	0.000243312	0.000987166
GO:0003085	negative regulation of systemic arterial blood pressure	19/7539	0.000248347	0.00100501
GO:0045761	regulation of adenylate cyclase activity	19/7539	0.000248347	0.00100501
GO:0061311	cell surface receptor signaling pathway involved in heart development	19/7539	0.000248347	0.00100501
GO:0099622	cardiac muscle cell membrane repolarization	19/7539	0.000248347	0.00100501
GO:0046530	photoreceptor cell differentiation	43/7539	0.000253496	0.00102519
GO:0015698	inorganic anion transport	67/7539	0.000254116	0.00102704
GO:0048806	genitalia development	29/7539	0.0002569	0.00103763
GO:0003338	metanephros morphogenesis	18/7539	0.000261701	0.0010523
GO:0033688	regulation of osteoblast proliferation	18/7539	0.000261701	0.0010523
GO:0042044	fluid transport	18/7539	0.000261701	0.0010523
GO:0060045	positive regulation of cardiac muscle cell proliferation	18/7539	0.000261701	0.0010523
GO:0061437	renal system vasculature development	18/7539	0.000261701	0.0010523
GO:0061440	kidney vasculature development	18/7539	0.000261701	0.0010523
GO:1905809	negative regulation of synapse organization	18/7539	0.000261701	0.0010523
GO:0014061	regulation of norepinephrine secretion	14/7539	0.000262644	0.00105341
GO:0048243	norepinephrine secretion	14/7539	0.000262644	0.00105341
GO:0051349	positive regulation of lyase activity	14/7539	0.000262644	0.00105341
GO:1905276	regulation of epithelial tube formation	14/7539	0.000262644	0.00105341
GO:0000082	G1/S transition of mitotic cell cycle	82/7539	0.000264995	0.00106217
GO:2000514	regulation of CD4-positive, alpha-beta T cell activation	35/7539	0.000266271	0.00106661
GO:0001754	eye photoreceptor cell differentiation	32/7539	0.000268024	0.00107023
GO:0010656	negative regulation of muscle cell apoptotic process	32/7539	0.000268024	0.00107023
GO:0035315	hair cell differentiation	32/7539	0.000268024	0.00107023
GO:0048016	inositol phosphate-mediated signaling	32/7539	0.000268024	0.00107023
GO:0051703	intraspecies interaction between organisms	32/7539	0.000268024	0.00107023
GO:0014048	regulation of glutamate secretion	17/7539	0.000271586	0.00107616
GO:0032878	regulation of establishment or maintenance of cell polarity	17/7539	0.000271586	0.00107616
GO:0035024	negative regulation of Rho protein signal transduction	17/7539	0.000271586	0.00107616
GO:0048266	behavioral response to pain	17/7539	0.000271586	0.00107616
GO:0061213	positive regulation of mesonephros development	17/7539	0.000271586	0.00107616
GO:0098743	cell aggregation	17/7539	0.000271586	0.00107616
GO:0007270	neuron-neuron synaptic transmission	9/7539	0.000271894	0.00107616
GO:0021612	facial nerve structural organization	9/7539	0.000271894	0.00107616
GO:0050957	equilibrioception	9/7539	0.000271894	0.00107616
GO:0051583	dopamine uptake involved in synaptic transmission	9/7539	0.000271894	0.00107616
GO:0051934	catecholamine uptake involved in synaptic transmission	9/7539	0.000271894	0.00107616
GO:0097119	postsynaptic density protein 95 clustering	9/7539	0.000271894	0.00107616
GO:0098598	learned vocalization behavior or vocal learning	9/7539	0.000271894	0.00107616
GO:1903011	negative regulation of bone development	9/7539	0.000271894	0.00107616
GO:0033138	positive regulation of peptidyl-serine phosphorylation	61/7539	0.000273625	0.00108233
GO:0051481	negative regulation of cytosolic calcium ion concentration	15/7539	0.000274129	0.00108364
GO:0002313	mature B cell differentiation involved in immune response	16/7539	0.000276379	0.00108777
GO:0003176	aortic valve development	16/7539	0.000276379	0.00108777
GO:0034405	response to fluid shear stress	16/7539	0.000276379	0.00108777
GO:0036303	lymph vessel morphogenesis	16/7539	0.000276379	0.00108777
GO:0098703	calcium ion import across plasma membrane	16/7539	0.000276379	0.00108777
GO:0101023	vascular endothelial cell proliferation	16/7539	0.000276379	0.00108777
GO:1905562	regulation of vascular endothelial cell proliferation	16/7539	0.000276379	0.00108777
GO:0003073	regulation of systemic arterial blood pressure	59/7539	0.000278355	0.00109418
GO:1990266	neutrophil migration	59/7539	0.000278355	0.00109418
GO:0030431	sleep	24/7539	0.000287412	0.00112698
GO:0038179	neurotrophin signaling pathway	24/7539	0.000287412	0.00112698
GO:0086004	regulation of cardiac muscle cell contraction	24/7539	0.000287412	0.00112698
GO:0099590	neurotransmitter receptor internalization	24/7539	0.000287412	0.00112698
GO:0060113	inner ear receptor cell differentiation	42/7539	0.000292869	0.00114766
GO:0071322	cellular response to carbohydrate stimulus	71/7539	0.000301961	0.00118255
GO:0021799	cerebral cortex radially oriented cell migration	23/7539	0.000320465	0.00125037
GO:0031114	regulation of microtubule depolymerization	23/7539	0.000320465	0.00125037
GO:0035335	peptidyl-tyrosine dephosphorylation	23/7539	0.000320465	0.00125037
GO:0045684	positive regulation of epidermis development	23/7539	0.000320465	0.00125037
GO:0086065	cell communication involved in cardiac conduction	23/7539	0.000320465	0.00125037
GO:2000036	regulation of stem cell population maintenance	23/7539	0.000320465	0.00125037
GO:0050868	negative regulation of T cell activation	58/7539	0.000320664	0.00125037
GO:0051222	positive regulation of protein transport	143/7539	0.000327573	0.00127652
GO:0042098	T cell proliferation	93/7539	0.000327787	0.00127657
GO:0050974	detection of mechanical stimulus involved in sensory perception	27/7539	0.000331798	0.00129139
GO:0038034	signal transduction in absence of ligand	41/7539	0.000338414	0.00131471
GO:0097192	extrinsic apoptotic signaling pathway in absence of ligand	41/7539	0.000338414	0.00131471
GO:1901862	negative regulation of muscle tissue development	41/7539	0.000338414	0.00131471
GO:0046635	positive regulation of alpha-beta T cell activation	36/7539	0.000339808	0.00131851
GO:0048641	regulation of skeletal muscle tissue development	36/7539	0.000339808	0.00131851
GO:0036475	neuron death in response to oxidative stress	22/7539	0.000355924	0.0013785
GO:0042745	circadian sleep/wake cycle	22/7539	0.000355924	0.0013785
GO:2000191	regulation of fatty acid transport	22/7539	0.000355924	0.0013785
GO:0009314	response to radiation	162/7539	0.000361877	0.00140069
GO:1903825	organic acid transmembrane transport	59/7539	0.000362627	0.00140273
GO:0045786	negative regulation of cell cycle	180/7539	0.000364914	0.00141072
GO:1903793	positive regulation of anion transport	38/7539	0.00036808	0.00142191
GO:0009743	response to carbohydrate	89/7539	0.00036826	0.00142191
GO:0071300	cellular response to retinoic acid	26/7539	0.00037632	0.00145215
GO:0061180	mammary gland epithelium development	40/7539	0.000391109	0.00150829
GO:0032623	interleukin-2 production	35/7539	0.000391888	0.00150945
GO:2000736	regulation of stem cell differentiation	35/7539	0.000391888	0.00150945
GO:0021591	ventricular system development	21/7539	0.000393477	0.00151372
GO:0043537	negative regulation of blood vessel endothelial cell migration	21/7539	0.000393477	0.00151372
GO:0030042	actin filament depolymerization	32/7539	0.000405307	0.00155549
GO:0010906	regulation of glucose metabolic process	60/7539	0.000407825	0.00155549
GO:0003157	endocardium development	10/7539	0.000408277	0.00155549
GO:0003207	cardiac chamber formation	10/7539	0.000408277	0.00155549
GO:0032341	aldosterone metabolic process	10/7539	0.000408277	0.00155549
GO:0035933	glucocorticoid secretion	10/7539	0.000408277	0.00155549
GO:0043587	tongue morphogenesis	10/7539	0.000408277	0.00155549
GO:0044557	relaxation of smooth muscle	10/7539	0.000408277	0.00155549
GO:0060073	micturition	10/7539	0.000408277	0.00155549
GO:0060453	regulation of gastric acid secretion	10/7539	0.000408277	0.00155549
GO:0060872	semicircular canal development	10/7539	0.000408277	0.00155549
GO:0070444	oligodendrocyte progenitor proliferation	10/7539	0.000408277	0.00155549
GO:0070445	regulation of oligodendrocyte progenitor proliferation	10/7539	0.000408277	0.00155549
GO:0072044	collecting duct development	10/7539	0.000408277	0.00155549
GO:0086013	membrane repolarization during cardiac muscle cell action potential	10/7539	0.000408277	0.00155549
GO:1902459	positive regulation of stem cell population maintenance	10/7539	0.000408277	0.00155549
GO:2000058	regulation of ubiquitin-dependent protein catabolic process	72/7539	0.000417347	0.00158909
GO:0044843	cell cycle G1/S phase transition	88/7539	0.000418453	0.00159234
GO:0043407	negative regulation of MAP kinase activity	37/7539	0.000425134	0.00161679
GO:0097484	dendrite extension	25/7539	0.000426128	0.00161765
GO:1902742	apoptotic process involved in development	25/7539	0.000426128	0.00161765
GO:2001258	negative regulation of cation channel activity	25/7539	0.000426128	0.00161765
GO:0008589	regulation of smoothened signaling pathway	46/7539	0.000431144	0.00163397
GO:0048384	retinoic acid receptor signaling pathway	20/7539	0.000432581	0.00163397
GO:0048668	collateral sprouting	20/7539	0.000432581	0.00163397
GO:0051491	positive regulation of filopodium assembly	20/7539	0.000432581	0.00163397
GO:0060306	regulation of membrane repolarization	20/7539	0.000432581	0.00163397
GO:0090504	epiboly	20/7539	0.000432581	0.00163397
GO:1903859	regulation of dendrite extension	20/7539	0.000432581	0.00163397
GO:2000515	negative regulation of CD4-positive, alpha-beta T cell activation	20/7539	0.000432581	0.00163397
GO:0001818	negative regulation of cytokine production	110/7539	0.000432757	0.00163397
GO:0036473	cell death in response to oxidative stress	48/7539	0.000436093	0.00164558
GO:0044264	cellular polysaccharide metabolic process	50/7539	0.000437584	0.00165022
GO:0042445	hormone metabolic process	86/7539	0.000443325	0.00167087
GO:0045670	regulation of osteoclast differentiation	39/7539	0.000452094	0.0017029
GO:0034332	adherens junction organization	28/7539	0.000460298	0.00173277
GO:0007585	respiratory gaseous exchange by respiratory system	31/7539	0.000466096	0.00175356
GO:0036294	cellular response to decreased oxygen levels	59/7539	0.000469166	0.00176405
GO:0002335	mature B cell differentiation	19/7539	0.000472378	0.00177191
GO:0030947	regulation of vascular endothelial growth factor receptor signaling pathway	19/7539	0.000472378	0.00177191
GO:0043951	negative regulation of cAMP-mediated signaling	19/7539	0.000472378	0.00177191
GO:0050802	circadian sleep/wake cycle, sleep	19/7539	0.000472378	0.00177191
GO:0046209	nitric oxide metabolic process	41/7539	0.000473	0.00177319
GO:0002274	myeloid leukocyte activation	99/7539	0.000477973	0.00179077
GO:0042542	response to hydrogen peroxide	57/7539	0.000480652	0.00179974
GO:0006970	response to osmotic stress	43/7539	0.000488254	0.00182712
GO:0120193	tight junction organization	45/7539	0.000498354	0.00186381
GO:0010882	regulation of cardiac muscle contraction by calcium ion signaling	11/7539	0.000509542	0.00189555
GO:0021903	rostrocaudal neural tube patterning	11/7539	0.000509542	0.00189555
GO:0021984	adenohypophysis development	11/7539	0.000509542	0.00189555
GO:0035791	platelet-derived growth factor receptor-beta signaling pathway	11/7539	0.000509542	0.00189555
GO:0048505	regulation of timing of cell differentiation	11/7539	0.000509542	0.00189555
GO:0048755	branching morphogenesis of a nerve	11/7539	0.000509542	0.00189555
GO:0071371	cellular response to gonadotropin stimulus	11/7539	0.000509542	0.00189555
GO:0099550	trans-synaptic signaling, modulating synaptic transmission	11/7539	0.000509542	0.00189555
GO:1901841	regulation of high voltage-gated calcium channel activity	11/7539	0.000509542	0.00189555
GO:0010460	positive regulation of heart rate	18/7539	0.000511595	0.00189759
GO:0045992	negative regulation of embryonic development	18/7539	0.000511595	0.00189759
GO:0060037	pharyngeal system development	18/7539	0.000511595	0.00189759
GO:0086005	ventricular cardiac muscle cell action potential	18/7539	0.000511595	0.00189759
GO:1900745	positive regulation of p38MAPK cascade	18/7539	0.000511595	0.00189759
GO:0030865	cortical cytoskeleton organization	33/7539	0.000521287	0.00192901
GO:0031018	endocrine pancreas development	33/7539	0.000521287	0.00192901
GO:0050854	regulation of antigen receptor-mediated signaling pathway	33/7539	0.000521287	0.00192901
GO:0050982	detection of mechanical stimulus	33/7539	0.000521287	0.00192901
GO:0007029	endoplasmic reticulum organization	38/7539	0.000522688	0.00193306
GO:0070527	platelet aggregation	27/7539	0.000526108	0.00194457
GO:2000351	regulation of endothelial cell apoptotic process	30/7539	0.000535899	0.0019796
GO:0090277	positive regulation of peptide hormone secretion	58/7539	0.000539743	0.00199147
GO:1905039	carboxylic acid transmembrane transport	58/7539	0.000539743	0.00199147
GO:0007292	female gamete generation	70/7539	0.00054625	0.00201167
GO:0051650	establishment of vesicle localization	70/7539	0.00054625	0.00201167
GO:0048635	negative regulation of muscle organ development	40/7539	0.000547032	0.00201167
GO:0060191	regulation of lipase activity	40/7539	0.000547032	0.00201167
GO:0140056	organelle localization by membrane tethering	40/7539	0.000547032	0.00201167
GO:0021801	cerebral cortex radial glia guided migration	17/7539	0.000548405	0.00201167
GO:0022030	telencephalon glial cell migration	17/7539	0.000548405	0.00201167
GO:0032303	regulation of icosanoid secretion	17/7539	0.000548405	0.00201167
GO:0072012	glomerulus vasculature development	17/7539	0.000548405	0.00201167
GO:0090189	regulation of branching involved in ureteric bud morphogenesis	17/7539	0.000548405	0.00201167
GO:0016050	vesicle organization	115/7539	0.000552889	0.00202694
GO:0005976	polysaccharide metabolic process	54/7539	0.000565096	0.00206929
GO:0043401	steroid hormone mediated signaling pathway	54/7539	0.000565096	0.00206929
GO:0030239	myofibril assembly	35/7539	0.000567395	0.0020753
GO:1903307	positive regulation of regulated secretory pathway	35/7539	0.000567395	0.0020753
GO:0007638	mechanosensory behavior	12/7539	0.000574038	0.0020887
GO:0010454	negative regulation of cell fate commitment	12/7539	0.000574038	0.0020887
GO:0035641	locomotory exploration behavior	12/7539	0.000574038	0.0020887
GO:0048715	negative regulation of oligodendrocyte differentiation	12/7539	0.000574038	0.0020887
GO:0071599	otic vesicle development	12/7539	0.000574038	0.0020887
GO:0090051	negative regulation of cell migration involved in sprouting angiogenesis	12/7539	0.000574038	0.0020887
GO:0097094	craniofacial suture morphogenesis	12/7539	0.000574038	0.0020887
GO:1901386	negative regulation of voltage-gated calcium channel activity	12/7539	0.000574038	0.0020887
GO:2001053	regulation of mesenchymal cell apoptotic process	12/7539	0.000574038	0.0020887
GO:0030903	notochord development	16/7539	0.000580273	0.00210775
GO:0048670	regulation of collateral sprouting	16/7539	0.000580273	0.00210775
GO:1902656	calcium ion import into cytosol	16/7539	0.000580273	0.00210775
GO:0009408	response to heat	46/7539	0.000582214	0.00211358
GO:0045931	positive regulation of mitotic cell cycle	76/7539	0.000584409	0.00212033
GO:0032881	regulation of polysaccharide metabolic process	26/7539	0.00060083	0.00217866
GO:0072678	T cell migration	32/7539	0.000601256	0.00217895
GO:0048857	neural nucleus development	15/7539	0.000603784	0.00217935
GO:0051770	positive regulation of nitric-oxide synthase biosynthetic process	15/7539	0.000603784	0.00217935
GO:0060749	mammary gland alveolus development	15/7539	0.000603784	0.00217935
GO:0061377	mammary gland lobule development	15/7539	0.000603784	0.00217935
GO:0072215	regulation of metanephros development	15/7539	0.000603784	0.00217935
GO:0072273	metanephric nephron morphogenesis	15/7539	0.000603784	0.00217935
GO:2001026	regulation of endothelial cell chemotaxis	15/7539	0.000603784	0.00217935
GO:0003214	cardiac left ventricle morphogenesis	13/7539	0.000606747	0.00218256
GO:0009886	post-embryonic animal morphogenesis	13/7539	0.000606747	0.00218256
GO:0035633	maintenance of blood-brain barrier	13/7539	0.000606747	0.00218256
GO:0042487	regulation of odontogenesis of dentin-containing tooth	13/7539	0.000606747	0.00218256
GO:0060841	venous blood vessel development	13/7539	0.000606747	0.00218256
GO:0072077	renal vesicle morphogenesis	13/7539	0.000606747	0.00218256
GO:0030866	cortical actin cytoskeleton organization	22/7539	0.000610984	0.00219405
GO:0051647	nucleus localization	22/7539	0.000610984	0.00219405
GO:0070873	regulation of glycogen metabolic process	22/7539	0.000610984	0.00219405
GO:0099111	microtubule-based transport	85/7539	0.000613134	0.00219534
GO:0006883	cellular sodium ion homeostasis	14/7539	0.000614473	0.00219534
GO:0021535	cell migration in hindbrain	14/7539	0.000614473	0.00219534
GO:0032095	regulation of response to food	14/7539	0.000614473	0.00219534
GO:0032252	secretory granule localization	14/7539	0.000614473	0.00219534
GO:0046851	negative regulation of bone remodeling	14/7539	0.000614473	0.00219534
GO:0071625	vocalization behavior	14/7539	0.000614473	0.00219534
GO:1903909	regulation of receptor clustering	14/7539	0.000614473	0.00219534
GO:2000114	regulation of establishment of cell polarity	14/7539	0.000614473	0.00219534
GO:0045843	negative regulation of striated muscle tissue development	39/7539	0.00063279	0.0022595
GO:0045621	positive regulation of lymphocyte differentiation	55/7539	0.000637194	0.00227394
GO:0060389	pathway-restricted SMAD protein phosphorylation	34/7539	0.00065564	0.00233845
GO:0035773	insulin secretion involved in cellular response to glucose stimulus	45/7539	0.000672893	0.00239863
GO:1901615	organic hydroxy compound metabolic process	195/7539	0.00067546	0.00240642
GO:0007026	negative regulation of microtubule depolymerization	21/7539	0.000685181	0.00243261
GO:0009187	cyclic nucleotide metabolic process	21/7539	0.000685181	0.00243261
GO:0016339	calcium-dependent cell-cell adhesion via plasma membrane cell adhesion molecules	21/7539	0.000685181	0.00243261
GO:0034110	regulation of homotypic cell-cell adhesion	21/7539	0.000685181	0.00243261
GO:1903203	regulation of oxidative stress-induced neuron death	21/7539	0.000685181	0.00243261
GO:0032350	regulation of hormone metabolic process	25/7539	0.000685507	0.00243261
GO:0046621	negative regulation of organ growth	25/7539	0.000685507	0.00243261
GO:1901617	organic hydroxy compound biosynthetic process	96/7539	0.000689455	0.00244524
GO:0072577	endothelial cell apoptotic process	31/7539	0.000693513	0.00245825
GO:0032891	negative regulation of organic acid transport	20/7539	0.000765591	0.00270918
GO:1901099	negative regulation of signal transduction in absence of ligand	20/7539	0.000765591	0.00270918
GO:2001240	negative regulation of extrinsic apoptotic signaling pathway in absence of ligand	20/7539	0.000765591	0.00270918
GO:0006476	protein deacetylation	48/7539	0.000773656	0.00273619
GO:0072348	sulfur compound transport	24/7539	0.000781241	0.00275992
GO:0072583	clathrin-dependent endocytosis	24/7539	0.000781241	0.00275992
GO:0051783	regulation of nuclear division	83/7539	0.000790057	0.0027895
GO:0050873	brown fat cell differentiation	30/7539	0.000799941	0.00282282
GO:0002763	positive regulation of myeloid leukocyte differentiation	35/7539	0.000808774	0.00285081
GO:0046637	regulation of alpha-beta T cell differentiation	35/7539	0.000808774	0.00285081
GO:0014888	striated muscle adaptation	27/7539	0.000813256	0.00285862
GO:0033173	calcineurin-NFAT signaling cascade	27/7539	0.000813256	0.00285862
GO:0042755	eating behavior	27/7539	0.000813256	0.00285862
GO:0043550	regulation of lipid kinase activity	27/7539	0.000813256	0.00285862
GO:0090102	cochlea development	27/7539	0.000813256	0.00285862
GO:0001958	endochondral ossification	19/7539	0.000851678	0.00298536
GO:0007097	nuclear migration	19/7539	0.000851678	0.00298536
GO:0033687	osteoblast proliferation	19/7539	0.000851678	0.00298536
GO:0036075	replacement ossification	19/7539	0.000851678	0.00298536
GO:0044062	regulation of excretion	19/7539	0.000851678	0.00298536
GO:1903036	positive regulation of response to wounding	39/7539	0.000874471	0.00306356
GO:0032640	tumor necrosis factor production	58/7539	0.000884043	0.00309538
GO:0034105	positive regulation of tissue remodeling	23/7539	0.000889175	0.00310989
GO:0043551	regulation of phosphatidylinositol 3-kinase activity	23/7539	0.000889175	0.00310989
GO:0003333	amino acid transmembrane transport	41/7539	0.00089138	0.00311243
GO:0032272	negative regulation of protein polymerization	41/7539	0.00089138	0.00311243
GO:0061178	regulation of insulin secretion involved in cellular response to glucose stimulus	41/7539	0.00089138	0.00311243
GO:0045913	positive regulation of carbohydrate metabolic process	43/7539	0.000899323	0.00313843
GO:0019221	cytokine-mediated signaling pathway	148/7539	0.000903813	0.00315236
GO:1904705	regulation of vascular associated smooth muscle cell proliferation	29/7539	0.000922707	0.00321471
GO:1990874	vascular associated smooth muscle cell proliferation	29/7539	0.000922707	0.00321471
GO:0048278	vesicle docking	34/7539	0.000935878	0.0032588
GO:0007214	gamma-aminobutyric acid signaling pathway	18/7539	0.000942365	0.00327596
GO:0045187	regulation of circadian sleep/wake cycle, sleep	18/7539	0.000942365	0.00327596
GO:0048643	positive regulation of skeletal muscle tissue development	18/7539	0.000942365	0.00327596
GO:1904951	positive regulation of establishment of protein localization	146/7539	0.000972468	0.00337659
GO:0035601	protein deacylation	52/7539	0.000972915	0.00337659
GO:0098732	macromolecule deacylation	52/7539	0.000972915	0.00337659
GO:0043473	pigmentation	50/7539	0.000996922	0.003458
GO:0010831	positive regulation of myotube differentiation	22/7539	0.00101045	0.00349724
GO:0045601	regulation of endothelial cell differentiation	22/7539	0.00101045	0.00349724
GO:0051968	positive regulation of synaptic transmission, glutamatergic	22/7539	0.00101045	0.00349724
GO:0060674	placenta blood vessel development	22/7539	0.00101045	0.00349724
GO:0010659	cardiac muscle cell apoptotic process	31/7539	0.0010126	0.00350276
GO:0016048	detection of temperature stimulus	17/7539	0.0010358	0.00355768
GO:0032528	microvillus organization	17/7539	0.0010358	0.00355768
GO:0042753	positive regulation of circadian rhythm	17/7539	0.0010358	0.00355768
GO:0045780	positive regulation of bone resorption	17/7539	0.0010358	0.00355768
GO:0046852	positive regulation of bone remodeling	17/7539	0.0010358	0.00355768
GO:0046885	regulation of hormone biosynthetic process	17/7539	0.0010358	0.00355768
GO:0048745	smooth muscle tissue development	17/7539	0.0010358	0.00355768
GO:0051767	nitric-oxide synthase biosynthetic process	17/7539	0.0010358	0.00355768
GO:0051769	regulation of nitric-oxide synthase biosynthetic process	17/7539	0.0010358	0.00355768
GO:0060343	trabecula formation	17/7539	0.0010358	0.00355768
GO:1900120	regulation of receptor binding	17/7539	0.0010358	0.00355768
GO:1904994	regulation of leukocyte adhesion to vascular endothelial cell	17/7539	0.0010358	0.00355768
GO:2000727	positive regulation of cardiac muscle cell differentiation	17/7539	0.0010358	0.00355768
GO:2001057	reactive nitrogen species metabolic process	42/7539	0.00103999	0.00357013
GO:0003139	secondary heart field specification	9/7539	0.0010626	0.00362605
GO:0032342	aldosterone biosynthetic process	9/7539	0.0010626	0.00362605
GO:0035881	amacrine cell differentiation	9/7539	0.0010626	0.00362605
GO:0060013	righting reflex	9/7539	0.0010626	0.00362605
GO:0060174	limb bud formation	9/7539	0.0010626	0.00362605
GO:0060600	dichotomous subdivision of an epithelial terminal unit	9/7539	0.0010626	0.00362605
GO:0060900	embryonic camera-type eye formation	9/7539	0.0010626	0.00362605
GO:0072172	mesonephric tubule formation	9/7539	0.0010626	0.00362605
GO:1902548	negative regulation of cellular response to vascular endothelial growth factor stimulus	9/7539	0.0010626	0.00362605
GO:1904058	positive regulation of sensory perception of pain	9/7539	0.0010626	0.00362605
GO:2000849	regulation of glucocorticoid secretion	9/7539	0.0010626	0.00362605
GO:0002448	mast cell mediated immunity	28/7539	0.0010643	0.00362795
GO:0030857	negative regulation of epithelial cell differentiation	28/7539	0.0010643	0.00362795
GO:0015749	monosaccharide transmembrane transport	53/7539	0.00108795	0.00370653
GO:0006638	neutral lipid metabolic process	63/7539	0.00112202	0.00381849
GO:0071453	cellular response to oxygen levels	63/7539	0.00112202	0.00381849
GO:0071312	cellular response to alkaloid	16/7539	0.00112905	0.00383829
GO:2000193	positive regulation of fatty acid transport	16/7539	0.00112905	0.00383829
GO:0031069	hair follicle morphogenesis	21/7539	0.00114614	0.00388592
GO:0035909	aorta morphogenesis	21/7539	0.00114614	0.00388592
GO:0048009	insulin-like growth factor receptor signaling pathway	21/7539	0.00114614	0.00388592
GO:0060351	cartilage development involved in endochondral bone morphogenesis	21/7539	0.00114614	0.00388592
GO:2000171	negative regulation of dendrite development	21/7539	0.00114614	0.00388592
GO:0031331	positive regulation of cellular catabolic process	157/7539	0.00116077	0.00393341
GO:0099518	vesicle cytoskeletal trafficking	37/7539	0.00117199	0.0039693
GO:0032675	regulation of interleukin-6 production	69/7539	0.00118893	0.0040245
GO:0070830	bicellular tight junction assembly	41/7539	0.00120292	0.00406967
GO:0030879	mammary gland development	72/7539	0.00120926	0.00408894
GO:0003283	atrial septum development	15/7539	0.00121767	0.00409981
GO:0010743	regulation of macrophage derived foam cell differentiation	15/7539	0.00121767	0.00409981
GO:0021692	cerebellar Purkinje cell layer morphogenesis	15/7539	0.00121767	0.00409981
GO:0032098	regulation of appetite	15/7539	0.00121767	0.00409981
GO:0051969	regulation of transmission of nerve impulse	15/7539	0.00121767	0.00409981
GO:0090190	positive regulation of branching involved in ureteric bud morphogenesis	15/7539	0.00121767	0.00409981
GO:0097062	dendritic spine maintenance	15/7539	0.00121767	0.00409981
GO:0099149	regulation of postsynaptic neurotransmitter receptor internalization	15/7539	0.00121767	0.00409981
GO:0002762	negative regulation of myeloid leukocyte differentiation	27/7539	0.0012276	0.00413104
GO:0040018	positive regulation of multicellular organism growth	24/7539	0.0012298	0.00413186
GO:0055026	negative regulation of cardiac muscle tissue development	24/7539	0.0012298	0.00413186
GO:1903792	negative regulation of anion transport	24/7539	0.0012298	0.00413186
GO:0008645	hexose transmembrane transport	52/7539	0.00125174	0.00418008
GO:0008212	mineralocorticoid metabolic process	10/7539	0.00125354	0.00418008
GO:0021670	lateral ventricle development	10/7539	0.00125354	0.00418008
GO:0021859	pyramidal neuron differentiation	10/7539	0.00125354	0.00418008
GO:0021877	forebrain neuron fate commitment	10/7539	0.00125354	0.00418008
GO:0032486	Rap protein signal transduction	10/7539	0.00125354	0.00418008
GO:0035810	positive regulation of urine volume	10/7539	0.00125354	0.00418008
GO:0055119	relaxation of cardiac muscle	10/7539	0.00125354	0.00418008
GO:0060452	positive regulation of cardiac muscle contraction	10/7539	0.00125354	0.00418008
GO:0061140	lung secretory cell differentiation	10/7539	0.00125354	0.00418008
GO:0072160	nephron tubule epithelial cell differentiation	10/7539	0.00125354	0.00418008
GO:1900025	negative regulation of substrate adhesion-dependent cell spreading	10/7539	0.00125354	0.00418008
GO:2001054	negative regulation of mesenchymal cell apoptotic process	10/7539	0.00125354	0.00418008
GO:0010658	striated muscle cell apoptotic process	32/7539	0.00125409	0.00418008
GO:0060393	regulation of pathway-restricted SMAD protein phosphorylation	32/7539	0.00125409	0.00418008
GO:0007249	I-kappaB kinase/NF-kappaB signaling	91/7539	0.00126212	0.00420461
GO:0006639	acylglycerol metabolic process	62/7539	0.00128368	0.00427419
GO:0050714	positive regulation of protein secretion	85/7539	0.00129414	0.0042856
GO:0007190	activation of adenylate cyclase activity	14/7539	0.00129516	0.0042856
GO:0032305	positive regulation of icosanoid secretion	14/7539	0.00129516	0.0042856
GO:0032332	positive regulation of chondrocyte differentiation	14/7539	0.00129516	0.0042856
GO:0033605	positive regulation of catecholamine secretion	14/7539	0.00129516	0.0042856
GO:0051900	regulation of mitochondrial depolarization	14/7539	0.00129516	0.0042856
GO:0060055	angiogenesis involved in wound healing	14/7539	0.00129516	0.0042856
GO:0060456	positive regulation of digestive system process	14/7539	0.00129516	0.0042856
GO:0072170	metanephric tubule development	14/7539	0.00129516	0.0042856
GO:0090036	regulation of protein kinase C signaling	14/7539	0.00129516	0.0042856
GO:2001224	positive regulation of neuron migration	14/7539	0.00129516	0.0042856
GO:0098868	bone growth	20/7539	0.00129718	0.0042856
GO:0099563	modification of synaptic structure	20/7539	0.00129718	0.0042856
GO:1900274	regulation of phospholipase C activity	20/7539	0.00129718	0.0042856
GO:0032635	interleukin-6 production	73/7539	0.00129729	0.0042856
GO:0042129	regulation of T cell proliferation	76/7539	0.00130599	0.0043121
GO:0032680	regulation of tumor necrosis factor production	55/7539	0.00133883	0.00440429
GO:0003188	heart valve formation	11/7539	0.00135048	0.00440429
GO:0014049	positive regulation of glutamate secretion	11/7539	0.00135048	0.00440429
GO:0019755	one-carbon compound transport	11/7539	0.00135048	0.00440429
GO:0045760	positive regulation of action potential	11/7539	0.00135048	0.00440429
GO:0061307	cardiac neural crest cell differentiation involved in heart development	11/7539	0.00135048	0.00440429
GO:0061318	renal filtration cell differentiation	11/7539	0.00135048	0.00440429
GO:0061430	bone trabecula morphogenesis	11/7539	0.00135048	0.00440429
GO:0072112	glomerular visceral epithelial cell differentiation	11/7539	0.00135048	0.00440429
GO:0072283	metanephric renal vesicle morphogenesis	11/7539	0.00135048	0.00440429
GO:0072311	glomerular epithelial cell differentiation	11/7539	0.00135048	0.00440429
GO:1903818	positive regulation of voltage-gated potassium channel activity	11/7539	0.00135048	0.00440429
GO:2000811	negative regulation of anoikis	11/7539	0.00135048	0.00440429
GO:0021924	cell proliferation in external granule layer	13/7539	0.0013523	0.00440429
GO:0021930	cerebellar granule cell precursor proliferation	13/7539	0.0013523	0.00440429
GO:0032352	positive regulation of hormone metabolic process	13/7539	0.0013523	0.00440429
GO:0045956	positive regulation of calcium ion-dependent exocytosis	13/7539	0.0013523	0.00440429
GO:0048484	enteric nervous system development	13/7539	0.0013523	0.00440429
GO:0060044	negative regulation of cardiac muscle cell proliferation	13/7539	0.0013523	0.00440429
GO:0060712	spongiotrophoblast layer development	13/7539	0.0013523	0.00440429
GO:0071605	monocyte chemotactic protein-1 production	13/7539	0.0013523	0.00440429
GO:0071637	regulation of monocyte chemotactic protein-1 production	13/7539	0.0013523	0.00440429
GO:0097623	potassium ion export across plasma membrane	13/7539	0.0013523	0.00440429
GO:1900451	positive regulation of glutamate receptor signaling pathway	13/7539	0.0013523	0.00440429
GO:2000251	positive regulation of actin cytoskeleton reorganization	13/7539	0.0013523	0.00440429
GO:0033619	membrane protein proteolysis	29/7539	0.00135415	0.00440429
GO:0035306	positive regulation of dephosphorylation	29/7539	0.00135415	0.00440429
GO:0042531	positive regulation of tyrosine phosphorylation of STAT protein	29/7539	0.00135415	0.00440429
GO:0045773	positive regulation of axon extension	29/7539	0.00135415	0.00440429
GO:0061045	negative regulation of wound healing	36/7539	0.00135735	0.00441243
GO:0043900	regulation of multi-organism process	44/7539	0.00137552	0.0044468
GO:0002024	diet induced thermogenesis	12/7539	0.00137637	0.0044468
GO:0010752	regulation of cGMP-mediated signaling	12/7539	0.00137637	0.0044468
GO:0032516	positive regulation of phosphoprotein phosphatase activity	12/7539	0.00137637	0.0044468
GO:0032957	inositol trisphosphate metabolic process	12/7539	0.00137637	0.0044468
GO:0045793	positive regulation of cell size	12/7539	0.00137637	0.0044468
GO:0045989	positive regulation of striated muscle contraction	12/7539	0.00137637	0.0044468
GO:0060413	atrial septum morphogenesis	12/7539	0.00137637	0.0044468
GO:0060973	cell migration involved in heart development	12/7539	0.00137637	0.0044468
GO:0072234	metanephric nephron tubule development	12/7539	0.00137637	0.0044468
GO:1900119	positive regulation of execution phase of apoptosis	12/7539	0.00137637	0.0044468
GO:1900452	regulation of long-term synaptic depression	12/7539	0.00137637	0.0044468
GO:0035304	regulation of protein dephosphorylation	42/7539	0.00138884	0.00448478
GO:0034219	carbohydrate transmembrane transport	53/7539	0.00139077	0.0044887
GO:0002686	negative regulation of leukocyte migration	23/7539	0.00140993	0.00453947
GO:0048730	epidermis morphogenesis	23/7539	0.00140993	0.00453947
GO:0051281	positive regulation of release of sequestered calcium ion into cytosol	23/7539	0.00140993	0.00453947
GO:1902991	regulation of amyloid precursor protein catabolic process	23/7539	0.00140993	0.00453947
GO:0032609	interferon-gamma production	58/7539	0.00141081	0.00453947
GO:0071706	tumor necrosis factor superfamily cytokine production	58/7539	0.00141081	0.00453947
GO:0090279	regulation of calcium ion import	26/7539	0.00141587	0.00455345
GO:0031645	negative regulation of nervous system process	19/7539	0.0014642	0.00469453
GO:0042749	regulation of circadian sleep/wake cycle	19/7539	0.0014642	0.00469453
GO:0060561	apoptotic process involved in morphogenesis	19/7539	0.0014642	0.00469453
GO:0060669	embryonic placenta morphogenesis	19/7539	0.0014642	0.00469453
GO:1902473	regulation of protein localization to synapse	19/7539	0.0014642	0.00469453
GO:2000352	negative regulation of endothelial cell apoptotic process	19/7539	0.0014642	0.00469453
GO:0090068	positive regulation of cell cycle process	105/7539	0.00148466	0.0047577
GO:0045921	positive regulation of exocytosis	49/7539	0.00148614	0.00476001
GO:0034121	regulation of toll-like receptor signaling pathway	33/7539	0.00152417	0.00487687
GO:0042246	tissue regeneration	33/7539	0.00152417	0.00487687
GO:1902882	regulation of response to oxidative stress	47/7539	0.00152726	0.00488428
GO:0007088	regulation of mitotic nuclear division	70/7539	0.00156596	0.00500551
GO:0032388	positive regulation of intracellular transport	79/7539	0.00157475	0.00503107
GO:0030203	glycosaminoglycan metabolic process	41/7539	0.00160581	0.00512772
GO:0032885	regulation of polysaccharide biosynthetic process	22/7539	0.00161517	0.00514979
GO:0050931	pigment cell differentiation	22/7539	0.00161517	0.00514979
GO:1900026	positive regulation of substrate adhesion-dependent cell spreading	22/7539	0.00161517	0.00514979
GO:0032386	regulation of intracellular transport	132/7539	0.00162553	0.00518019
GO:0010518	positive regulation of phospholipase activity	25/7539	0.0016329	0.00519842
GO:1901985	positive regulation of protein acetylation	25/7539	0.0016329	0.00519842
GO:0071326	cellular response to monosaccharide stimulus	65/7539	0.00163431	0.00520031
GO:0001759	organ induction	18/7539	0.00164734	0.0052286
GO:0005979	regulation of glycogen biosynthetic process	18/7539	0.00164734	0.0052286
GO:0010962	regulation of glucan biosynthetic process	18/7539	0.00164734	0.0052286
GO:0050951	sensory perception of temperature stimulus	18/7539	0.00164734	0.0052286
GO:0051957	positive regulation of amino acid transport	18/7539	0.00164734	0.0052286
GO:0032663	regulation of interleukin-2 production	30/7539	0.00168234	0.005337
GO:0032760	positive regulation of tumor necrosis factor production	32/7539	0.00176646	0.00560104
GO:0031668	cellular response to extracellular stimulus	91/7539	0.00177018	0.00561002
GO:0051606	detection of stimulus	102/7539	0.00178661	0.00565924
GO:0006643	membrane lipid metabolic process	75/7539	0.00179132	0.00567133
GO:0008089	anterograde axonal transport	27/7539	0.00181225	0.00573182
GO:0043303	mast cell degranulation	27/7539	0.00181225	0.00573182
GO:0010827	regulation of glucose transmembrane transport	42/7539	0.00183579	0.00579467
GO:0031960	response to corticosteroid	42/7539	0.00183579	0.00579467
[truncated: 229 more rows]
