# Supplementary material for: Cellular reprogramming in vivo initiated by SOX4 pioneer factor activity
Source: Nat Commun. 2024 Feb 26;15:1761. doi: 10.1038/s41467-024-45939-z (PMC10897393; doi:10.1038/s41467-024-45939-z)
Supplement: Supplementary file 6 — Supplementary Data 3 [file 41467_2024_45939_MOESM6_ESM.xlsx]

## Sheet: Rep_early_depleted_vs_Hep
GO terms associated with 1189 Rep_early_depleted_vs_Hep genes (RNA-Seq)
ID	Description	GeneRatio	pvalue	p.adjust
GO:0016054	organic acid catabolic process	79/913	4.2577e-61	1.94321e-57
GO:0046395	carboxylic acid catabolic process	78/913	3.46655e-60	7.91067e-57
GO:0044282	small molecule catabolic process	92/913	1.32923e-59	2.0222e-56
GO:0006631	fatty acid metabolic process	99/913	1.40796e-54	1.60648e-51
GO:0006520	cellular amino acid metabolic process	69/913	9.31977e-44	8.50708e-41
GO:1901605	alpha-amino acid metabolic process	59/913	1.1607e-42	8.82902e-40
GO:0072329	monocarboxylic acid catabolic process	44/913	1.24388e-34	8.11009e-32
GO:0009063	cellular amino acid catabolic process	38/913	4.44145e-32	2.53385e-29
GO:0046394	carboxylic acid biosynthetic process	61/913	5.34475e-32	2.71038e-29
GO:0016053	organic acid biosynthetic process	61/913	6.53467e-32	2.8827e-29
GO:0016042	lipid catabolic process	64/913	6.94779e-32	2.8827e-29
GO:0009062	fatty acid catabolic process	37/913	1.30791e-29	4.97443e-27
GO:0001676	long-chain fatty acid metabolic process	40/913	2.08433e-29	7.31761e-27
GO:0006790	sulfur compound metabolic process	61/913	2.64649e-29	8.62755e-27
GO:0044242	cellular lipid catabolic process	51/913	4.89371e-29	1.48899e-26
GO:1901606	alpha-amino acid catabolic process	33/913	5.38344e-29	1.53563e-26
GO:0033559	unsaturated fatty acid metabolic process	37/913	1.00731e-24	2.70434e-22
GO:0008202	steroid metabolic process	56/913	2.20231e-24	5.58408e-22
GO:0019395	fatty acid oxidation	34/913	4.57978e-24	1.10011e-21
GO:0120254	olefinic compound metabolic process	39/913	1.88816e-23	4.30878e-21
GO:0034440	lipid oxidation	34/913	5.54117e-23	1.20428e-20
GO:0006635	fatty acid beta-oxidation	27/913	1.49079e-21	3.0927e-19
GO:0019369	arachidonic acid metabolic process	27/913	3.30599e-21	6.56024e-19
GO:0006690	icosanoid metabolic process	34/913	1.55919e-20	2.96506e-18
GO:0030258	lipid modification	41/913	1.95902e-20	3.5764e-18
GO:0033865	nucleoside bisphosphate metabolic process	30/913	4.99871e-20	8.1479e-18
GO:0033875	ribonucleoside bisphosphate metabolic process	30/913	4.99871e-20	8.1479e-18
GO:0034032	purine nucleoside bisphosphate metabolic process	30/913	4.99871e-20	8.1479e-18
GO:0043648	dicarboxylic acid metabolic process	27/913	6.21705e-20	9.78436e-18
GO:0042180	cellular ketone metabolic process	41/913	5.83953e-19	8.88387e-17
GO:0006575	cellular modified amino acid metabolic process	37/913	5.88474e-18	8.66386e-16
GO:0009410	response to xenobiotic stimulus	46/913	1.86678e-17	2.66249e-15
GO:0006637	acyl-CoA metabolic process	25/913	2.1839e-17	2.93157e-15
GO:0035383	thioester metabolic process	25/913	2.1839e-17	2.93157e-15
GO:0072330	monocarboxylic acid biosynthetic process	36/913	9.31688e-17	1.21492e-14
GO:0006805	xenobiotic metabolic process	28/913	1.94845e-16	2.4702e-14
GO:0072521	purine-containing compound metabolic process	48/913	1.29115e-15	1.59265e-13
GO:0071466	cellular response to xenobiotic stimulus	32/913	2.16073e-15	2.59515e-13
GO:0009117	nucleotide metabolic process	51/913	3.02008e-15	3.53427e-13
GO:0006753	nucleoside phosphate metabolic process	51/913	6.19436e-15	7.06776e-13
GO:0009259	ribonucleotide metabolic process	45/913	7.11592e-15	7.92123e-13
GO:0009150	purine ribonucleotide metabolic process	43/913	2.13487e-14	2.31989e-12
GO:0019693	ribose phosphate metabolic process	45/913	2.34528e-14	2.48927e-12
GO:0009074	aromatic amino acid family catabolic process	11/913	1.15123e-13	1.19414e-11
GO:0006639	acylglycerol metabolic process	27/913	1.46494e-13	1.48577e-11
GO:0006638	neutral lipid metabolic process	27/913	2.06057e-13	2.04445e-11
GO:0006163	purine nucleotide metabolic process	43/913	2.24709e-13	2.18206e-11
GO:0006066	alcohol metabolic process	41/913	4.26324e-13	4.05363e-11
GO:0009064	glutamine family amino acid metabolic process	18/913	5.9481e-13	5.54023e-11
GO:0015711	organic anion transport	41/913	9.09021e-13	8.29755e-11
GO:0042537	benzene-containing compound metabolic process	12/913	1.81688e-12	1.62593e-10
GO:0008206	bile acid metabolic process	15/913	1.92552e-12	1.69001e-10
GO:0016125	sterol metabolic process	26/913	3.13756e-12	2.70185e-10
GO:0051791	medium-chain fatty acid metabolic process	12/913	3.39329e-12	2.86796e-10
GO:0009072	aromatic amino acid family metabolic process	13/913	3.62772e-12	3.01034e-10
GO:0006694	steroid biosynthetic process	27/913	4.6362e-12	3.7785e-10
GO:0008203	cholesterol metabolic process	24/913	3.29616e-11	2.63924e-09
GO:1902652	secondary alcohol metabolic process	25/913	3.54832e-11	2.79216e-09
GO:0043651	linoleic acid metabolic process	12/913	4.87632e-11	3.74665e-09
GO:0006641	triglyceride metabolic process	21/913	4.92549e-11	3.74665e-09
GO:0046942	carboxylic acid transport	34/913	5.66338e-11	4.23732e-09
GO:0006820	anion transport	46/913	1.13583e-10	8.36117e-09
GO:0006957	complement activation, alternative pathway	9/913	1.30606e-10	9.46171e-09
GO:0006536	glutamate metabolic process	11/913	2.49572e-10	1.77976e-08
GO:1901617	organic hydroxy compound biosynthetic process	29/913	4.25842e-10	2.99007e-08
GO:0006749	glutathione metabolic process	17/913	5.41002e-10	3.74111e-08
GO:0019373	epoxygenase P450 pathway	12/913	5.92231e-10	4.03424e-08
GO:0006699	bile acid biosynthetic process	11/913	6.24896e-10	4.19416e-08
GO:0008652	cellular amino acid biosynthetic process	15/913	6.74236e-10	4.45973e-08
GO:0009069	serine family amino acid metabolic process	12/913	8.51285e-10	5.55038e-08
GO:0006869	lipid transport	38/913	1.07631e-09	6.91872e-08
GO:0009636	response to toxic substance	20/913	1.69613e-09	1.07516e-07
GO:1901607	alpha-amino acid biosynthetic process	14/913	2.01984e-09	1.26281e-07
GO:0015849	organic acid transport	33/913	3.5447e-09	2.18622e-07
GO:0010876	lipid localization	40/913	5.26226e-09	3.20226e-07
GO:0046486	glycerolipid metabolic process	36/913	6.66072e-09	3.99993e-07
GO:0019216	regulation of lipid metabolic process	36/913	7.13547e-09	4.22939e-07
GO:0046890	regulation of lipid biosynthetic process	25/913	7.69351e-09	4.50169e-07
GO:0034754	cellular hormone metabolic process	19/913	1.03552e-08	5.98244e-07
GO:0042402	cellular biogenic amine catabolic process	9/913	1.06266e-08	6.06247e-07
GO:0042445	hormone metabolic process	26/913	1.12051e-08	6.24723e-07
GO:0062012	regulation of small molecule metabolic process	35/913	1.12242e-08	6.24723e-07
GO:0015850	organic hydroxy compound transport	28/913	1.29301e-08	7.11e-07
GO:0035458	cellular response to interferon-beta	13/913	1.59673e-08	8.67555e-07
GO:0009310	amine catabolic process	9/913	1.69666e-08	9.11006e-07
GO:0043650	dicarboxylic acid biosynthetic process	7/913	2.16051e-08	1.14658e-06
GO:1901361	organic cyclic compound catabolic process	40/913	2.83431e-08	1.48687e-06
GO:0006730	one-carbon metabolic process	11/913	3.03508e-08	1.5741e-06
GO:0000096	sulfur amino acid metabolic process	10/913	3.32585e-08	1.70553e-06
GO:1901568	fatty acid derivative metabolic process	11/913	4.02952e-08	2.04341e-06
GO:0006568	tryptophan metabolic process	7/913	4.55255e-08	2.25846e-06
GO:0006586	indolalkylamine metabolic process	7/913	4.55255e-08	2.25846e-06
GO:0006576	cellular biogenic amine metabolic process	17/913	5.20927e-08	2.55646e-06
GO:0000038	very long-chain fatty acid metabolic process	10/913	8.68181e-08	4.12398e-06
GO:0035456	response to interferon-beta	13/913	8.7826e-08	4.12398e-06
GO:0006633	fatty acid biosynthetic process	20/913	8.84183e-08	4.12398e-06
GO:0009083	branched-chain amino acid catabolic process	8/913	8.84986e-08	4.12398e-06
GO:0050667	homocysteine metabolic process	7/913	8.85517e-08	4.12398e-06
GO:0009308	amine metabolic process	18/913	9.86715e-08	4.54886e-06
GO:0042430	indole-containing compound metabolic process	9/913	1.24341e-07	5.67491e-06
GO:1901616	organic hydroxy compound catabolic process	13/913	1.55379e-07	7.02129e-06
GO:0046185	aldehyde catabolic process	7/913	1.61479e-07	7.22539e-06
GO:0006695	cholesterol biosynthetic process	12/913	1.81471e-07	7.96378e-06
GO:1902653	secondary alcohol biosynthetic process	12/913	1.81471e-07	7.96378e-06
GO:0006544	glycine metabolic process	7/913	2.79201e-07	1.21359e-05
GO:0044106	cellular amine metabolic process	17/913	2.84388e-07	1.22448e-05
GO:0006766	vitamin metabolic process	14/913	3.7694e-07	1.60781e-05
GO:0097305	response to alcohol	24/913	3.89828e-07	1.64738e-05
GO:1905039	carboxylic acid transmembrane transport	18/913	3.99178e-07	1.66546e-05
GO:0033539	fatty acid beta-oxidation using acyl-CoA dehydrogenase	6/913	4.01405e-07	1.66546e-05
GO:0015718	monocarboxylic acid transport	17/913	4.06613e-07	1.67187e-05
GO:0010565	regulation of cellular ketone metabolic process	19/913	4.15921e-07	1.69488e-05
GO:1903825	organic acid transmembrane transport	18/913	4.45168e-07	1.79801e-05
GO:0019439	aromatic compound catabolic process	36/913	4.6048e-07	1.83193e-05
GO:0009081	branched-chain amino acid metabolic process	8/913	4.61594e-07	1.83193e-05
GO:0046165	alcohol biosynthetic process	18/913	5.51907e-07	2.17147e-05
GO:0016126	sterol biosynthetic process	12/913	5.75055e-07	2.24321e-05
GO:0036315	cellular response to sterol	8/913	6.59961e-07	2.5526e-05
GO:0006956	complement activation	21/913	9.64933e-07	3.7008e-05
GO:0006525	arginine metabolic process	7/913	1.13141e-06	4.30311e-05
GO:0044272	sulfur compound biosynthetic process	14/913	1.35326e-06	5.10435e-05
GO:0006091	generation of precursor metabolites and energy	34/913	1.61021e-06	6.02377e-05
GO:0046503	glycerolipid catabolic process	12/913	1.871e-06	6.94249e-05
GO:0045834	positive regulation of lipid metabolic process	20/913	1.92314e-06	7.0784e-05
GO:0046459	short-chain fatty acid metabolic process	6/913	2.40421e-06	8.77826e-05
GO:0002920	regulation of humoral immune response	10/913	2.60036e-06	9.41908e-05
GO:0055088	lipid homeostasis	19/913	3.52316e-06	0.000126612
GO:0042182	ketone catabolic process	6/913	3.89937e-06	0.000139037
GO:0015721	bile acid and bile salt transport	8/913	4.06599e-06	0.000142748
GO:0036314	response to sterol	8/913	4.06599e-06	0.000142748
GO:1990845	adaptive thermogenesis	18/913	5.0016e-06	0.000174254
GO:0010875	positive regulation of cholesterol efflux	8/913	5.27113e-06	0.000182253
GO:0001562	response to protozoan	9/913	5.39029e-06	0.000184972
GO:0006081	cellular aldehyde metabolic process	11/913	5.70659e-06	0.000194365
GO:0062013	positive regulation of small molecule metabolic process	18/913	7.02294e-06	0.000237427
GO:0006721	terpenoid metabolic process	11/913	7.73435e-06	0.000259556
GO:0046461	neutral lipid catabolic process	9/913	8.09731e-06	0.000267798
GO:0046464	acylglycerol catabolic process	9/913	8.09731e-06	0.000267798
GO:0035337	fatty-acyl-CoA metabolic process	6/913	9.13138e-06	0.000297943
GO:0044273	sulfur compound catabolic process	7/913	9.13935e-06	0.000297943
GO:0006084	acetyl-CoA metabolic process	8/913	1.08421e-05	0.000350945
GO:0035384	thioester biosynthetic process	7/913	1.2165e-05	0.00038826
GO:0071616	acyl-CoA biosynthetic process	7/913	1.2165e-05	0.00038826
GO:0006558	L-phenylalanine metabolic process	5/913	1.24492e-05	0.000391037
GO:1902221	erythrose 4-phosphate/phosphoenolpyruvate family amino acid metabolic process	5/913	1.24492e-05	0.000391037
GO:0006959	humoral immune response	31/913	1.25091e-05	0.000391037
GO:0090205	positive regulation of cholesterol metabolic process	6/913	1.33297e-05	0.000409678
GO:1901570	fatty acid derivative biosynthetic process	6/913	1.33297e-05	0.000409678
GO:0033866	nucleoside bisphosphate biosynthetic process	8/913	1.35542e-05	0.000409678
GO:0034030	ribonucleoside bisphosphate biosynthetic process	8/913	1.35542e-05	0.000409678
GO:0034033	purine nucleoside bisphosphate biosynthetic process	8/913	1.35542e-05	0.000409678
GO:0090407	organophosphate biosynthetic process	34/913	1.39189e-05	0.000417932
GO:0006720	isoprenoid metabolic process	12/913	1.9062e-05	0.000568621
GO:0050873	brown fat cell differentiation	10/913	2.02442e-05	0.000599963
GO:0042832	defense response to protozoan	8/913	2.07104e-05	0.000609822
GO:0071397	cellular response to cholesterol	6/913	2.63597e-05	0.000771191
GO:0006835	dicarboxylic acid transport	12/913	2.6991e-05	0.00078463
GO:0046456	icosanoid biosynthetic process	9/913	2.84974e-05	0.000823178
GO:0009071	serine family amino acid catabolic process	5/913	3.28907e-05	0.000938207
GO:0009084	glutamine family amino acid biosynthetic process	5/913	3.28907e-05	0.000938207
GO:0046889	positive regulation of lipid biosynthetic process	13/913	3.45958e-05	0.000980715
GO:0090181	regulation of cholesterol metabolic process	8/913	3.72033e-05	0.00104812
GO:0006692	prostanoid metabolic process	9/913	4.57604e-05	0.00127348
GO:0006693	prostaglandin metabolic process	9/913	4.57604e-05	0.00127348
GO:0055006	cardiac cell development	13/913	4.64187e-05	0.00128397
GO:0015918	sterol transport	11/913	4.87907e-05	0.00133342
GO:0034308	primary alcohol metabolic process	11/913	4.87907e-05	0.00133342
GO:0032782	bile acid secretion	5/913	4.98276e-05	0.00135365
GO:0006644	phospholipid metabolic process	27/913	5.10833e-05	0.00137955
GO:0010874	regulation of cholesterol efflux	8/913	5.33886e-05	0.00142674
GO:0050994	regulation of lipid catabolic process	10/913	5.34558e-05	0.00142674
GO:0009065	glutamine family amino acid catabolic process	6/913	6.32872e-05	0.0016666
GO:0019835	cytolysis	6/913	6.32872e-05	0.0016666
GO:0042632	cholesterol homeostasis	12/913	6.35383e-05	0.0016666
GO:0009112	nucleobase metabolic process	7/913	6.51119e-05	0.00169812
GO:0055092	sterol homeostasis	12/913	7.02463e-05	0.00182161
GO:0006570	tyrosine metabolic process	5/913	7.27918e-05	0.00185599
GO:0006577	amino-acid betaine metabolic process	5/913	7.27918e-05	0.00185599
GO:0015936	coenzyme A metabolic process	5/913	7.27918e-05	0.00185599
GO:0045940	positive regulation of steroid metabolic process	8/913	7.50457e-05	0.00190283
GO:0106106	cold-induced thermogenesis	15/913	7.61148e-05	0.00191927
GO:0019218	regulation of steroid metabolic process	13/913	8.84659e-05	0.00221845
GO:0019217	regulation of fatty acid metabolic process	12/913	9.41589e-05	0.00234831
GO:0042908	xenobiotic transport	7/913	9.69928e-05	0.00240584
GO:0009070	serine family amino acid biosynthetic process	5/913	0.000103119	0.0025303
GO:1902001	fatty acid transmembrane transport	5/913	0.000103119	0.0025303
GO:0008209	androgen metabolic process	6/913	0.000105177	0.00255334
GO:0030449	regulation of complement activation	6/913	0.000105177	0.00255334
GO:0016101	diterpenoid metabolic process	9/913	0.000107378	0.00259298
GO:0072593	reactive oxygen species metabolic process	20/913	0.000117022	0.002811
GO:0046434	organophosphate catabolic process	15/913	0.000119433	0.00285389
GO:0030301	cholesterol transport	10/913	0.000124863	0.0029681
GO:0070723	response to cholesterol	6/913	0.00013308	0.00314704
GO:0045833	negative regulation of lipid metabolic process	12/913	0.00013669	0.00321573
GO:0007031	peroxisome organization	7/913	0.000140541	0.00327259
GO:0009066	aspartate family amino acid metabolic process	7/913	0.000140541	0.00327259
GO:0006103	2-oxoglutarate metabolic process	5/913	0.000142281	0.00329629
GO:0015740	C4-dicarboxylate transport	6/913	0.000166539	0.00383882
GO:0042060	wound healing	26/913	0.00017387	0.00398765
GO:0033344	cholesterol efflux	9/913	0.000178707	0.00406409
GO:0000050	urea cycle	4/913	0.000180502	0.00406409
GO:0051775	response to redox state	4/913	0.000180502	0.00406409
GO:0019722	calcium-mediated signaling	17/913	0.000180765	0.00406409
GO:0009165	nucleotide biosynthetic process	18/913	0.000184233	0.00412175
GO:0090207	regulation of triglyceride metabolic process	8/913	0.000187507	0.00417454
GO:0019432	triglyceride biosynthetic process	7/913	0.000198719	0.00438142
GO:0033238	regulation of cellular amine metabolic process	7/913	0.000198719	0.00438142
GO:0046460	neutral lipid biosynthetic process	8/913	0.000215508	0.00470612
GO:0046463	acylglycerol biosynthetic process	8/913	0.000215508	0.00470612
GO:0050850	positive regulation of calcium-mediated signaling	7/913	0.00023434	0.00507244
GO:0120161	regulation of cold-induced thermogenesis	14/913	0.000234506	0.00507244
GO:1901293	nucleoside phosphate biosynthetic process	18/913	0.000244735	0.00526873
GO:0007159	leukocyte cell-cell adhesion	26/913	0.00025215	0.00535918
GO:0043691	reverse cholesterol transport	5/913	0.000253634	0.00535918
GO:0044539	long-chain fatty acid import into cell	5/913	0.000253634	0.00535918
GO:1904251	regulation of bile acid metabolic process	5/913	0.000253634	0.00535918
GO:0006107	oxaloacetate metabolic process	4/913	0.000276532	0.00576299
GO:0019627	urea metabolic process	4/913	0.000276532	0.00576299
GO:0071941	nitrogen cycle metabolic process	4/913	0.000276532	0.00576299
GO:0002455	humoral immune response mediated by circulating immunoglobulin	16/913	0.000285879	0.00593068
GO:0001655	urogenital system development	26/913	0.000295986	0.00611257
GO:0097306	cellular response to alcohol	14/913	0.000310302	0.00637936
GO:0045444	fat cell differentiation	20/913	0.000315516	0.00645746
GO:0006089	lactate metabolic process	5/913	0.000329392	0.00665196
GO:0006541	glutamine metabolic process	5/913	0.000329392	0.00665196
GO:0140354	lipid import into cell	5/913	0.000329392	0.00665196
GO:0006958	complement activation, classical pathway	15/913	0.000331712	0.00666932
GO:0001659	temperature homeostasis	16/913	0.000342511	0.00685623
GO:0042558	pteridine-containing compound metabolic process	6/913	0.000371843	0.00741088
GO:0019932	second-messenger-mediated signaling	22/913	0.000384983	0.00763941
GO:0006534	cysteine metabolic process	4/913	0.000404407	0.00788766
GO:0015911	long-chain fatty acid import across plasma membrane	4/913	0.000404407	0.00788766
GO:0034310	primary alcohol catabolic process	4/913	0.000404407	0.00788766
GO:0052695	cellular glucuronidation	4/913	0.000404407	0.00788766
GO:0098754	detoxification	8/913	0.000411726	0.00799624
GO:0008207	C21-steroid hormone metabolic process	7/913	0.000431569	0.00831088
GO:0070232	regulation of T cell apoptotic process	7/913	0.000431569	0.00831088
GO:0010574	regulation of vascular endothelial growth factor production	6/913	0.000445483	0.0085428
GO:1901652	response to peptide	27/913	0.000455759	0.00870328
GO:0001523	retinoid metabolic process	8/913	0.000464508	0.0088014
GO:0055013	cardiac muscle cell development	11/913	0.000464754	0.0088014
GO:0034341	response to interferon-gamma	13/913	0.000492565	0.00928952
GO:0006826	iron ion transport	8/913	0.000522645	0.00980543
GO:0002253	activation of immune response	28/913	0.000524217	0.00980543
GO:0010039	response to iron ion	5/913	0.00053082	0.00980836
GO:0035634	response to stilbenoid	5/913	0.00053082	0.00980836
GO:0071404	cellular response to low-density lipoprotein particle stimulus	5/913	0.00053082	0.00980836
GO:0043434	response to peptide hormone	24/913	0.0005331	0.00981076

## Sheet: Rep_intermed_depleted_vs_Hep
GO terms associated with 3140 Rep_intermed_depleted_vs_Hep genes (RNA-Seq)
ID	Description	GeneRatio	pvalue	p.adjust
GO:0044282	small molecule catabolic process	184/2440	9.89526e-108	5.63238e-104
GO:0006631	fatty acid metabolic process	211/2440	2.08651e-106	5.93821e-103
GO:0016054	organic acid catabolic process	143/2440	1.71669e-97	3.25713e-94
GO:0046395	carboxylic acid catabolic process	141/2440	1.11045e-95	1.58017e-92
GO:0046394	carboxylic acid biosynthetic process	142/2440	8.65618e-73	9.85419e-70
GO:0016053	organic acid biosynthetic process	142/2440	1.53076e-72	1.45218e-69
GO:0006520	cellular amino acid metabolic process	132/2440	1.18059e-71	9.59987e-69
GO:0008202	steroid metabolic process	144/2440	4.58783e-65	3.26424e-62
GO:0006091	generation of precursor metabolites and energy	161/2440	4.39575e-62	2.78007e-59
GO:0006790	sulfur compound metabolic process	138/2440	1.5067e-61	8.57611e-59
GO:1901605	alpha-amino acid metabolic process	101/2440	4.10979e-59	2.12663e-56
GO:0072521	purine-containing compound metabolic process	143/2440	2.02447e-54	9.60276e-52
GO:0072329	monocarboxylic acid catabolic process	79/2440	2.93807e-54	1.28642e-51
GO:0006753	nucleoside phosphate metabolic process	154/2440	1.3637e-53	5.54442e-51
GO:0016042	lipid catabolic process	129/2440	2.47037e-53	9.37421e-51
GO:0009117	nucleotide metabolic process	152/2440	3.34673e-53	1.1906e-50
GO:0072330	monocarboxylic acid biosynthetic process	101/2440	1.89097e-52	6.33141e-50
GO:0015980	energy derivation by oxidation of organic compounds	123/2440	3.39628e-51	1.07398e-48
GO:0009259	ribonucleotide metabolic process	133/2440	9.37068e-51	2.80726e-48
GO:0006066	alcohol metabolic process	129/2440	1.43852e-50	3.89906e-48
GO:0009150	purine ribonucleotide metabolic process	129/2440	1.43852e-50	3.89906e-48
GO:0045333	cellular respiration	102/2440	7.30256e-50	1.88937e-47
GO:0019693	ribose phosphate metabolic process	134/2440	1.13831e-49	2.81706e-47
GO:0044242	cellular lipid catabolic process	102/2440	1.23235e-49	2.92272e-47
GO:0006163	purine nucleotide metabolic process	132/2440	3.72573e-49	8.48274e-47
GO:0009063	cellular amino acid catabolic process	66/2440	1.3927e-48	3.04894e-46
GO:0009060	aerobic respiration	86/2440	4.83283e-48	1.01883e-45
GO:0016125	sterol metabolic process	82/2440	8.14017e-47	1.65478e-44
GO:0009062	fatty acid catabolic process	66/2440	6.53429e-46	1.28252e-43
GO:1902652	secondary alcohol metabolic process	82/2440	1.13005e-45	2.14408e-43
GO:0008203	cholesterol metabolic process	78/2440	4.98483e-45	9.15278e-43
GO:0033865	nucleoside bisphosphate metabolic process	66/2440	1.99345e-42	3.33727e-40
GO:0033875	ribonucleoside bisphosphate metabolic process	66/2440	1.99345e-42	3.33727e-40
GO:0034032	purine nucleoside bisphosphate metabolic process	66/2440	1.99345e-42	3.33727e-40
GO:0006637	acyl-CoA metabolic process	59/2440	3.69954e-42	5.84938e-40
GO:0035383	thioester metabolic process	59/2440	3.69954e-42	5.84938e-40
GO:0043648	dicarboxylic acid metabolic process	58/2440	1.08638e-41	1.67127e-39
GO:0042180	cellular ketone metabolic process	95/2440	1.09765e-40	1.64416e-38
GO:0046034	ATP metabolic process	99/2440	2.47525e-39	3.6126e-37
GO:0010876	lipid localization	133/2440	3.66061e-39	5.20905e-37
GO:0006805	xenobiotic metabolic process	67/2440	5.07187e-39	7.04125e-37
GO:1901606	alpha-amino acid catabolic process	53/2440	1.80425e-38	2.44519e-36
GO:0006635	fatty acid beta-oxidation	52/2440	5.21918e-38	6.90874e-36
GO:0019395	fatty acid oxidation	63/2440	7.14106e-38	9.23794e-36
GO:0034440	lipid oxidation	63/2440	1.69904e-35	2.14909e-33
GO:0006869	lipid transport	117/2440	3.77118e-35	4.66642e-33
GO:0019216	regulation of lipid metabolic process	115/2440	1.00348e-34	1.21528e-32
GO:0120254	olefinic compound metabolic process	72/2440	1.56824e-34	1.85968e-32
GO:0071466	cellular response to xenobiotic stimulus	76/2440	1.69261e-34	1.96619e-32
GO:0006694	steroid biosynthetic process	73/2440	5.54023e-34	6.307e-32
GO:0046890	regulation of lipid biosynthetic process	80/2440	1.12448e-33	1.25501e-31
GO:0006119	oxidative phosphorylation	60/2440	1.17209e-33	1.28299e-31
GO:0055088	lipid homeostasis	74/2440	1.77461e-33	1.90586e-31
GO:0006633	fatty acid biosynthetic process	68/2440	1.0958e-32	1.15506e-30
GO:0033559	unsaturated fatty acid metabolic process	63/2440	2.21046e-32	2.28762e-30
GO:0062012	regulation of small molecule metabolic process	109/2440	6.24133e-32	6.34387e-30
GO:0009410	response to xenobiotic stimulus	101/2440	6.53345e-32	6.52428e-30
GO:0001676	long-chain fatty acid metabolic process	60/2440	1.47738e-31	1.44987e-29
GO:0030258	lipid modification	79/2440	1.24429e-30	1.20042e-28
GO:0090407	organophosphate biosynthetic process	125/2440	1.2952e-30	1.22871e-28
GO:0016126	sterol biosynthetic process	41/2440	6.54493e-29	6.10717e-27
GO:0006695	cholesterol biosynthetic process	39/2440	7.77793e-29	7.0273e-27
GO:1902653	secondary alcohol biosynthetic process	39/2440	7.77793e-29	7.0273e-27
GO:0006641	triglyceride metabolic process	53/2440	1.95735e-27	1.74081e-25
GO:1901617	organic hydroxy compound biosynthetic process	78/2440	3.6112e-27	3.1623e-25
GO:0022904	respiratory electron transport chain	48/2440	7.13416e-27	6.15267e-25
GO:0045834	positive regulation of lipid metabolic process	68/2440	1.05479e-26	8.96101e-25
GO:0006639	acylglycerol metabolic process	60/2440	1.44488e-26	1.20945e-24
GO:0022900	electron transport chain	50/2440	2.30178e-26	1.8988e-24
GO:0010565	regulation of cellular ketone metabolic process	61/2440	2.52487e-26	2.05308e-24
GO:0006575	cellular modified amino acid metabolic process	71/2440	2.71549e-26	2.17698e-24
GO:0006638	neutral lipid metabolic process	60/2440	3.43242e-26	2.71352e-24
GO:0019369	arachidonic acid metabolic process	43/2440	5.18577e-26	4.04348e-24
GO:0006084	acetyl-CoA metabolic process	28/2440	3.0721e-24	2.36302e-22
GO:0006690	icosanoid metabolic process	56/2440	5.29634e-24	4.01957e-22
GO:0046889	positive regulation of lipid biosynthetic process	48/2440	1.05841e-23	7.92696e-22
GO:0033108	mitochondrial respiratory chain complex assembly	44/2440	5.18896e-23	3.83579e-21
GO:0015711	organic anion transport	91/2440	2.03277e-22	1.4834e-20
GO:0042775	mitochondrial ATP synthesis coupled electron transport	37/2440	2.62136e-22	1.8887e-20
GO:0019646	aerobic electron transport chain	33/2440	2.98596e-22	2.12451e-20
GO:0042773	ATP synthesis coupled electron transport	37/2440	1.01211e-21	7.11226e-20
GO:0046165	alcohol biosynthetic process	53/2440	1.19721e-21	8.26594e-20
GO:0055092	sterol homeostasis	44/2440	1.20533e-21	8.26594e-20
GO:0042632	cholesterol homeostasis	43/2440	6.43609e-21	4.36122e-19
GO:0015918	sterol transport	39/2440	6.62579e-21	4.43694e-19
GO:0046486	glycerolipid metabolic process	92/2440	1.54517e-20	1.02269e-18
GO:1901293	nucleoside phosphate biosynthetic process	66/2440	2.15782e-20	1.41176e-18
GO:0030301	cholesterol transport	37/2440	2.27862e-20	1.47385e-18
GO:0009165	nucleotide biosynthetic process	65/2440	2.65678e-20	1.69914e-18
GO:0042445	hormone metabolic process	66/2440	3.69397e-20	2.33623e-18
GO:0019217	regulation of fatty acid metabolic process	43/2440	4.28012e-20	2.67719e-18
GO:0062013	positive regulation of small molecule metabolic process	56/2440	6.6864e-20	4.13685e-18
GO:0015850	organic hydroxy compound transport	71/2440	8.4747e-20	5.18688e-18
GO:0090181	regulation of cholesterol metabolic process	27/2440	1.06583e-19	6.45397e-18
GO:0009152	purine ribonucleotide biosynthetic process	52/2440	2.71256e-19	1.62525e-17
GO:0009636	response to toxic substance	46/2440	4.83051e-19	2.86409e-17
GO:0072522	purine-containing compound biosynthetic process	56/2440	5.81617e-19	3.41295e-17
GO:0046942	carboxylic acid transport	75/2440	6.77039e-19	3.89683e-17
GO:0008206	bile acid metabolic process	27/2440	6.77769e-19	3.89683e-17
GO:0009069	serine family amino acid metabolic process	25/2440	9.44762e-19	5.37759e-17
GO:0010257	NADH dehydrogenase complex assembly	31/2440	1.29928e-18	7.25048e-17
GO:0032981	mitochondrial respiratory chain complex I assembly	31/2440	1.29928e-18	7.25048e-17
GO:0006720	isoprenoid metabolic process	38/2440	1.4387e-18	7.92814e-17
GO:1905952	regulation of lipid localization	54/2440	1.44857e-18	7.92814e-17
GO:0015849	organic acid transport	79/2440	2.39587e-18	1.29879e-16
GO:0034754	cellular hormone metabolic process	45/2440	3.188e-18	1.71189e-16
GO:0050994	regulation of lipid catabolic process	33/2440	4.85655e-18	2.5835e-16
GO:0006164	purine nucleotide biosynthetic process	53/2440	1.01945e-17	5.37286e-16
GO:0009260	ribonucleotide biosynthetic process	52/2440	1.204e-17	6.28731e-16
GO:0006820	anion transport	103/2440	1.22947e-17	6.36194e-16
GO:0007031	peroxisome organization	24/2440	1.99353e-17	1.02227e-15
GO:0090207	regulation of triglyceride metabolic process	28/2440	2.3348e-17	1.18658e-15
GO:0006721	terpenoid metabolic process	32/2440	2.82251e-17	1.42174e-15
GO:0046390	ribose phosphate biosynthetic process	53/2440	3.21816e-17	1.60682e-15
GO:0006699	bile acid biosynthetic process	21/2440	6.18864e-17	3.06311e-15
GO:0042537	benzene-containing compound metabolic process	19/2440	1.1162e-16	5.47708e-15
GO:0008652	cellular amino acid biosynthetic process	30/2440	1.75137e-16	8.52033e-15
GO:0006099	tricarboxylic acid cycle	22/2440	1.82197e-16	8.78869e-15
GO:0006766	vitamin metabolic process	35/2440	1.97555e-16	9.44941e-15
GO:0006090	pyruvate metabolic process	42/2440	2.66183e-16	1.26259e-14
GO:0042304	regulation of fatty acid biosynthetic process	26/2440	5.04875e-16	2.375e-14
GO:0019218	regulation of steroid metabolic process	41/2440	8.01851e-16	3.7411e-14
GO:1901361	organic cyclic compound catabolic process	96/2440	9.91225e-16	4.58703e-14
GO:0098754	detoxification	28/2440	1.07631e-15	4.94063e-14
GO:0006644	phospholipid metabolic process	80/2440	2.54451e-15	1.15867e-13
GO:0006749	glutathione metabolic process	33/2440	3.15137e-15	1.42362e-13
GO:0043691	reverse cholesterol transport	16/2440	5.05598e-15	2.26603e-13
GO:0015748	organophosphate ester transport	41/2440	8.03448e-15	3.57283e-13
GO:0006081	cellular aldehyde metabolic process	29/2440	8.3227e-15	3.67231e-13
GO:0045940	positive regulation of steroid metabolic process	24/2440	1.07992e-14	4.72839e-13
GO:1901607	alpha-amino acid biosynthetic process	27/2440	1.10466e-14	4.79979e-13
GO:0009083	branched-chain amino acid catabolic process	16/2440	2.32788e-14	1.00381e-12
GO:0034976	response to endoplasmic reticulum stress	62/2440	2.8107e-14	1.20289e-12
GO:0097006	regulation of plasma lipoprotein particle levels	29/2440	3.54531e-14	1.50596e-12
GO:0033344	cholesterol efflux	28/2440	4.44475e-14	1.87404e-12
GO:0005996	monosaccharide metabolic process	64/2440	4.54494e-14	1.90219e-12
GO:0006536	glutamate metabolic process	18/2440	1.0514e-13	4.3644e-12
GO:0033013	tetrapyrrole metabolic process	26/2440	1.05813e-13	4.3644e-12
GO:0009081	branched-chain amino acid metabolic process	17/2440	1.09101e-13	4.46764e-12
GO:0071827	plasma lipoprotein particle organization	22/2440	1.18037e-13	4.79905e-12
GO:0009072	aromatic amino acid family metabolic process	19/2440	2.07128e-13	8.36152e-12
GO:1990748	cellular detoxification	22/2440	2.2802e-13	9.14006e-12
GO:0009064	glutamine family amino acid metabolic process	27/2440	2.32753e-13	9.26455e-12
GO:0019439	aromatic compound catabolic process	87/2440	2.71445e-13	1.07296e-11
GO:0046434	organophosphate catabolic process	44/2440	3.00688e-13	1.18036e-11
GO:0044272	sulfur compound biosynthetic process	33/2440	3.40731e-13	1.32838e-11
GO:0006778	porphyrin-containing compound metabolic process	22/2440	4.29499e-13	1.66307e-11
GO:0016101	diterpenoid metabolic process	26/2440	4.70429e-13	1.80924e-11
GO:0051604	protein maturation	72/2440	5.22405e-13	1.99566e-11
GO:0019373	epoxygenase P450 pathway	20/2440	6.44957e-13	2.38383e-11
GO:0033866	nucleoside bisphosphate biosynthetic process	20/2440	6.44957e-13	2.38383e-11
GO:0034030	ribonucleoside bisphosphate biosynthetic process	20/2440	6.44957e-13	2.38383e-11
GO:0034033	purine nucleoside bisphosphate biosynthetic process	20/2440	6.44957e-13	2.38383e-11
GO:0042168	heme metabolic process	20/2440	6.44957e-13	2.38383e-11
GO:0006120	mitochondrial electron transport, NADH to ubiquinone	18/2440	6.576e-13	2.41488e-11
GO:0035384	thioester biosynthetic process	17/2440	8.3488e-13	3.02684e-11
GO:0071616	acyl-CoA biosynthetic process	17/2440	8.3488e-13	3.02684e-11
GO:0019318	hexose metabolic process	59/2440	1.13946e-12	4.10495e-11
GO:0097237	cellular response to toxic substance	23/2440	1.31289e-12	4.69998e-11
GO:0071825	protein-lipid complex subunit organization	22/2440	1.42225e-12	5.05966e-11
GO:0090208	positive regulation of triglyceride metabolic process	18/2440	1.51332e-12	5.35018e-11
GO:0001523	retinoid metabolic process	25/2440	1.52856e-12	5.37071e-11
GO:0006605	protein targeting	62/2440	1.65695e-12	5.7861e-11
GO:0090205	positive regulation of cholesterol metabolic process	14/2440	2.07829e-12	7.21319e-11
GO:0016052	carbohydrate catabolic process	40/2440	3.54926e-12	1.22439e-10
GO:0019915	lipid storage	31/2440	4.34137e-12	1.48862e-10
GO:0009145	purine nucleoside triphosphate biosynthetic process	27/2440	4.81053e-12	1.62985e-10
GO:0046503	glycerolipid catabolic process	27/2440	4.81053e-12	1.62985e-10
GO:0006544	glycine metabolic process	13/2440	4.90416e-12	1.64203e-10
GO:0009074	aromatic amino acid family catabolic process	13/2440	4.90416e-12	1.64203e-10
GO:0072593	reactive oxygen species metabolic process	56/2440	5.10746e-12	1.7001e-10
GO:0051791	medium-chain fatty acid metabolic process	16/2440	6.50148e-12	2.15154e-10
GO:0015986	proton motive force-driven ATP synthesis	15/2440	7.61621e-12	2.49146e-10
GO:0043574	peroxisomal transport	15/2440	7.61621e-12	2.49146e-10
GO:0050817	coagulation	45/2440	9.11273e-12	2.96398e-10
GO:0051235	maintenance of location	69/2440	9.4486e-12	3.05576e-10
GO:1905039	carboxylic acid transmembrane transport	39/2440	9.54909e-12	3.07081e-10
GO:1903825	organic acid transmembrane transport	39/2440	1.21972e-11	3.90037e-10
GO:0007596	blood coagulation	44/2440	1.86255e-11	5.92269e-10
GO:0009206	purine ribonucleoside triphosphate biosynthetic process	26/2440	2.22272e-11	7.02874e-10
GO:0015718	monocarboxylic acid transport	36/2440	2.5254e-11	7.94175e-10
GO:0015914	phospholipid transport	30/2440	3.39273e-11	1.06107e-09
GO:0007599	hemostasis	44/2440	3.46439e-11	1.07756e-09
GO:0034368	protein-lipid complex remodeling	16/2440	3.51937e-11	1.08282e-09
GO:0034369	plasma lipoprotein particle remodeling	16/2440	3.51937e-11	1.08282e-09
GO:0044262	cellular carbohydrate metabolic process	61/2440	3.85883e-11	1.18089e-09
GO:0034308	primary alcohol metabolic process	28/2440	4.23508e-11	1.2891e-09
GO:0140053	mitochondrial gene expression	33/2440	4.8705e-11	1.47462e-09
GO:0010866	regulation of triglyceride biosynthetic process	15/2440	4.95559e-11	1.49244e-09
GO:0019432	triglyceride biosynthetic process	19/2440	5.20858e-11	1.54545e-09
GO:0046460	neutral lipid biosynthetic process	22/2440	5.21303e-11	1.54545e-09
GO:0046463	acylglycerol biosynthetic process	22/2440	5.21303e-11	1.54545e-09
GO:0000038	very long-chain fatty acid metabolic process	18/2440	5.24857e-11	1.54792e-09
GO:0035966	response to topologically incorrect protein	38/2440	6.56693e-11	1.92675e-09
GO:0045923	positive regulation of fatty acid metabolic process	21/2440	6.602e-11	1.92711e-09
GO:0009201	ribonucleoside triphosphate biosynthetic process	26/2440	6.79175e-11	1.97238e-09
GO:0006006	glucose metabolic process	51/2440	7.35445e-11	2.12495e-09
GO:0042178	xenobiotic catabolic process	16/2440	7.5633e-11	2.17426e-09
GO:0042157	lipoprotein metabolic process	37/2440	8.57724e-11	2.45335e-09
GO:0032368	regulation of lipid transport	35/2440	8.8135e-11	2.50832e-09
GO:0032371	regulation of sterol transport	17/2440	9.21122e-11	2.59556e-09
GO:0032374	regulation of cholesterol transport	17/2440	9.21122e-11	2.59556e-09
GO:0006754	ATP biosynthetic process	23/2440	9.3376e-11	2.60537e-09
GO:0071806	protein transmembrane transport	23/2440	9.3376e-11	2.60537e-09
GO:0009071	serine family amino acid catabolic process	11/2440	1.0445e-10	2.88605e-09
GO:0034375	high-density lipoprotein particle remodeling	11/2440	1.0445e-10	2.88605e-09
GO:0009144	purine nucleoside triphosphate metabolic process	30/2440	1.13969e-10	3.13386e-09
GO:0065002	intracellular protein transmembrane transport	22/2440	1.27309e-10	3.48387e-09
GO:0008654	phospholipid biosynthetic process	50/2440	1.43322e-10	3.90329e-09
GO:0034367	protein-containing complex remodeling	16/2440	1.55399e-10	4.19208e-09
GO:0042572	retinol metabolic process	16/2440	1.55399e-10	4.19208e-09
GO:1990542	mitochondrial transmembrane transport	27/2440	1.75568e-10	4.71384e-09
GO:0009308	amine metabolic process	35/2440	1.8336e-10	4.89994e-09
GO:0006085	acetyl-CoA biosynthetic process	13/2440	1.86158e-10	4.92841e-09
GO:0042730	fibrinolysis	13/2440	1.86158e-10	4.92841e-09
GO:0006107	oxaloacetate metabolic process	10/2440	1.89347e-10	4.96666e-09
GO:0033539	fatty acid beta-oxidation using acyl-CoA dehydrogenase	10/2440	1.89347e-10	4.96666e-09
GO:0070972	protein localization to endoplasmic reticulum	26/2440	1.93614e-10	5.05527e-09
GO:0006783	heme biosynthetic process	15/2440	2.4855e-10	6.46004e-09
GO:0009205	purine ribonucleoside triphosphate metabolic process	28/2440	2.86872e-10	7.42216e-09
GO:0009116	nucleoside metabolic process	22/2440	2.95839e-10	7.61954e-09
GO:0046470	phosphatidylcholine metabolic process	23/2440	3.1015e-10	7.92937e-09
GO:0043467	regulation of generation of precursor metabolites and energy	38/2440	3.10655e-10	7.92937e-09
GO:0009142	nucleoside triphosphate biosynthetic process	27/2440	3.32035e-10	8.43725e-09
GO:0031998	regulation of fatty acid beta-oxidation	14/2440	3.68892e-10	9.33215e-09
GO:1901657	glycosyl compound metabolic process	26/2440	3.75815e-10	9.46522e-09
GO:1901616	organic hydroxy compound catabolic process	24/2440	4.42044e-10	1.10842e-08
GO:0050810	regulation of steroid biosynthetic process	27/2440	4.52563e-10	1.12982e-08
GO:0045833	negative regulation of lipid metabolic process	31/2440	4.87185e-10	1.20829e-08
GO:0045540	regulation of cholesterol biosynthetic process	13/2440	4.90363e-10	1.20829e-08
GO:0106118	regulation of sterol biosynthetic process	13/2440	4.90363e-10	1.20829e-08
GO:0045723	positive regulation of fatty acid biosynthetic process	15/2440	5.15246e-10	1.26413e-08
GO:0030195	negative regulation of blood coagulation	20/2440	5.44951e-10	1.3264e-08
GO:0006103	2-oxoglutarate metabolic process	12/2440	5.4762e-10	1.3264e-08
GO:0042776	proton motive force-driven mitochondrial ATP synthesis	12/2440	5.4762e-10	1.3264e-08
GO:0042908	xenobiotic transport	17/2440	5.76912e-10	1.39143e-08
GO:0006779	porphyrin-containing compound biosynthetic process	16/2440	5.83858e-10	1.39635e-08
GO:0033014	tetrapyrrole biosynthetic process	16/2440	5.83858e-10	1.39635e-08
GO:0046364	monosaccharide biosynthetic process	28/2440	6.92864e-10	1.65012e-08
GO:0046461	neutral lipid catabolic process	19/2440	7.03549e-10	1.66166e-08
GO:0046464	acylglycerol catabolic process	19/2440	7.03549e-10	1.66166e-08
GO:0006576	cellular biogenic amine metabolic process	31/2440	8.13156e-10	1.9126e-08
GO:1900047	negative regulation of hemostasis	20/2440	8.47462e-10	1.98508e-08
GO:0016051	carbohydrate biosynthetic process	45/2440	8.76767e-10	2.04353e-08
GO:0016485	protein processing	56/2440	8.79593e-10	2.04353e-08
GO:0009199	ribonucleoside triphosphate metabolic process	28/2440	9.20302e-10	2.12941e-08
GO:0010883	regulation of lipid storage	21/2440	9.34715e-10	2.15401e-08
GO:0044106	cellular amine metabolic process	33/2440	1.01033e-09	2.31886e-08
GO:0000096	sulfur amino acid metabolic process	16/2440	1.0756e-09	2.44893e-08
GO:0010875	positive regulation of cholesterol efflux	16/2440	1.0756e-09	2.44893e-08
GO:1901292	nucleoside phosphate catabolic process	25/2440	1.11041e-09	2.5181e-08
GO:1901136	carbohydrate derivative catabolic process	37/2440	1.18722e-09	2.68162e-08
GO:0050819	negative regulation of coagulation	20/2440	1.29999e-09	2.92473e-08
GO:0042060	wound healing	68/2440	1.46958e-09	3.29325e-08
GO:0006625	protein targeting to peroxisome	12/2440	1.51533e-09	3.35612e-08
GO:0072662	protein localization to peroxisome	12/2440	1.51533e-09	3.35612e-08
GO:0072663	establishment of protein localization to peroxisome	12/2440	1.51533e-09	3.35612e-08
GO:0006957	complement activation, alternative pathway	11/2440	1.55655e-09	3.42081e-08
GO:0046185	aldehyde catabolic process	11/2440	1.55655e-09	3.42081e-08
GO:0044273	sulfur compound catabolic process	14/2440	1.7092e-09	3.74014e-08
GO:0009066	aspartate family amino acid metabolic process	17/2440	1.715e-09	3.74014e-08
GO:0050818	regulation of coagulation	24/2440	1.72435e-09	3.74619e-08
GO:0009112	nucleobase metabolic process	16/2440	1.92328e-09	4.14672e-08
GO:0050996	positive regulation of lipid catabolic process	16/2440	1.92328e-09	4.14672e-08
GO:0006986	response to unfolded protein	32/2440	2.10199e-09	4.51493e-08
GO:0030193	regulation of blood coagulation	23/2440	2.65882e-09	5.65977e-08
GO:0042440	pigment metabolic process	23/2440	2.65882e-09	5.65977e-08
GO:0009164	nucleoside catabolic process	13/2440	2.67477e-09	5.65977e-08
GO:0034377	plasma lipoprotein particle assembly	13/2440	2.67477e-09	5.65977e-08
GO:0034381	plasma lipoprotein particle clearance	17/2440	2.85798e-09	5.98075e-08
GO:0055090	acylglycerol homeostasis	17/2440	2.85798e-09	5.98075e-08
GO:0070328	triglyceride homeostasis	17/2440	2.85798e-09	5.98075e-08
GO:1905953	negative regulation of lipid localization	20/2440	2.94423e-09	6.13867e-08
GO:0034656	nucleobase-containing small molecule catabolic process	14/2440	3.41328e-09	7.09066e-08
GO:0009991	response to extracellular stimulus	71/2440	3.60443e-09	7.46052e-08
GO:0015919	peroxisomal membrane transport	12/2440	3.7939e-09	7.82424e-08
GO:0009141	nucleoside triphosphate metabolic process	31/2440	4.36803e-09	8.97576e-08
GO:0006767	water-soluble vitamin metabolic process	17/2440	4.666e-09	9.55355e-08
GO:0006979	response to oxidative stress	71/2440	4.95755e-09	1.01141e-07
GO:0006879	cellular iron ion homeostasis	23/2440	5.10166e-09	1.0334e-07
GO:1900046	regulation of hemostasis	23/2440	5.10166e-09	1.0334e-07
GO:0008299	isoprenoid biosynthetic process	16/2440	5.67875e-09	1.14622e-07
GO:0009162	deoxyribonucleoside monophosphate metabolic process	15/2440	6.42052e-09	1.28682e-07
GO:0015721	bile acid and bile salt transport	15/2440	6.42052e-09	1.28682e-07
GO:1905954	positive regulation of lipid localization	28/2440	7.5744e-09	1.51275e-07
GO:0009166	nucleotide catabolic process	22/2440	7.92946e-09	1.57813e-07
GO:0010038	response to metal ion	56/2440	8.3443e-09	1.6549e-07
GO:0006144	purine nucleobase metabolic process	12/2440	8.74921e-09	1.7232e-07
GO:0009159	deoxyribonucleoside monophosphate catabolic process	12/2440	8.74921e-09	1.7232e-07
GO:0031638	zymogen activation	28/2440	9.67474e-09	1.89329e-07
GO:0055072	iron ion homeostasis	27/2440	9.67933e-09	1.89329e-07
GO:0034384	high-density lipoprotein particle clearance	9/2440	1.03748e-08	2.02238e-07
GO:0019433	triglyceride catabolic process	15/2440	1.11366e-08	2.16347e-07
GO:0046320	regulation of fatty acid oxidation	17/2440	1.17589e-08	2.26888e-07
GO:1901568	fatty acid derivative metabolic process	17/2440	1.17589e-08	2.26888e-07
GO:0072594	establishment of protein localization to organelle	72/2440	1.2286e-08	2.36257e-07
GO:0050878	regulation of body fluid levels	65/2440	1.86971e-08	3.58329e-07
GO:0046164	alcohol catabolic process	18/2440	1.96154e-08	3.74668e-07
GO:0051346	negative regulation of hydrolase activity	64/2440	2.09601e-08	3.9841e-07
GO:0045861	negative regulation of proteolysis	63/2440	2.10684e-08	3.9841e-07
GO:0052548	regulation of endopeptidase activity	63/2440	2.10684e-08	3.9841e-07
GO:0009125	nucleoside monophosphate catabolic process	13/2440	2.1923e-08	4.11834e-07
GO:0030449	regulation of complement activation	13/2440	2.1923e-08	4.11834e-07
GO:0043434	response to peptide hormone	63/2440	2.3474e-08	4.3952e-07
GO:1901661	quinone metabolic process	16/2440	2.43215e-08	4.53894e-07
GO:0045017	glycerolipid biosynthetic process	44/2440	2.47768e-08	4.60882e-07
GO:0062014	negative regulation of small molecule metabolic process	27/2440	2.57521e-08	4.77462e-07
GO:0010874	regulation of cholesterol efflux	17/2440	2.77162e-08	5.1221e-07
GO:0010867	positive regulation of triglyceride biosynthetic process	11/2440	2.8528e-08	5.25507e-07
GO:0009119	ribonucleoside metabolic process	15/2440	3.10259e-08	5.69676e-07
GO:0046031	ADP metabolic process	27/2440	3.25687e-08	5.96081e-07
GO:0006826	iron ion transport	20/2440	3.65668e-08	6.6711e-07
GO:0046700	heterocycle catabolic process	71/2440	3.70345e-08	6.72613e-07
GO:0043651	linoleic acid metabolic process	14/2440	3.71048e-08	6.72613e-07
GO:0010039	response to iron ion	12/2440	3.82217e-08	6.9066e-07
GO:0043650	dicarboxylic acid biosynthetic process	9/2440	3.83523e-08	6.90827e-07
GO:0065005	protein-lipid complex assembly	13/2440	4.04328e-08	7.26004e-07
GO:0002920	regulation of humoral immune response	18/2440	4.20683e-08	7.50636e-07
GO:0009262	deoxyribonucleotide metabolic process	18/2440	4.20683e-08	7.50636e-07
GO:0007006	mitochondrial membrane organization	28/2440	4.84365e-08	8.5888e-07
GO:0036503	ERAD pathway	28/2440	4.84365e-08	8.5888e-07
GO:0042278	purine nucleoside metabolic process	15/2440	5.00363e-08	8.84493e-07
GO:0008637	apoptotic mitochondrial changes	30/2440	5.02391e-08	8.85329e-07
GO:0019319	hexose biosynthetic process	24/2440	5.48531e-08	9.63654e-07
GO:0006730	one-carbon metabolic process	16/2440	5.83423e-08	1.01866e-06
GO:0006739	NADP metabolic process	16/2440	5.83423e-08	1.01866e-06
GO:0009261	ribonucleotide catabolic process	17/2440	6.15863e-08	1.07202e-06
GO:0045922	negative regulation of fatty acid metabolic process	14/2440	6.23742e-08	1.08196e-06
GO:0016114	terpenoid biosynthetic process	11/2440	6.25375e-08	1.08196e-06
GO:0052547	regulation of peptidase activity	72/2440	6.28888e-08	1.08474e-06
GO:0006096	glycolytic process	25/2440	7.0099e-08	1.20545e-06
GO:0009264	deoxyribonucleotide catabolic process	13/2440	7.19099e-08	1.22916e-06
GO:0031639	plasminogen activation	13/2440	7.19099e-08	1.22916e-06
GO:0072525	pyridine-containing compound biosynthetic process	12/2440	7.373e-08	1.2565e-06
GO:0044270	cellular nitrogen compound catabolic process	70/2440	7.42533e-08	1.26097e-06
GO:0035967	cellular response to topologically incorrect protein	28/2440	7.44356e-08	1.26097e-06
GO:1901652	response to peptide	69/2440	7.68664e-08	1.29829e-06
GO:0072524	pyridine-containing compound metabolic process	15/2440	7.90505e-08	1.33015e-06
GO:0009123	nucleoside monophosphate metabolic process	21/2440	7.922e-08	1.33015e-06
GO:0009135	purine nucleoside diphosphate metabolic process	27/2440	8.03391e-08	1.34103e-06
GO:0009179	purine ribonucleoside diphosphate metabolic process	27/2440	8.03391e-08	1.34103e-06
GO:0006757	ATP generation from ADP	25/2440	8.89205e-08	1.47993e-06
GO:0072523	purine-containing compound catabolic process	17/2440	8.99838e-08	1.49326e-06
GO:0009070	serine family amino acid biosynthetic process	10/2440	9.25727e-08	1.5229e-06
GO:0055091	phospholipid homeostasis	10/2440	9.25727e-08	1.5229e-06
GO:0072350	tricarboxylic acid metabolic process	10/2440	9.25727e-08	1.5229e-06
GO:0009132	nucleoside diphosphate metabolic process	31/2440	9.7381e-08	1.59739e-06
GO:0006165	nucleoside diphosphate phosphorylation	27/2440	9.98119e-08	1.63256e-06
GO:0031667	response to nutrient levels	63/2440	1.00419e-07	1.63369e-06
GO:0000050	urea cycle	8/2440	1.00742e-07	1.63369e-06
GO:0110095	cellular detoxification of aldehyde	8/2440	1.00742e-07	1.63369e-06
GO:0006888	endoplasmic reticulum to Golgi vesicle-mediated transport	29/2440	1.01996e-07	1.64932e-06
GO:0006063	uronic acid metabolic process	9/2440	1.152e-07	1.84191e-06
GO:0009120	deoxyribonucleoside metabolic process	9/2440	1.152e-07	1.84191e-06
GO:0019585	glucuronate metabolic process	9/2440	1.152e-07	1.84191e-06
GO:0070508	cholesterol import	9/2440	1.152e-07	1.84191e-06
GO:0098656	anion transmembrane transport	41/2440	1.21521e-07	1.93752e-06
GO:0055076	transition metal ion homeostasis	32/2440	1.22274e-07	1.94409e-06
GO:0042573	retinoic acid metabolic process	13/2440	1.23792e-07	1.95729e-06
GO:0046128	purine ribonucleoside metabolic process	13/2440	1.23792e-07	1.95729e-06
GO:0009394	2'-deoxyribonucleotide metabolic process	17/2440	1.29859e-07	2.04187e-06
GO:0019692	deoxyribose phosphate metabolic process	17/2440	1.29859e-07	2.04187e-06
GO:0032527	protein exit from endoplasmic reticulum	16/2440	1.31208e-07	2.0574e-06
GO:0010878	cholesterol storage	12/2440	1.36048e-07	2.12743e-06
GO:0010906	regulation of glucose metabolic process	31/2440	1.40985e-07	2.19859e-06
GO:0006839	mitochondrial transport	34/2440	1.50131e-07	2.33482e-06
GO:0046939	nucleotide phosphorylation	27/2440	1.87682e-07	2.91086e-06
GO:0032543	mitochondrial translation	22/2440	1.90277e-07	2.94309e-06
GO:0010896	regulation of triglyceride catabolic process	10/2440	2.07647e-07	3.1944e-06
GO:0046415	urate metabolic process	10/2440	2.07647e-07	3.1944e-06
GO:0045047	protein targeting to ER	16/2440	2.78785e-07	4.27721e-06
GO:1990845	adaptive thermogenesis	35/2440	2.81808e-07	4.31197e-06
GO:0032782	bile acid secretion	9/2440	2.98141e-07	4.53748e-06
GO:0050667	homocysteine metabolic process	9/2440	2.98141e-07	4.53748e-06
GO:0010823	negative regulation of mitochondrion organization	18/2440	3.20093e-07	4.85858e-06
GO:0010675	regulation of cellular carbohydrate metabolic process	35/2440	3.28854e-07	4.97829e-06
GO:0010951	negative regulation of endopeptidase activity	38/2440	3.35489e-07	5.03906e-06
GO:1901658	glycosyl compound catabolic process	13/2440	3.36798e-07	5.03906e-06
GO:0006122	mitochondrial electron transport, ubiquinol to cytochrome c	8/2440	3.41721e-07	5.03906e-06
GO:0006558	L-phenylalanine metabolic process	8/2440	3.41721e-07	5.03906e-06
GO:0009812	flavonoid metabolic process	8/2440	3.41721e-07	5.03906e-06
GO:0019627	urea metabolic process	8/2440	3.41721e-07	5.03906e-06
GO:0045542	positive regulation of cholesterol biosynthetic process	8/2440	3.41721e-07	5.03906e-06
GO:0071941	nitrogen cycle metabolic process	8/2440	3.41721e-07	5.03906e-06
GO:0106120	positive regulation of sterol biosynthetic process	8/2440	3.41721e-07	5.03906e-06
GO:1902221	erythrose 4-phosphate/phosphoenolpyruvate family amino acid metabolic process	8/2440	3.41721e-07	5.03906e-06
GO:0051259	protein complex oligomerization	46/2440	3.46883e-07	5.10195e-06
GO:0032102	negative regulation of response to external stimulus	65/2440	3.57607e-07	5.24613e-06
GO:0010888	negative regulation of lipid storage	12/2440	4.13647e-07	6.03713e-06
GO:0046386	deoxyribose phosphate catabolic process	12/2440	4.13647e-07	6.03713e-06
GO:0046916	cellular transition metal ion homeostasis	27/2440	4.17168e-07	6.07294e-06
GO:0051004	regulation of lipoprotein lipase activity	10/2440	4.31547e-07	6.25029e-06
GO:0072378	blood coagulation, fibrin clot formation	10/2440	4.31547e-07	6.25029e-06
GO:0009158	ribonucleoside monophosphate catabolic process	11/2440	4.59117e-07	6.61594e-06
GO:0010885	regulation of cholesterol storage	11/2440	4.59117e-07	6.61594e-06
GO:2000377	regulation of reactive oxygen species metabolic process	34/2440	4.60563e-07	6.62001e-06
GO:0051260	protein homooligomerization	37/2440	4.70767e-07	6.74963e-06
GO:0051289	protein homotetramerization	17/2440	5.03953e-07	7.20729e-06
GO:0006094	gluconeogenesis	22/2440	5.09079e-07	7.26235e-06
GO:0036314	response to sterol	13/2440	5.34992e-07	7.57506e-06
GO:0042558	pteridine-containing compound metabolic process	13/2440	5.34992e-07	7.57506e-06
GO:0045454	cell redox homeostasis	13/2440	5.34992e-07	7.57506e-06
GO:0006109	regulation of carbohydrate metabolic process	39/2440	5.48352e-07	7.74496e-06
GO:0019748	secondary metabolic process	18/2440	5.84875e-07	8.24037e-06
GO:0006953	acute-phase response	15/2440	5.98983e-07	8.41829e-06
GO:0106106	cold-induced thermogenesis	32/2440	6.59937e-07	9.25212e-06
GO:0006570	tyrosine metabolic process	9/2440	6.8897e-07	9.55299e-06
GO:0010887	negative regulation of cholesterol storage	9/2440	6.8897e-07	9.55299e-06
GO:0033700	phospholipid efflux	9/2440	6.8897e-07	9.55299e-06
GO:0110096	cellular response to aldehyde	9/2440	6.8897e-07	9.55299e-06
GO:0046148	pigment biosynthetic process	17/2440	6.89789e-07	9.55299e-06
GO:0009185	ribonucleoside diphosphate metabolic process	27/2440	7.36838e-07	1.01798e-05
GO:0097305	response to alcohol	43/2440	7.45628e-07	1.02763e-05
GO:0006956	complement activation	38/2440	7.69563e-07	1.05806e-05
GO:0051055	negative regulation of lipid biosynthetic process	18/2440	7.8115e-07	1.0714e-05
GO:0009065	glutamine family amino acid catabolic process	11/2440	8.12389e-07	1.11157e-05
GO:0007007	inner mitochondrial membrane organization	13/2440	8.31096e-07	1.13444e-05
GO:0006525	arginine metabolic process	10/2440	8.41557e-07	1.1378e-05
GO:0006613	cotranslational protein targeting to membrane	10/2440	8.41557e-07	1.1378e-05
GO:0019363	pyridine nucleotide biosynthetic process	10/2440	8.41557e-07	1.1378e-05
GO:1904251	regulation of bile acid metabolic process	10/2440	8.41557e-07	1.1378e-05
GO:0007030	Golgi organization	30/2440	9.32879e-07	1.25828e-05
GO:0034620	cellular response to unfolded protein	23/2440	9.43372e-07	1.25842e-05
GO:0006086	acetyl-CoA biosynthetic process from pyruvate	8/2440	9.48459e-07	1.25842e-05
GO:0006152	purine nucleoside catabolic process	8/2440	9.48459e-07	1.25842e-05
GO:0009435	NAD biosynthetic process	8/2440	9.48459e-07	1.25842e-05
GO:0010898	positive regulation of triglyceride catabolic process	8/2440	9.48459e-07	1.25842e-05
GO:0052695	cellular glucuronidation	8/2440	9.48459e-07	1.25842e-05
GO:0071281	cellular response to iron ion	8/2440	9.48459e-07	1.25842e-05
GO:0051262	protein tetramerization	22/2440	1.01363e-06	1.34176e-05
GO:0010821	regulation of mitochondrion organization	31/2440	1.08188e-06	1.42878e-05
GO:0072599	establishment of protein localization to endoplasmic reticulum	16/2440	1.08773e-06	1.43319e-05
GO:0042430	indole-containing compound metabolic process	12/2440	1.10947e-06	1.45846e-05
GO:0006835	dicarboxylic acid transport	23/2440	1.16634e-06	1.52967e-05
GO:0050892	intestinal absorption	15/2440	1.21581e-06	1.5909e-05
GO:0006692	prostanoid metabolic process	17/2440	1.25806e-06	1.63864e-05
GO:0006693	prostaglandin metabolic process	17/2440	1.25806e-06	1.63864e-05
GO:0006457	protein folding	34/2440	1.30206e-06	1.69208e-05
GO:0044042	glucan metabolic process	21/2440	1.34373e-06	1.74225e-05
GO:0072376	protein activation cascade	11/2440	1.38468e-06	1.79127e-05
GO:0015909	long-chain fatty acid transport	19/2440	1.40481e-06	1.81319e-05
GO:0019359	nicotinamide nucleotide biosynthetic process	9/2440	1.45577e-06	1.8496e-05
GO:0034433	steroid esterification	9/2440	1.45577e-06	1.8496e-05
GO:0034434	sterol esterification	9/2440	1.45577e-06	1.8496e-05
GO:0034435	cholesterol esterification	9/2440	1.45577e-06	1.8496e-05
GO:0042454	ribonucleoside catabolic process	9/2440	1.45577e-06	1.8496e-05
GO:0045717	negative regulation of fatty acid biosynthetic process	9/2440	1.45577e-06	1.8496e-05
GO:0070857	regulation of bile acid biosynthetic process	9/2440	1.45577e-06	1.8496e-05
GO:0120161	regulation of cold-induced thermogenesis	31/2440	1.47777e-06	1.87337e-05
GO:0006650	glycerophospholipid metabolic process	48/2440	1.51787e-06	1.91994e-05
GO:0009110	vitamin biosynthetic process	10/2440	1.55484e-06	1.96233e-05
GO:0015908	fatty acid transport	24/2440	1.57819e-06	1.98741e-05
GO:2000378	negative regulation of reactive oxygen species metabolic process	17/2440	1.67767e-06	2.10801e-05
GO:0010466	negative regulation of peptidase activity	46/2440	1.715e-06	2.15017e-05
GO:0008053	mitochondrial fusion	12/2440	1.74656e-06	2.18013e-05
GO:0010893	positive regulation of steroid biosynthetic process	12/2440	1.74656e-06	2.18013e-05
GO:1903008	organelle disassembly	26/2440	1.7609e-06	2.19323e-05
GO:0061045	negative regulation of wound healing	20/2440	1.76874e-06	2.19818e-05
GO:0018958	phenol-containing compound metabolic process	28/2440	1.81743e-06	2.25378e-05
GO:0006568	tryptophan metabolic process	8/2440	2.28167e-06	2.78856e-05
GO:0006586	indolalkylamine metabolic process	8/2440	2.28167e-06	2.78856e-05
GO:0010872	regulation of cholesterol esterification	8/2440	2.28167e-06	2.78856e-05
GO:0043649	dicarboxylic acid catabolic process	8/2440	2.28167e-06	2.78856e-05
GO:0008209	androgen metabolic process	11/2440	2.28297e-06	2.78856e-05
GO:0018904	ether metabolic process	11/2440	2.28297e-06	2.78856e-05
GO:0036315	cellular response to sterol	11/2440	2.28297e-06	2.78856e-05
GO:0006195	purine nucleotide catabolic process	14/2440	2.62871e-06	3.20399e-05
GO:0006959	humoral immune response	64/2440	2.71285e-06	3.29948e-05
GO:0044743	protein transmembrane import into intracellular organelle	13/2440	2.77249e-06	3.36483e-05
GO:0035337	fatty-acyl-CoA metabolic process	9/2440	2.8599e-06	3.45617e-05
GO:0042407	cristae formation	9/2440	2.8599e-06	3.45617e-05
GO:0001659	temperature homeostasis	36/2440	2.922e-06	3.52373e-05
GO:0010873	positive regulation of cholesterol esterification	7/2440	2.95367e-06	3.52459e-05
GO:0034372	very-low-density lipoprotein particle remodeling	7/2440	2.95367e-06	3.52459e-05
GO:0034380	high-density lipoprotein particle assembly	7/2440	2.95367e-06	3.52459e-05
GO:0046055	dGMP catabolic process	7/2440	2.95367e-06	3.52459e-05
GO:0046130	purine ribonucleoside catabolic process	7/2440	2.95367e-06	3.52459e-05
GO:0048193	Golgi vesicle transport	47/2440	3.18378e-06	3.79123e-05
GO:0051341	regulation of oxidoreductase activity	23/2440	3.19099e-06	3.79188e-05
GO:0032370	positive regulation of lipid transport	20/2440	3.50282e-06	4.15376e-05
GO:0030970	retrograde protein transport, ER to cytosol	11/2440	3.65381e-06	4.3059e-05
GO:0070723	response to cholesterol	11/2440	3.65381e-06	4.3059e-05
GO:1903513	endoplasmic reticulum to cytosol transport	11/2440	3.65381e-06	4.3059e-05
GO:0016236	macroautophagy	43/2440	3.71017e-06	4.36328e-05
GO:0031668	cellular response to extracellular stimulus	42/2440	3.71835e-06	4.36388e-05
GO:0009395	phospholipid catabolic process	17/2440	3.79882e-06	4.44001e-05
GO:0042743	hydrogen peroxide metabolic process	17/2440	3.79882e-06	4.44001e-05
GO:0009154	purine ribonucleotide catabolic process	13/2440	4.00337e-06	4.6695e-05
GO:0005977	glycogen metabolic process	20/2440	4.35764e-06	5.06198e-05
GO:0006073	cellular glucan metabolic process	20/2440	4.35764e-06	5.06198e-05
GO:0035634	response to stilbenoid	10/2440	4.64488e-06	5.37371e-05
GO:0042402	cellular biogenic amine catabolic process	10/2440	4.64488e-06	5.37371e-05
GO:1901264	carbohydrate derivative transport	18/2440	4.86758e-06	5.61993e-05
GO:0030433	ubiquitin-dependent ERAD pathway	21/2440	4.89747e-06	5.64205e-05
GO:0010635	regulation of mitochondrial fusion	8/2440	4.92638e-06	5.64205e-05
GO:0034756	regulation of iron ion transport	8/2440	4.92638e-06	5.64205e-05
GO:0046459	short-chain fatty acid metabolic process	8/2440	4.92638e-06	5.64205e-05
GO:1903725	regulation of phospholipid metabolic process	14/2440	5.09232e-06	5.82037e-05
GO:0002921	negative regulation of humoral immune response	9/2440	5.28826e-06	6.02015e-05
GO:0006614	SRP-dependent cotranslational protein targeting to membrane	9/2440	5.28826e-06	6.02015e-05
GO:0006706	steroid catabolic process	11/2440	5.69346e-06	6.43058e-05
GO:0019362	pyridine nucleotide metabolic process	11/2440	5.69346e-06	6.43058e-05
GO:0006775	fat-soluble vitamin metabolic process	13/2440	5.69397e-06	6.43058e-05
GO:0071402	cellular response to lipoprotein particle stimulus	13/2440	5.69397e-06	6.43058e-05
GO:0042593	glucose homeostasis	48/2440	6.1937e-06	6.9811e-05
GO:0009161	ribonucleoside monophosphate metabolic process	16/2440	6.23666e-06	7.01563e-05
GO:1903035	negative regulation of response to wounding	22/2440	6.43054e-06	7.21946e-05
GO:0033500	carbohydrate homeostasis	48/2440	6.81263e-06	7.63337e-05
GO:0009746	response to hexose	36/2440	6.94967e-06	7.77161e-05
GO:0009172	purine deoxyribonucleoside monophosphate catabolic process	7/2440	7.52457e-06	8.3489e-05
GO:0030300	regulation of intestinal cholesterol absorption	7/2440	7.52457e-06	8.3489e-05
GO:0034370	triglyceride-rich lipoprotein particle remodeling	7/2440	7.52457e-06	8.3489e-05
GO:0051006	positive regulation of lipoprotein lipase activity	7/2440	7.52457e-06	8.3489e-05
GO:0009151	purine deoxyribonucleotide metabolic process	10/2440	7.59295e-06	8.37579e-05
GO:0009310	amine catabolic process	10/2440	7.59295e-06	8.37579e-05
GO:0019400	alditol metabolic process	10/2440	7.59295e-06	8.37579e-05
GO:0009743	response to carbohydrate	38/2440	8.02819e-06	8.83877e-05
GO:0050873	brown fat cell differentiation	17/2440	8.07768e-06	8.87609e-05
GO:0050995	negative regulation of lipid catabolic process	11/2440	8.65958e-06	9.49717e-05
GO:1904478	regulation of intestinal absorption	9/2440	9.29028e-06	0.000101693
GO:0030968	endoplasmic reticulum unfolded protein response	18/2440	9.73325e-06	0.000105916
GO:0009170	purine deoxyribonucleoside monophosphate metabolic process	8/2440	9.76914e-06	0.000105916
GO:0032373	positive regulation of sterol transport	8/2440	9.76914e-06	0.000105916
GO:0032376	positive regulation of cholesterol transport	8/2440	9.76914e-06	0.000105916
GO:0046085	adenosine metabolic process	8/2440	9.76914e-06	0.000105916
GO:0034284	response to monosaccharide	36/2440	9.90044e-06	0.000106995
GO:0001818	negative regulation of cytokine production	48/2440	9.90624e-06	0.000106995
GO:1902930	regulation of alcohol biosynthetic process	15/2440	1.0223e-05	0.000110207
GO:0006612	protein targeting to membrane	26/2440	1.09298e-05	0.000117604
GO:0051180	vitamin transport	13/2440	1.10511e-05	0.000118685
GO:1905897	regulation of response to endoplasmic reticulum stress	19/2440	1.1113e-05	0.000119125
GO:0019751	polyol metabolic process	25/2440	1.12341e-05	0.000120196
GO:0042158	lipoprotein biosynthetic process	23/2440	1.13878e-05	0.000121267
GO:0070585	protein localization to mitochondrion	23/2440	1.13878e-05	0.000121267
GO:0000041	transition metal ion transport	24/2440	1.13981e-05	0.000121267
GO:0009895	negative regulation of catabolic process	50/2440	1.19375e-05	0.000126769
GO:0008210	estrogen metabolic process	10/2440	1.20274e-05	0.000127249
GO:0046496	nicotinamide nucleotide metabolic process	10/2440	1.20274e-05	0.000127249
GO:0055094	response to lipoprotein particle	12/2440	1.23599e-05	0.000130524
GO:0006626	protein targeting to mitochondrion	19/2440	1.36498e-05	0.000143879
GO:0006071	glycerol metabolic process	9/2440	1.56193e-05	0.000163428
GO:0009067	aspartate family amino acid biosynthetic process	9/2440	1.56193e-05	0.000163428
GO:0071397	cellular response to cholesterol	9/2440	1.56193e-05	0.000163428
GO:0098856	intestinal lipid absorption	9/2440	1.56193e-05	0.000163428
GO:0001867	complement activation, lectin pathway	7/2440	1.67311e-05	0.000173467
GO:0006000	fructose metabolic process	7/2440	1.67311e-05	0.000173467
GO:0006534	cysteine metabolic process	7/2440	1.67311e-05	0.000173467
GO:0016558	protein import into peroxisome matrix	7/2440	1.67311e-05	0.000173467
GO:0061365	positive regulation of triglyceride lipase activity	7/2440	1.67311e-05	0.000173467
GO:0044275	cellular carbohydrate catabolic process	12/2440	1.7362e-05	0.000179355
GO:1903715	regulation of aerobic respiration	12/2440	1.7362e-05	0.000179355
GO:0009128	purine nucleoside monophosphate catabolic process	8/2440	1.80825e-05	0.000186122
GO:0030299	intestinal cholesterol absorption	8/2440	1.80825e-05	0.000186122
GO:0090114	COPII-coated vesicle budding	10/2440	1.85237e-05	0.00019032
GO:1903578	regulation of ATP metabolic process	21/2440	1.85673e-05	0.000190424
GO:0046033	AMP metabolic process	11/2440	1.87882e-05	0.000192342
GO:0030148	sphingolipid biosynthetic process	22/2440	1.88645e-05	0.000192432
GO:0044264	cellular polysaccharide metabolic process	22/2440	1.88645e-05	0.000192432
GO:0006636	unsaturated fatty acid biosynthetic process	13/2440	2.04109e-05	0.000207834
GO:0010907	positive regulation of glucose metabolic process	14/2440	2.19693e-05	0.000223302
GO:0032868	response to insulin	41/2440	2.21326e-05	0.000224561
GO:0090199	regulation of release of cytochrome c from mitochondria	15/2440	2.2257e-05	0.000225421
GO:0006914	autophagy	66/2440	2.23861e-05	0.000225925
GO:0061919	process utilizing autophagic mechanism	66/2440	2.23861e-05	0.000225925
GO:0006662	glycerol ether metabolic process	9/2440	2.52771e-05	0.0002542
GO:0046653	tetrahydrofolate metabolic process	9/2440	2.52771e-05	0.0002542
GO:0006665	sphingolipid metabolic process	28/2440	2.63781e-05	0.000264787
GO:0001889	liver development	26/2440	2.64229e-05	0.000264787
GO:0009126	purine nucleoside monophosphate metabolic process	13/2440	2.72779e-05	0.000272875
GO:0006760	folic acid-containing compound metabolic process	10/2440	2.78174e-05	0.000277784
GO:0090150	establishment of protein localization to membrane	42/2440	2.85908e-05	0.000285007
GO:0009749	response to glucose	34/2440	3.04061e-05	0.000302573
GO:0006112	energy reserve metabolic process	20/2440	3.08824e-05	0.000306776
GO:0035459	vesicle cargo loading	8/2440	3.16137e-05	0.000313494
GO:0051651	maintenance of location in cell	38/2440	3.21635e-05	0.000318391
GO:0000255	allantoin metabolic process	7/2440	3.35888e-05	0.000330203
GO:0034374	low-density lipoprotein particle remodeling	7/2440	3.35888e-05	0.000330203
GO:0046054	dGMP metabolic process	7/2440	3.35888e-05	0.000330203
GO:1904729	regulation of intestinal lipid absorption	7/2440	3.35888e-05	0.000330203
GO:1903409	reactive oxygen species biosynthetic process	16/2440	3.39181e-05	0.000332866
GO:0006984	ER-nucleus signaling pathway	13/2440	3.60807e-05	0.000353479
GO:0050766	positive regulation of phagocytosis	20/2440	3.68147e-05	0.00036005
GO:0006656	phosphatidylcholine biosynthetic process	9/2440	3.95609e-05	0.000384924
GO:0071404	cellular response to low-density lipoprotein particle stimulus	9/2440	3.95609e-05	0.000384924
GO:1903427	negative regulation of reactive oxygen species biosynthetic process	9/2440	3.95609e-05	0.000384924
GO:0061008	hepaticobiliary system development	26/2440	4.00116e-05	0.000388645
GO:0034637	cellular carbohydrate biosynthetic process	18/2440	4.12136e-05	0.00039907
GO:0005976	polysaccharide metabolic process	23/2440	4.1225e-05	0.00039907
GO:0043457	regulation of cellular respiration	16/2440	4.21484e-05	0.000407315
GO:0045913	positive regulation of carbohydrate metabolic process	19/2440	4.30138e-05	0.000414973
GO:0072655	establishment of protein localization to mitochondrion	21/2440	4.35723e-05	0.00041965
GO:0005978	glycogen biosynthetic process	13/2440	4.7261e-05	0.000453642
GO:0009250	glucan biosynthetic process	13/2440	4.7261e-05	0.000453642
GO:0050764	regulation of phagocytosis	24/2440	5.24667e-05	0.000502762
GO:0002526	acute inflammatory response	23/2440	5.54818e-05	0.00053076
GO:0006707	cholesterol catabolic process	6/2440	5.70458e-05	0.000542078
GO:0016127	sterol catabolic process	6/2440	5.70458e-05	0.000542078
GO:0046053	dAMP metabolic process	6/2440	5.70458e-05	0.000542078
GO:1903027	regulation of opsonization	6/2440	5.70458e-05	0.000542078
GO:0009167	purine ribonucleoside monophosphate metabolic process	12/2440	5.9111e-05	0.000560766
GO:0010984	regulation of lipoprotein particle clearance	9/2440	6.01117e-05	0.000568301
GO:0042219	cellular modified amino acid catabolic process	9/2440	6.01117e-05	0.000568301
GO:0046456	icosanoid biosynthetic process	14/2440	6.02047e-05	0.000568301
GO:0007568	aging	19/2440	6.12012e-05	0.000576751
GO:0034599	cellular response to oxidative stress	43/2440	6.16511e-05	0.00058003
GO:0002138	retinoic acid biosynthetic process	7/2440	6.22513e-05	0.000580876
GO:0016102	diterpenoid biosynthetic process	7/2440	6.22513e-05	0.000580876
GO:0030497	fatty acid elongation	7/2440	6.22513e-05	0.000580876
GO:0042559	pteridine-containing compound biosynthetic process	7/2440	6.22513e-05	0.000580876
GO:0090110	COPII-coated vesicle cargo loading	7/2440	6.22513e-05	0.000580876
GO:0042886	amide transport	52/2440	6.36705e-05	0.000593147
GO:0031348	negative regulation of defense response	39/2440	6.74232e-05	0.00062708
GO:0002697	regulation of immune effector process	61/2440	7.26422e-05	0.000674518
GO:0035592	establishment of protein localization to extracellular region	57/2440	7.44652e-05	0.000690319
GO:1903573	negative regulation of response to endoplasmic reticulum stress	12/2440	7.79702e-05	0.000721636
GO:0035461	vitamin transmembrane transport	8/2440	8.4226e-05	0.000777009
GO:0044241	lipid digestion	8/2440	8.4226e-05	0.000777009
GO:0050820	positive regulation of coagulation	9/2440	8.89622e-05	0.000819374
GO:0006643	membrane lipid metabolic process	32/2440	9.07766e-05	0.000834734
GO:0001836	release of cytochrome c from mitochondria	16/2440	9.53392e-05	0.000875275
GO:0032365	intracellular lipid transport	12/2440	0.000101788	0.000932973
GO:0009155	purine deoxyribonucleotide catabolic process	7/2440	0.000108173	0.000978889
GO:0009169	purine ribonucleoside monophosphate catabolic process	7/2440	0.000108173	0.000978889
GO:0015936	coenzyme A metabolic process	7/2440	0.000108173	0.000978889
GO:0032933	SREBP signaling pathway	7/2440	0.000108173	0.000978889
GO:0034638	phosphatidylcholine catabolic process	7/2440	0.000108173	0.000978889
GO:0042182	ketone catabolic process	7/2440	0.000108173	0.000978889
GO:0042574	retinal metabolic process	7/2440	0.000108173	0.000978889
GO:0055089	fatty acid homeostasis	7/2440	0.000108173	0.000978889
GO:0071692	protein localization to extracellular region	57/2440	0.000111932	0.00101129
GO:0097193	intrinsic apoptotic signaling pathway	46/2440	0.000117784	0.00106249
GO:0061041	regulation of wound healing	25/2440	0.000123007	0.00110784
GO:0002082	regulation of oxidative phosphorylation	9/2440	0.000128584	0.00115576
GO:0009306	protein secretion	56/2440	0.000128936	0.00115576
GO:0034655	nucleobase-containing compound catabolic process	56/2440	0.000128936	0.00115576
GO:0050665	hydrogen peroxide biosynthetic process	8/2440	0.000129964	0.00116314
GO:0003333	amino acid transmembrane transport	20/2440	0.000134349	0.00120049
GO:0071496	cellular response to external stimulus	45/2440	0.000135538	0.00120922
GO:0007584	response to nutrient	16/2440	0.000139279	0.00124066
GO:0008643	carbohydrate transport	28/2440	0.000144502	0.00128517
GO:0017038	protein import	37/2440	0.000151651	0.00134664
GO:0002683	negative regulation of immune system process	61/2440	0.000156382	0.00138512
GO:0032869	cellular response to insulin stimulus	34/2440	0.000156609	0.00138512
GO:0062125	regulation of mitochondrial gene expression	10/2440	0.000156714	0.00138512
GO:0006584	catecholamine metabolic process	15/2440	0.000160021	0.00140562
GO:0009712	catechol-containing compound metabolic process	15/2440	0.000160021	0.00140562
GO:0010676	positive regulation of cellular carbohydrate metabolic process	15/2440	0.000160021	0.00140562
GO:0015807	L-amino acid transport	15/2440	0.000160021	0.00140562
GO:0009309	amine biosynthetic process	12/2440	0.000168564	0.00147588
GO:0042401	cellular biogenic amine biosynthetic process	12/2440	0.000168564	0.00147588
GO:0000002	mitochondrial genome maintenance	11/2440	0.000168798	0.00147588
GO:0071375	cellular response to peptide hormone stimulus	41/2440	0.00017266	0.00150733
GO:0007586	digestion	25/2440	0.000177483	0.00154659
GO:0042159	lipoprotein catabolic process	7/2440	0.000178244	0.00154659
GO:0071501	cellular response to sterol depletion	7/2440	0.000178244	0.00154659
GO:1902001	fatty acid transmembrane transport	7/2440	0.000178244	0.00154659
GO:0120162	positive regulation of cold-induced thermogenesis	20/2440	0.000180529	0.00156401
GO:0072527	pyrimidine-containing compound metabolic process	14/2440	0.000180801	0.00156401
GO:0046321	positive regulation of fatty acid oxidation	8/2440	0.000194386	0.00167644
GO:0071071	regulation of phospholipid biosynthetic process	8/2440	0.000194386	0.00167644
GO:0060191	regulation of lipase activity	18/2440	0.000196735	0.00169413
GO:0010822	positive regulation of mitochondrion organization	17/2440	0.000200495	0.00172389
GO:2000112	regulation of cellular macromolecule biosynthetic process	64/2440	0.000211058	0.00181198
GO:0034248	regulation of cellular amide metabolic process	61/2440	0.000212074	0.00181796
GO:0008207	C21-steroid hormone metabolic process	12/2440	0.000214052	0.00183136
GO:0006213	pyrimidine nucleoside metabolic process	6/2440	0.000216212	0.00183136
GO:0006686	sphingomyelin biosynthetic process	6/2440	0.000216212	0.00183136
GO:0009068	aspartate family amino acid catabolic process	6/2440	0.000216212	0.00183136
GO:0032000	positive regulation of fatty acid beta-oxidation	6/2440	0.000216212	0.00183136
GO:0034310	primary alcohol catabolic process	6/2440	0.000216212	0.00183136
GO:0035437	maintenance of protein localization in endoplasmic reticulum	6/2440	0.000216212	0.00183136
GO:0090209	negative regulation of triglyceride metabolic process	6/2440	0.000216212	0.00183136
GO:0033692	cellular polysaccharide biosynthetic process	15/2440	0.000233457	0.0019745
GO:0062197	cellular response to chemical stress	48/2440	0.000248605	0.00209949
GO:0006862	nucleotide transport	9/2440	0.000252481	0.00212592
GO:0015740	C4-dicarboxylate transport	9/2440	0.000252481	0.00212592
GO:0031669	cellular response to nutrient levels	33/2440	0.000259499	0.00218179
GO:0043030	regulation of macrophage activation	14/2440	0.000269051	0.00225543
GO:0043470	regulation of carbohydrate catabolic process	14/2440	0.000269051	0.00225543
GO:0006991	response to sterol depletion	7/2440	0.000280885	0.00234427
GO:0009176	pyrimidine deoxyribonucleoside monophosphate metabolic process	7/2440	0.000280885	0.00234427
GO:1901569	fatty acid derivative catabolic process	7/2440	0.000280885	0.00234427
GO:0034755	iron ion transmembrane transport	8/2440	0.000282858	0.00235384
GO:0150104	transport across blood-brain barrier	8/2440	0.000282858	0.00235384
GO:0031330	negative regulation of cellular catabolic process	38/2440	0.000284631	0.00236514
GO:0051881	regulation of mitochondrial membrane potential	18/2440	0.000311799	0.00258711
GO:0046467	membrane lipid biosynthetic process	24/2440	0.00031558	0.00261468
GO:0097035	regulation of membrane lipid distribution	14/2440	0.000325559	0.00268953
GO:1902475	L-alpha-amino acid transmembrane transport	14/2440	0.000325559	0.00268953
GO:1901653	cellular response to peptide	45/2440	0.000330732	0.0027283
GO:0042417	dopamine metabolic process	12/2440	0.000336881	0.002775
GO:0009100	glycoprotein metabolic process	47/2440	0.000352687	0.002901
GO:0017004	cytochrome complex assembly	10/2440	0.000366199	0.00300346
GO:0046475	glycerophospholipid catabolic process	10/2440	0.000366199	0.00300346
GO:0009084	glutamine family amino acid biosynthetic process	6/2440	0.000372745	0.003044
GO:0034982	mitochondrial protein processing	6/2440	0.000372745	0.003044
GO:0035999	tetrahydrofolate interconversion	6/2440	0.000372745	0.003044
GO:0003018	vascular process in circulatory system	36/2440	0.000376318	0.00306877
GO:1900542	regulation of purine nucleotide metabolic process	17/2440	0.000379536	0.00309058
GO:0022600	digestive system process	22/2440	0.000388598	0.00315985
GO:0010232	vascular transport	8/2440	0.000401656	0.0032521
GO:0019835	cytolysis	8/2440	0.000401656	0.0032521
GO:0090201	negative regulation of release of cytochrome c from mitochondria	8/2440	0.000401656	0.0032521
GO:0000266	mitochondrial fission	12/2440	0.000417863	0.00337852
GO:0006865	amino acid transport	27/2440	0.000424474	0.00342089
GO:0002455	humoral immune response mediated by circulating immunoglobulin	30/2440	0.000424627	0.00342089
GO:0042953	lipoprotein transport	7/2440	0.000426109	0.00342089
GO:1901570	fatty acid derivative biosynthetic process	7/2440	0.000426109	0.00342089
GO:1901663	quinone biosynthetic process	7/2440	0.000426109	0.00342089
GO:0006140	regulation of nucleotide metabolic process	17/2440	0.000441537	0.00353976
GO:0006497	protein lipidation	19/2440	0.000447597	0.00358329
GO:2001234	negative regulation of apoptotic signaling pathway	37/2440	0.00045189	0.00361258
GO:1902932	positive regulation of alcohol biosynthetic process	9/2440	0.000461921	0.00368759
GO:0050673	epithelial cell proliferation	62/2440	0.000463401	0.00369423
GO:0006801	superoxide metabolic process	15/2440	0.000470485	0.00374545
GO:0000959	mitochondrial RNA metabolic process	12/2440	0.000514665	0.00409145
GO:0003044	regulation of systemic arterial blood pressure mediated by a chemical signal	13/2440	0.000548084	0.00435104
GO:1900407	regulation of cellular response to oxidative stress	18/2440	0.000553199	0.00438553
GO:0002698	negative regulation of immune effector process	23/2440	0.000556061	0.00440209
GO:0034383	low-density lipoprotein particle clearance	8/2440	0.000558003	0.00440521
GO:0098869	cellular oxidant detoxification	8/2440	0.000558003	0.00440521
GO:0072595	maintenance of protein localization in organelle	11/2440	0.000569533	0.00449
GO:0031331	positive regulation of cellular catabolic process	60/2440	0.00057759	0.00454722
GO:0006067	ethanol metabolic process	6/2440	0.000605616	0.00471569
GO:0006465	signal peptide processing	6/2440	0.000605616	0.00471569
GO:0006555	methionine metabolic process	6/2440	0.000605616	0.00471569
GO:0008228	opsonization	6/2440	0.000605616	0.00471569
GO:0045916	negative regulation of complement activation	6/2440	0.000605616	0.00471569
GO:0046073	dTMP metabolic process	6/2440	0.000605616	0.00471569
GO:0070207	protein homotrimerization	6/2440	0.000605616	0.00471569
GO:2001140	positive regulation of phospholipid transport	6/2440	0.000605616	0.00471569
GO:0097242	amyloid-beta clearance	10/2440	0.000607039	0.00472031
GO:0032369	negative regulation of lipid transport	9/2440	0.000610671	0.00473561
GO:0043032	positive regulation of macrophage activation	9/2440	0.000610671	0.00473561
GO:0050708	regulation of protein secretion	43/2440	0.000623645	0.00480837
GO:0044539	long-chain fatty acid import into cell	7/2440	0.000625541	0.00480837
GO:0044872	lipoprotein localization	7/2440	0.000625541	0.00480837
GO:0045821	positive regulation of glycolytic process	7/2440	0.000625541	0.00480837
GO:0046485	ether lipid metabolic process	7/2440	0.000625541	0.00480837
GO:0050746	regulation of lipoprotein metabolic process	7/2440	0.000625541	0.00480837
GO:0061912	selective autophagy	16/2440	0.000625967	0.00480837
GO:2001233	regulation of apoptotic signaling pathway	54/2440	0.000635641	0.0048761
GO:0045088	regulation of innate immune response	36/2440	0.000658555	0.00504508
GO:0042446	hormone biosynthetic process	14/2440	0.000664332	0.00507026
GO:0046173	polyol biosynthetic process	14/2440	0.000664332	0.00507026
GO:1902882	regulation of response to oxidative stress	19/2440	0.000664515	0.00507026
GO:0071453	cellular response to oxygen levels	25/2440	0.000669305	0.00509998
GO:0007029	endoplasmic reticulum organization	18/2440	0.000725074	0.00551754
GO:1903034	regulation of response to wounding	28/2440	0.00073347	0.00557398
GO:0051224	negative regulation of protein transport	24/2440	0.000758744	0.00568514
GO:0006196	AMP catabolic process	5/2440	0.00076	0.00568514
GO:0006591	ornithine metabolic process	5/2440	0.00076	0.00568514
GO:0007597	blood coagulation, intrinsic pathway	5/2440	0.00076	0.00568514
GO:0009131	pyrimidine nucleoside monophosphate catabolic process	5/2440	0.00076	0.00568514
GO:0009178	pyrimidine deoxyribonucleoside monophosphate catabolic process	5/2440	0.00076	0.00568514
GO:0048840	otolith development	5/2440	0.00076	0.00568514
GO:0051775	response to redox state	5/2440	0.00076	0.00568514
GO:0150172	regulation of phosphatidylcholine metabolic process	5/2440	0.00076	0.00568514
GO:0010884	positive regulation of lipid storage	8/2440	0.000760083	0.00568514
GO:0015813	L-glutamate transmembrane transport	8/2440	0.000760083	0.00568514
GO:0046037	GMP metabolic process	8/2440	0.000760083	0.00568514
GO:0070873	regulation of glycogen metabolic process	10/2440	0.000769351	0.00574691
GO:0044070	regulation of anion transport	21/2440	0.000780394	0.00582176
GO:0070059	intrinsic apoptotic signaling pathway in response to endoplasmic reticulum stress	14/2440	0.000784977	0.00584828
GO:0051353	positive regulation of oxidoreductase activity	13/2440	0.000788518	0.00586699
GO:0000422	autophagy of mitochondrion	16/2440	0.000840479	0.0062373
GO:0061726	mitochondrion disassembly	16/2440	0.000840479	0.0062373
GO:1901998	toxin transport	11/2440	0.000871804	0.00646134
GO:0000271	polysaccharide biosynthetic process	15/2440	0.000888566	0.006577
GO:0006089	lactate metabolic process	7/2440	0.000892391	0.00658818
GO:0140354	lipid import into cell	7/2440	0.000892391	0.00658818
GO:0000097	sulfur amino acid biosynthetic process	6/2440	0.000937245	0.00683948
GO:0006577	amino-acid betaine metabolic process	6/2440	0.000937245	0.00683948
GO:0006596	polyamine biosynthetic process	6/2440	0.000937245	0.00683948
GO:0036498	IRE1-mediated unfolded protein response	6/2440	0.000937245	0.00683948
GO:0046322	negative regulation of fatty acid oxidation	6/2440	0.000937245	0.00683948
GO:0060330	regulation of response to interferon-gamma	6/2440	0.000937245	0.00683948
GO:0060334	regulation of interferon-gamma-mediated signaling pathway	6/2440	0.000937245	0.00683948
GO:0061709	reticulophagy	6/2440	0.000937245	0.00683948
GO:2001138	regulation of phospholipid transport	6/2440	0.000937245	0.00683948
GO:2001242	regulation of intrinsic apoptotic signaling pathway	28/2440	0.000962846	0.00701668
GO:0032692	negative regulation of interleukin-1 production	10/2440	0.000965722	0.00701668
GO:0000045	autophagosome assembly	19/2440	0.000966458	0.00701668
GO:0032479	regulation of type I interferon production	19/2440	0.000966458	0.00701668
GO:1905037	autophagosome organization	20/2440	0.000978511	0.00709514
GO:0015833	peptide transport	44/2440	0.000981705	0.00710925
GO:0050687	negative regulation of defense response to virus	8/2440	0.00101704	0.00733712
GO:0070129	regulation of mitochondrial translation	8/2440	0.00101704	0.00733712
GO:0097164	ammonium ion metabolic process	8/2440	0.00101704	0.00733712
GO:0006734	NADH metabolic process	9/2440	0.00102554	0.00738911
GO:1902600	proton transmembrane transport	17/2440	0.00102836	0.00740004
GO:0098586	cellular response to virus	15/2440	0.00103214	0.00741789
GO:0042594	response to starvation	29/2440	0.00108872	0.00781459
GO:0001678	cellular glucose homeostasis	27/2440	0.00110476	0.00791976
GO:0006900	vesicle budding from membrane	13/2440	0.00111183	0.00796045
GO:0007162	negative regulation of cell adhesion	43/2440	0.00113205	0.00809498
GO:0016486	peptide hormone processing	7/2440	0.00124139	0.00883251
GO:0030194	positive regulation of blood coagulation	7/2440	0.00124139	0.00883251
GO:0060333	interferon-gamma-mediated signaling pathway	7/2440	0.00124139	0.00883251
GO:1900048	positive regulation of hemostasis	7/2440	0.00124139	0.00883251
GO:1904950	negative regulation of establishment of protein localization	24/2440	0.00125269	0.00890179
GO:0090087	regulation of peptide transport	35/2440	0.00128542	0.00912297
GO:1903037	regulation of leukocyte cell-cell adhesion	46/2440	0.00129179	0.00915433
GO:0006068	ethanol catabolic process	5/2440	0.00129627	0.00915433
GO:1905288	vascular associated smooth muscle cell apoptotic process	5/2440	0.00129627	0.00915433
GO:1905459	regulation of vascular associated smooth muscle cell apoptotic process	5/2440	0.00129627	0.00915433
GO:0050999	regulation of nitric-oxide synthase activity	9/2440	0.00130529	0.00919517
GO:0120178	steroid hormone biosynthetic process	9/2440	0.00130529	0.00919517
GO:0006515	protein quality control for misfolded or incompletely synthesized proteins	8/2440	0.00133896	0.00940908
GO:0031100	animal organ regeneration	8/2440	0.00133896	0.00940908
GO:0090276	regulation of peptide hormone secretion	34/2440	0.00137947	0.00968181
GO:0046500	S-adenosylmethionine metabolic process	6/2440	0.00139265	0.00976224
GO:0043161	proteasome-mediated ubiquitin-dependent protein catabolic process	55/2440	0.0014227	0.00996065

## Sheet: Rep_late_depleted_vs_Hep
GO terms associated with 3926 Rep_late_depleted_vs_Hep genes (RNA-Seq)
ID	Description	GeneRatio	pvalue	p.adjust
GO:0006631	fatty acid metabolic process	245/3028	1.9043e-121	1.1123e-117
GO:0044282	small molecule catabolic process	200/3028	9.90591e-109	2.89302e-105
GO:0016054	organic acid catabolic process	156/3028	5.36494e-101	1.04455e-97
GO:0046395	carboxylic acid catabolic process	154/3028	2.64384e-99	3.86066e-96
GO:0006520	cellular amino acid metabolic process	151/3028	8.8855e-80	1.038e-76
GO:0016053	organic acid biosynthetic process	160/3028	8.52894e-78	8.30292e-75
GO:0046394	carboxylic acid biosynthetic process	159/3028	4.5859e-77	3.82661e-74
GO:0006790	sulfur compound metabolic process	165/3028	5.46335e-74	3.98893e-71
GO:0006091	generation of precursor metabolites and energy	192/3028	1.48188e-73	9.61737e-71
GO:0008202	steroid metabolic process	167/3028	2.35506e-73	1.37559e-70
GO:1901605	alpha-amino acid metabolic process	113/3028	2.55096e-63	1.35456e-60
GO:0015980	energy derivation by oxidation of organic compounds	146/3028	2.87682e-60	1.40029e-57
GO:0072330	monocarboxylic acid biosynthetic process	116/3028	1.40216e-58	6.30001e-56
GO:0006753	nucleoside phosphate metabolic process	177/3028	5.90771e-58	2.46478e-55
GO:0009117	nucleotide metabolic process	175/3028	8.68286e-58	3.3811e-55
GO:0016042	lipid catabolic process	147/3028	2.01742e-57	7.30302e-55
GO:0072521	purine-containing compound metabolic process	162/3028	2.12552e-57	7.30302e-55
GO:0072329	monocarboxylic acid catabolic process	87/3028	2.65241e-57	8.60709e-55
GO:0006066	alcohol metabolic process	150/3028	1.14916e-56	3.53276e-54
GO:0045333	cellular respiration	118/3028	3.14538e-56	9.18607e-54
GO:0009060	aerobic respiration	99/3028	3.00756e-54	8.3653e-52
GO:0044242	cellular lipid catabolic process	116/3028	5.57777e-54	1.4809e-51
GO:0009259	ribonucleotide metabolic process	151/3028	8.37009e-54	2.12564e-51
GO:0019693	ribose phosphate metabolic process	153/3028	3.44171e-53	8.37626e-51
GO:0009150	purine ribonucleotide metabolic process	145/3028	1.49798e-52	3.49988e-50
GO:0016125	sterol metabolic process	94/3028	1.6334e-52	3.6695e-50
GO:0006163	purine nucleotide metabolic process	150/3028	4.28873e-52	9.27795e-50
GO:0009063	cellular amino acid catabolic process	71/3028	2.4271e-49	5.06311e-47
GO:0009062	fatty acid catabolic process	73/3028	5.91742e-49	1.19185e-46
GO:1902652	secondary alcohol metabolic process	92/3028	6.58911e-49	1.2829e-46
GO:0042180	cellular ketone metabolic process	113/3028	3.98996e-48	7.51785e-46
GO:0008203	cholesterol metabolic process	87/3028	8.1463e-48	1.48696e-45
GO:0006805	xenobiotic metabolic process	79/3028	2.30507e-46	4.07997e-44
GO:0046034	ATP metabolic process	116/3028	8.30571e-45	1.42687e-42
GO:0019216	regulation of lipid metabolic process	141/3028	3.5764e-43	5.96851e-41
GO:0033865	nucleoside bisphosphate metabolic process	71/3028	2.27989e-42	3.50442e-40
GO:0033875	ribonucleoside bisphosphate metabolic process	71/3028	2.27989e-42	3.50442e-40
GO:0034032	purine nucleoside bisphosphate metabolic process	71/3028	2.27989e-42	3.50442e-40
GO:0033108	mitochondrial respiratory chain complex assembly	65/3028	3.11109e-42	4.65946e-40
GO:0006637	acyl-CoA metabolic process	63/3028	5.28804e-42	7.53352e-40
GO:0035383	thioester metabolic process	63/3028	5.28804e-42	7.53352e-40
GO:0071466	cellular response to xenobiotic stimulus	91/3028	1.81458e-41	2.52357e-39
GO:0006635	fatty acid beta-oxidation	58/3028	1.98298e-41	2.69362e-39
GO:0006119	oxidative phosphorylation	72/3028	3.12881e-41	4.15349e-39
GO:0019395	fatty acid oxidation	71/3028	3.3729e-41	4.37802e-39
GO:0010876	lipid localization	152/3028	3.77987e-41	4.79962e-39
GO:0043648	dicarboxylic acid metabolic process	61/3028	2.53397e-40	3.14914e-38
GO:1901606	alpha-amino acid catabolic process	57/3028	6.0769e-39	7.39483e-37
GO:0009410	response to xenobiotic stimulus	122/3028	2.35489e-38	2.80489e-36
GO:0034440	lipid oxidation	71/3028	2.40104e-38	2.80489e-36
GO:0006633	fatty acid biosynthetic process	80/3028	5.28144e-38	6.0488e-36
GO:0062012	regulation of small molecule metabolic process	131/3028	8.44894e-38	9.49043e-36
GO:0090407	organophosphate biosynthetic process	152/3028	5.24648e-37	5.78202e-35
GO:0055088	lipid homeostasis	85/3028	7.2817e-37	7.87637e-35
GO:0006575	cellular modified amino acid metabolic process	91/3028	4.20446e-36	4.3854e-34
GO:0046890	regulation of lipid biosynthetic process	91/3028	4.20446e-36	4.3854e-34
GO:0006694	steroid biosynthetic process	82/3028	8.46711e-36	8.67656e-34
GO:0006869	lipid transport	131/3028	3.36514e-35	3.38893e-33
GO:0120254	olefinic compound metabolic process	79/3028	9.79707e-35	9.6991e-33
GO:0030258	lipid modification	92/3028	2.62511e-34	2.55555e-32
GO:0033559	unsaturated fatty acid metabolic process	70/3028	1.16061e-33	1.11133e-31
GO:0016126	sterol biosynthetic process	47/3028	4.9432e-33	4.65697e-31
GO:0006695	cholesterol biosynthetic process	44/3028	4.08749e-32	3.73048e-30
GO:1902653	secondary alcohol biosynthetic process	44/3028	4.08749e-32	3.73048e-30
GO:0022900	electron transport chain	60/3028	4.85745e-32	4.36498e-30
GO:0140053	mitochondrial gene expression	61/3028	1.60802e-31	1.4231e-29
GO:0001676	long-chain fatty acid metabolic process	65/3028	3.22301e-31	2.80979e-29
GO:0006641	triglyceride metabolic process	61/3028	1.27642e-30	1.0964e-28
GO:0045834	positive regulation of lipid metabolic process	80/3028	1.46222e-30	1.2378e-28
GO:0010257	NADH dehydrogenase complex assembly	43/3028	3.86769e-30	3.18186e-28
GO:0032981	mitochondrial respiratory chain complex I assembly	43/3028	3.86769e-30	3.18186e-28
GO:0022904	respiratory electron transport chain	55/3028	6.35885e-30	5.15862e-28
GO:0010565	regulation of cellular ketone metabolic process	71/3028	1.23886e-29	9.91261e-28
GO:1901617	organic hydroxy compound biosynthetic process	89/3028	8.22785e-29	6.49444e-27
GO:0006639	acylglycerol metabolic process	68/3028	2.45181e-28	1.90947e-26
GO:0006638	neutral lipid metabolic process	68/3028	6.73539e-28	5.1765e-26
GO:0042775	mitochondrial ATP synthesis coupled electron transport	44/3028	7.74705e-27	5.87669e-25
GO:0006690	icosanoid metabolic process	65/3028	8.01909e-27	6.00506e-25
GO:0042773	ATP synthesis coupled electron transport	44/3028	4.6489e-26	3.43724e-24
GO:0019646	aerobic electron transport chain	38/3028	2.0467e-25	1.49434e-23
GO:0046165	alcohol biosynthetic process	63/3028	2.54407e-25	1.83456e-23
GO:0009165	nucleotide biosynthetic process	80/3028	2.66708e-25	1.89981e-23
GO:0046486	glycerolipid metabolic process	113/3028	2.91517e-25	2.05151e-23
GO:1901293	nucleoside phosphate biosynthetic process	81/3028	3.03812e-25	2.11258e-23
GO:0046889	positive regulation of lipid biosynthetic process	54/3028	4.06952e-25	2.79648e-23
GO:0019369	arachidonic acid metabolic process	45/3028	2.225e-24	1.51119e-22
GO:0055092	sterol homeostasis	51/3028	2.45e-24	1.64488e-22
GO:0015711	organic anion transport	106/3028	3.00186e-24	1.99248e-22
GO:0042632	cholesterol homeostasis	50/3028	1.2199e-23	8.0061e-22
GO:0019217	regulation of fatty acid metabolic process	51/3028	1.46548e-23	9.51097e-22
GO:0006749	glutathione metabolic process	45/3028	1.92953e-23	1.23851e-21
GO:0062013	positive regulation of small molecule metabolic process	67/3028	2.12977e-23	1.35217e-21
GO:0006084	acetyl-CoA metabolic process	29/3028	3.21027e-23	2.01626e-21
GO:0034976	response to endoplasmic reticulum stress	85/3028	8.85776e-23	5.50406e-21
GO:1905952	regulation of lipid localization	65/3028	4.64674e-22	2.85701e-20
GO:0032543	mitochondrial translation	42/3028	7.48743e-22	4.55563e-20
GO:0009152	purine ribonucleotide biosynthetic process	61/3028	8.94924e-22	5.38892e-20
GO:0015850	organic hydroxy compound transport	83/3028	9.10815e-22	5.42864e-20
GO:0006720	isoprenoid metabolic process	45/3028	9.78354e-22	5.77229e-20
GO:0072522	purine-containing compound biosynthetic process	66/3028	1.70825e-21	9.97791e-20
GO:0046390	ribose phosphate biosynthetic process	65/3028	3.02747e-21	1.75084e-19
GO:0009260	ribonucleotide biosynthetic process	63/3028	3.09222e-21	1.77075e-19
GO:0050994	regulation of lipid catabolic process	39/3028	3.4614e-21	1.96291e-19
GO:0006164	purine nucleotide biosynthetic process	64/3028	3.70839e-21	2.08276e-19
GO:0090181	regulation of cholesterol metabolic process	30/3028	3.82667e-21	2.12872e-19
GO:0009636	response to toxic substance	53/3028	7.71861e-21	4.25325e-19
GO:0046942	carboxylic acid transport	88/3028	8.30395e-21	4.53303e-19
GO:0009069	serine family amino acid metabolic process	28/3028	1.71897e-20	9.29677e-19
GO:0015849	organic acid transport	93/3028	2.96241e-20	1.58747e-18
GO:0042445	hormone metabolic process	74/3028	3.0794e-20	1.63516e-18
GO:0042168	heme metabolic process	27/3028	1.24911e-19	6.57301e-18
GO:0015918	sterol transport	41/3028	1.77882e-19	9.27688e-18
GO:0033013	tetrapyrrole metabolic process	34/3028	2.09969e-19	1.08534e-17
GO:0090207	regulation of triglyceride metabolic process	32/3028	2.71491e-19	1.39103e-17
GO:0030301	cholesterol transport	39/3028	3.90174e-19	1.98175e-17
GO:0006644	phospholipid metabolic process	99/3028	4.71186e-19	2.37258e-17
GO:0006778	porphyrin-containing compound metabolic process	29/3028	6.63615e-19	3.31297e-17
GO:0006820	anion transport	120/3028	1.69707e-18	8.40048e-17
GO:0098754	detoxification	33/3028	2.57441e-18	1.26363e-16
GO:0097006	regulation of plasma lipoprotein particle levels	36/3028	4.14554e-18	2.01784e-16
GO:0007031	peroxisome organization	26/3028	8.81574e-18	4.2272e-16
GO:0006605	protein targeting	81/3028	8.82928e-18	4.2272e-16
GO:0008206	bile acid metabolic process	28/3028	1.10903e-17	5.26654e-16
GO:0034754	cellular hormone metabolic process	49/3028	1.18458e-17	5.57992e-16
GO:0009064	glutamine family amino acid metabolic process	34/3028	1.58666e-17	7.41414e-16
GO:0006721	terpenoid metabolic process	35/3028	2.11448e-17	9.80213e-16
GO:0071827	plasma lipoprotein particle organization	27/3028	2.75486e-17	1.26702e-15
GO:0019218	regulation of steroid metabolic process	47/3028	5.38241e-17	2.45615e-15
GO:0042178	xenobiotic catabolic process	22/3028	5.57753e-17	2.52545e-15
GO:0006081	cellular aldehyde metabolic process	34/3028	5.73785e-17	2.56496e-15
GO:0042304	regulation of fatty acid biosynthetic process	29/3028	5.7526e-17	2.56496e-15
GO:1990542	mitochondrial transmembrane transport	38/3028	5.91313e-17	2.61656e-15
GO:0006766	vitamin metabolic process	39/3028	6.21117e-17	2.72778e-15
GO:1990748	cellular detoxification	27/3028	6.93946e-17	3.02488e-15
GO:0008652	cellular amino acid biosynthetic process	33/3028	8.24611e-17	3.56782e-15
GO:0044272	sulfur compound biosynthetic process	41/3028	9.9846e-17	4.28824e-15
GO:0006120	mitochondrial electron transport, NADH to ubiquinone	22/3028	2.08018e-16	8.86887e-15
GO:0072593	reactive oxygen species metabolic process	72/3028	2.29891e-16	9.7304e-15
GO:0006536	glutamate metabolic process	21/3028	4.20131e-16	1.76546e-14
GO:0055090	acylglycerol homeostasis	25/3028	4.34086e-16	1.79822e-14
GO:0070328	triglyceride homeostasis	25/3028	4.34086e-16	1.79822e-14
GO:0051604	protein maturation	89/3028	4.71889e-16	1.94106e-14
GO:0071806	protein transmembrane transport	31/3028	6.05337e-16	2.47257e-14
GO:0006090	pyruvate metabolic process	46/3028	6.67907e-16	2.7092e-14
GO:0015748	organophosphate ester transport	47/3028	7.97818e-16	3.21383e-14
GO:0045940	positive regulation of steroid metabolic process	27/3028	8.78737e-16	3.49163e-14
GO:0071825	protein-lipid complex subunit organization	27/3028	8.78737e-16	3.49163e-14
GO:0005996	monosaccharide metabolic process	76/3028	9.20466e-16	3.63273e-14
GO:0097237	cellular response to toxic substance	28/3028	1.51446e-15	5.93688e-14
GO:0009144	purine nucleoside triphosphate metabolic process	40/3028	1.6282e-15	6.3402e-14
GO:1901607	alpha-amino acid biosynthetic process	30/3028	3.11428e-15	1.20363e-13
GO:0006783	heme biosynthetic process	20/3028	3.1322e-15	1.20363e-13
GO:0043467	regulation of generation of precursor metabolites and energy	51/3028	3.35176e-15	1.27958e-13
GO:0065002	intracellular protein transmembrane transport	29/3028	4.44367e-15	1.68542e-13
GO:0006699	bile acid biosynthetic process	21/3028	4.9393e-15	1.86132e-13
GO:0042537	benzene-containing compound metabolic process	19/3028	6.15192e-15	2.30342e-13
GO:0019915	lipid storage	38/3028	7.37295e-15	2.74302e-13
GO:1901361	organic cyclic compound catabolic process	108/3028	8.50592e-15	3.1445e-13
GO:0009145	purine nucleoside triphosphate biosynthetic process	33/3028	8.62131e-15	3.16711e-13
GO:0006099	tricarboxylic acid cycle	22/3028	1.69456e-14	6.18619e-13
GO:0019373	epoxygenase P450 pathway	23/3028	1.70816e-14	6.19712e-13
GO:0009083	branched-chain amino acid catabolic process	17/3028	1.86373e-14	6.71976e-13
GO:0009141	nucleoside triphosphate metabolic process	43/3028	2.34048e-14	8.38697e-13
GO:0035966	response to topologically incorrect protein	48/3028	3.6146e-14	1.28737e-12
GO:0009206	purine ribonucleoside triphosphate biosynthetic process	32/3028	3.91652e-14	1.38645e-12
GO:0006779	porphyrin-containing compound biosynthetic process	21/3028	4.13865e-14	1.43892e-12
GO:0009072	aromatic amino acid family metabolic process	21/3028	4.13865e-14	1.43892e-12
GO:0033014	tetrapyrrole biosynthetic process	21/3028	4.13865e-14	1.43892e-12
GO:0031998	regulation of fatty acid beta-oxidation	18/3028	4.66578e-14	1.61259e-12
GO:0046503	glycerolipid catabolic process	32/3028	6.48864e-14	2.22942e-12
GO:0006979	response to oxidative stress	95/3028	6.90636e-14	2.35907e-12
GO:0035384	thioester biosynthetic process	19/3028	7.72668e-14	2.60876e-12
GO:0071616	acyl-CoA biosynthetic process	19/3028	7.72668e-14	2.60876e-12
GO:0045923	positive regulation of fatty acid metabolic process	26/3028	8.83846e-14	2.96698e-12
GO:0034367	protein-containing complex remodeling	20/3028	9.95471e-14	3.3226e-12
GO:0046434	organophosphate catabolic process	50/3028	1.21262e-13	4.02438e-12
GO:0043691	reverse cholesterol transport	16/3028	1.51623e-13	5.00356e-12
GO:0016101	diterpenoid metabolic process	29/3028	1.60119e-13	5.25424e-12
GO:0009081	branched-chain amino acid metabolic process	18/3028	1.68176e-13	5.48778e-12
GO:0044262	cellular carbohydrate metabolic process	75/3028	1.69743e-13	5.50815e-12
GO:0033344	cholesterol efflux	30/3028	1.71332e-13	5.51985e-12
GO:0009201	ribonucleoside triphosphate biosynthetic process	32/3028	1.71993e-13	5.51985e-12
GO:0036503	ERAD pathway	40/3028	1.87477e-13	5.9839e-12
GO:0019432	triglyceride biosynthetic process	23/3028	2.03366e-13	6.45577e-12
GO:0034368	protein-lipid complex remodeling	19/3028	2.34933e-13	7.37766e-12
GO:0034369	plasma lipoprotein particle remodeling	19/3028	2.34933e-13	7.37766e-12
GO:0033866	nucleoside bisphosphate biosynthetic process	22/3028	2.42606e-13	7.49768e-12
GO:0034030	ribonucleoside bisphosphate biosynthetic process	22/3028	2.42606e-13	7.49768e-12
GO:0034033	purine nucleoside bisphosphate biosynthetic process	22/3028	2.42606e-13	7.49768e-12
GO:0050996	positive regulation of lipid catabolic process	21/3028	2.68499e-13	8.22602e-12
GO:0090208	positive regulation of triglyceride metabolic process	20/3028	2.6899e-13	8.22602e-12
GO:0015986	proton motive force-driven ATP synthesis	17/3028	3.49774e-13	1.05856e-11
GO:0043574	peroxisomal transport	17/3028	3.49774e-13	1.05856e-11
GO:0009142	nucleoside triphosphate biosynthetic process	34/3028	3.59971e-13	1.08381e-11
GO:1905039	carboxylic acid transmembrane transport	46/3028	3.92217e-13	1.17484e-11
GO:0015914	phospholipid transport	36/3028	4.05704e-13	1.20904e-11
GO:0019318	hexose metabolic process	68/3028	4.22268e-13	1.25201e-11
GO:0001523	retinoid metabolic process	28/3028	4.35218e-13	1.27744e-11
GO:0006754	ATP biosynthetic process	28/3028	4.35218e-13	1.27744e-11
GO:0009205	purine ribonucleoside triphosphate metabolic process	35/3028	4.75734e-13	1.38938e-11
GO:0015718	monocarboxylic acid transport	43/3028	4.87755e-13	1.4174e-11
GO:1903825	organic acid transmembrane transport	46/3028	5.26912e-13	1.52361e-11
GO:0046461	neutral lipid catabolic process	24/3028	6.48845e-13	1.8578e-11
GO:0046464	acylglycerol catabolic process	24/3028	6.48845e-13	1.8578e-11
GO:0042440	pigment metabolic process	30/3028	7.68909e-13	2.19083e-11
GO:0019439	aromatic compound catabolic process	99/3028	8.16023e-13	2.31378e-11
GO:0000959	mitochondrial RNA metabolic process	25/3028	8.64865e-13	2.44042e-11
GO:0007006	mitochondrial membrane organization	39/3028	9.5783e-13	2.68975e-11
GO:0008654	phospholipid biosynthetic process	61/3028	1.41247e-12	3.94749e-11
GO:0000038	very long-chain fatty acid metabolic process	21/3028	1.42382e-12	3.96025e-11
GO:0006839	mitochondrial transport	48/3028	1.54744e-12	4.2837e-11
GO:1901657	glycosyl compound metabolic process	32/3028	1.63712e-12	4.47666e-11
GO:0000096	sulfur amino acid metabolic process	20/3028	1.64014e-12	4.47666e-11
GO:0007007	inner mitochondrial membrane organization	20/3028	1.64014e-12	4.47666e-11
GO:0072594	establishment of protein localization to organelle	94/3028	2.24554e-12	6.10056e-11
GO:0009199	ribonucleoside triphosphate metabolic process	35/3028	2.26384e-12	6.12179e-11
GO:0042157	lipoprotein metabolic process	44/3028	3.02469e-12	8.14158e-11
GO:0010883	regulation of lipid storage	26/3028	3.21824e-12	8.62282e-11
GO:0045833	negative regulation of lipid metabolic process	38/3028	3.37294e-12	8.99604e-11
GO:0010866	regulation of triglyceride biosynthetic process	17/3028	3.73535e-12	9.91737e-11
GO:0009991	response to extracellular stimulus	90/3028	5.02915e-12	1.3292e-10
GO:0006085	acetyl-CoA biosynthetic process	15/3028	5.23536e-12	1.37747e-10
GO:0032368	regulation of lipid transport	41/3028	7.28147e-12	1.90332e-10
GO:0016485	protein processing	69/3028	7.29917e-12	1.90332e-10
GO:1905954	positive regulation of lipid localization	36/3028	7.66696e-12	1.99034e-10
GO:0034377	plasma lipoprotein particle assembly	16/3028	8.5594e-12	2.21219e-10
GO:0046460	neutral lipid biosynthetic process	25/3028	8.75582e-12	2.2431e-10
GO:0046463	acylglycerol biosynthetic process	25/3028	8.75582e-12	2.2431e-10
GO:0046320	regulation of fatty acid oxidation	22/3028	9.25521e-12	2.36068e-10
GO:0016052	carbohydrate catabolic process	44/3028	1.21122e-11	3.07596e-10
GO:0034381	plasma lipoprotein particle clearance	21/3028	1.29038e-11	3.24876e-10
GO:1901661	quinone metabolic process	21/3028	1.29038e-11	3.24876e-10
GO:0034370	triglyceride-rich lipoprotein particle remodeling	11/3028	1.69827e-11	4.25734e-10
GO:0008299	isoprenoid biosynthetic process	20/3028	1.72456e-11	4.30476e-10
GO:0045540	regulation of cholesterol biosynthetic process	15/3028	1.88908e-11	4.67546e-10
GO:0106118	regulation of sterol biosynthetic process	15/3028	1.88908e-11	4.67546e-10
GO:1901136	carbohydrate derivative catabolic process	45/3028	1.94215e-11	4.78654e-10
GO:0009071	serine family amino acid catabolic process	12/3028	2.089e-11	5.12684e-10
GO:0019433	triglyceride catabolic process	19/3028	2.1825e-11	5.28961e-10
GO:0032371	regulation of sterol transport	19/3028	2.1825e-11	5.28961e-10
GO:0032374	regulation of cholesterol transport	19/3028	2.1825e-11	5.28961e-10
GO:0006006	glucose metabolic process	59/3028	2.65629e-11	6.41131e-10
GO:0006986	response to unfolded protein	39/3028	3.14828e-11	7.56754e-10
GO:0006625	protein targeting to peroxisome	14/3028	3.9567e-11	9.31898e-10
GO:0051004	regulation of lipoprotein lipase activity	14/3028	3.9567e-11	9.31898e-10
GO:0072662	protein localization to peroxisome	14/3028	3.9567e-11	9.31898e-10
GO:0072663	establishment of protein localization to peroxisome	14/3028	3.9567e-11	9.31898e-10
GO:0090205	positive regulation of cholesterol metabolic process	14/3028	3.9567e-11	9.31898e-10
GO:0034308	primary alcohol metabolic process	31/3028	4.67478e-11	1.0966e-09
GO:0043434	response to peptide hormone	80/3028	5.75544e-11	1.3447e-09
GO:0009116	nucleoside metabolic process	25/3028	6.70976e-11	1.56142e-09
GO:0006544	glycine metabolic process	13/3028	7.67679e-11	1.77234e-09
GO:0009074	aromatic amino acid family catabolic process	13/3028	7.67679e-11	1.77234e-09
GO:0051881	regulation of mitochondrial membrane potential	32/3028	7.76495e-11	1.78563e-09
GO:0017004	cytochrome complex assembly	19/3028	9.46784e-11	2.16869e-09
GO:0006888	endoplasmic reticulum to Golgi vesicle-mediated transport	38/3028	1.0062e-10	2.29578e-09
GO:0009262	deoxyribonucleotide metabolic process	23/3028	1.10119e-10	2.50275e-09
GO:2000377	regulation of reactive oxygen species metabolic process	46/3028	1.25278e-10	2.83624e-09
GO:0062014	negative regulation of small molecule metabolic process	34/3028	1.2797e-10	2.88599e-09
GO:0015919	peroxisomal membrane transport	14/3028	1.35696e-10	3.04845e-09
GO:0030433	ubiquitin-dependent ERAD pathway	31/3028	1.38444e-10	3.09828e-09
GO:0070972	protein localization to endoplasmic reticulum	29/3028	1.46162e-10	3.24614e-09
GO:1901292	nucleoside phosphate catabolic process	29/3028	1.46162e-10	3.24614e-09
GO:0051346	negative regulation of hydrolase activity	80/3028	1.55431e-10	3.43891e-09
GO:0032527	protein exit from endoplasmic reticulum	21/3028	1.58833e-10	3.50091e-09
GO:0034372	very-low-density lipoprotein particle remodeling	10/3028	1.62084e-10	3.55915e-09
GO:0035634	response to stilbenoid	15/3028	1.69116e-10	3.69966e-09
GO:0051791	medium-chain fatty acid metabolic process	16/3028	1.71884e-10	3.74618e-09
GO:0035967	cellular response to topologically incorrect protein	36/3028	1.82023e-10	3.95241e-09
GO:0044743	protein transmembrane import into intracellular organelle	19/3028	1.8663e-10	4.03743e-09
GO:0042407	cristae formation	13/3028	2.94599e-10	6.3263e-09
GO:0042776	proton motive force-driven mitochondrial ATP synthesis	13/3028	2.94599e-10	6.3263e-09
GO:0009394	2'-deoxyribonucleotide metabolic process	22/3028	2.99327e-10	6.38091e-09
GO:0019692	deoxyribose phosphate metabolic process	22/3028	2.99327e-10	6.38091e-09
GO:0010038	response to metal ion	68/3028	3.37626e-10	7.17118e-09
GO:0065005	protein-lipid complex assembly	16/3028	4.03051e-10	8.52979e-09
GO:0006879	cellular iron ion homeostasis	27/3028	4.55104e-10	9.59662e-09
GO:0042060	wound healing	80/3028	4.62222e-10	9.71164e-09
GO:0050810	regulation of steroid biosynthetic process	30/3028	4.93351e-10	1.03285e-08
GO:0009112	nucleobase metabolic process	18/3028	5.08415e-10	1.06059e-08
GO:0009166	nucleotide catabolic process	26/3028	5.39657e-10	1.12176e-08
GO:0031668	cellular response to extracellular stimulus	58/3028	5.9537e-10	1.23167e-08
GO:0046185	aldehyde catabolic process	12/3028	5.96753e-10	1.23167e-08
GO:0046470	phosphatidylcholine metabolic process	25/3028	6.25978e-10	1.28744e-08
GO:0009066	aspartate family amino acid metabolic process	19/3028	6.59736e-10	1.35211e-08
GO:0098656	anion transmembrane transport	52/3028	6.71431e-10	1.37127e-08
GO:0055072	iron ion homeostasis	32/3028	7.70593e-10	1.5683e-08
GO:0048193	Golgi vesicle transport	64/3028	8.54171e-10	1.73237e-08
GO:0045723	positive regulation of fatty acid biosynthetic process	16/3028	8.92278e-10	1.80339e-08
GO:0031667	response to nutrient levels	79/3028	9.62081e-10	1.93776e-08
GO:0007599	hemostasis	47/3028	9.74126e-10	1.94859e-08
GO:0050817	coagulation	47/3028	9.74126e-10	1.94859e-08
GO:1901652	response to peptide	86/3028	1.02645e-09	2.04624e-08
GO:0010878	cholesterol storage	15/3028	1.0554e-09	2.08263e-08
GO:0016226	iron-sulfur cluster assembly	15/3028	1.0554e-09	2.08263e-08
GO:0031163	metallo-sulfur cluster assembly	15/3028	1.0554e-09	2.08263e-08
GO:0006626	protein targeting to mitochondrion	28/3028	1.11612e-09	2.19504e-08
GO:0015721	bile acid and bile salt transport	17/3028	1.38568e-09	2.70695e-08
GO:0045922	negative regulation of fatty acid metabolic process	17/3028	1.38568e-09	2.70695e-08
GO:0072655	establishment of protein localization to mitochondrion	32/3028	1.41076e-09	2.74674e-08
GO:0055076	transition metal ion homeostasis	40/3028	1.51394e-09	2.93785e-08
GO:0033539	fatty acid beta-oxidation using acyl-CoA dehydrogenase	10/3028	1.6131e-09	3.1199e-08
GO:0006826	iron ion transport	24/3028	1.64867e-09	3.17818e-08
GO:0007596	blood coagulation	46/3028	1.69458e-09	3.25593e-08
GO:0045017	glycerolipid biosynthetic process	53/3028	1.71516e-09	3.28466e-08
GO:0042908	xenobiotic transport	18/3028	1.80742e-09	3.45004e-08
GO:0070585	protein localization to mitochondrion	33/3028	1.8732e-09	3.56232e-08
GO:2000378	negative regulation of reactive oxygen species metabolic process	23/3028	1.87843e-09	3.56232e-08
GO:0006767	water-soluble vitamin metabolic process	19/3028	2.08976e-09	3.95026e-08
GO:0090150	establishment of protein localization to membrane	60/3028	2.15342e-09	4.05745e-08
GO:0006650	glycerophospholipid metabolic process	63/3028	2.60664e-09	4.89562e-08
GO:0042730	fibrinolysis	13/3028	2.73865e-09	5.07201e-08
GO:1904478	regulation of intestinal absorption	13/3028	2.73865e-09	5.07201e-08
GO:0009164	nucleoside catabolic process	14/3028	2.74397e-09	5.07201e-08
GO:0010885	regulation of cholesterol storage	14/3028	2.74397e-09	5.07201e-08
GO:1903427	negative regulation of reactive oxygen species biosynthetic process	14/3028	2.74397e-09	5.07201e-08
GO:0009132	nucleoside diphosphate metabolic process	38/3028	2.96606e-09	5.46522e-08
GO:0046148	pigment biosynthetic process	22/3028	3.23573e-09	5.94336e-08
GO:0006739	NADP metabolic process	19/3028	3.58748e-09	6.56881e-08
GO:0042572	retinol metabolic process	16/3028	3.77855e-09	6.89704e-08
GO:0009308	amine metabolic process	37/3028	4.14602e-09	7.54422e-08
GO:0051341	regulation of oxidoreductase activity	31/3028	4.54647e-09	8.24352e-08
GO:0046364	monosaccharide biosynthetic process	30/3028	4.55857e-09	8.24352e-08
GO:0030970	retrograde protein transport, ER to cytosol	15/3028	5.07742e-09	9.0973e-08
GO:0034656	nucleobase-containing small molecule catabolic process	15/3028	5.07742e-09	9.0973e-08
GO:1903513	endoplasmic reticulum to cytosol transport	15/3028	5.07742e-09	9.0973e-08
GO:0046916	cellular transition metal ion homeostasis	34/3028	5.27993e-09	9.43122e-08
GO:1903578	regulation of ATP metabolic process	30/3028	6.11961e-09	1.08978e-07
GO:0072525	pyridine-containing compound biosynthetic process	14/3028	6.33002e-09	1.12382e-07
GO:0006103	2-oxoglutarate metabolic process	12/3028	6.62577e-09	1.16922e-07
GO:0010896	regulation of triglyceride catabolic process	12/3028	6.62577e-09	1.16922e-07
GO:1903008	organelle disassembly	34/3028	6.82028e-09	1.19778e-07
GO:0051235	maintenance of location	72/3028	6.82865e-09	1.19778e-07
GO:0006692	prostanoid metabolic process	22/3028	7.5745e-09	1.32068e-07
GO:0006693	prostaglandin metabolic process	22/3028	7.5745e-09	1.32068e-07
GO:0006109	regulation of carbohydrate metabolic process	49/3028	8.39443e-09	1.45928e-07
GO:0006086	acetyl-CoA biosynthetic process from pyruvate	10/3028	8.75747e-09	1.50892e-07
GO:0006534	cysteine metabolic process	10/3028	8.75747e-09	1.50892e-07
GO:0032000	positive regulation of fatty acid beta-oxidation	10/3028	8.75747e-09	1.50892e-07
GO:0072523	purine-containing compound catabolic process	20/3028	9.45849e-09	1.62491e-07
GO:0009264	deoxyribonucleotide catabolic process	15/3028	1.03088e-08	1.76581e-07
GO:0044042	glucan metabolic process	27/3028	1.05803e-08	1.80701e-07
GO:0008637	apoptotic mitochondrial changes	35/3028	1.30701e-08	2.22573e-07
GO:0009162	deoxyribonucleoside monophosphate metabolic process	16/3028	1.36163e-08	2.29201e-07
GO:0042558	pteridine-containing compound metabolic process	16/3028	1.36163e-08	2.29201e-07
GO:0045454	cell redox homeostasis	16/3028	1.36163e-08	2.29201e-07
GO:0062125	regulation of mitochondrial gene expression	16/3028	1.36163e-08	2.29201e-07
GO:0010873	positive regulation of cholesterol esterification	9/3028	1.40061e-08	2.34411e-07
GO:0110095	cellular detoxification of aldehyde	9/3028	1.40061e-08	2.34411e-07
GO:1903715	regulation of aerobic respiration	17/3028	1.56786e-08	2.61653e-07
GO:0050892	intestinal absorption	19/3028	1.60168e-08	2.66535e-07
GO:0010906	regulation of glucose metabolic process	37/3028	1.65376e-08	2.73729e-07
GO:0044106	cellular amine metabolic process	35/3028	1.65428e-08	2.73729e-07
GO:0010867	positive regulation of triglyceride biosynthetic process	12/3028	1.79619e-08	2.96372e-07
GO:0006457	protein folding	43/3028	1.93084e-08	3.17691e-07
GO:1905953	negative regulation of lipid localization	21/3028	1.99486e-08	3.27302e-07
GO:0042573	retinoic acid metabolic process	15/3028	2.00369e-08	3.27831e-07
GO:0045861	negative regulation of proteolysis	73/3028	2.19292e-08	3.57789e-07
GO:0030195	negative regulation of blood coagulation	20/3028	2.2922e-08	3.72946e-07
GO:0050818	regulation of coagulation	25/3028	2.48217e-08	4.02731e-07
GO:0072524	pyridine-containing compound metabolic process	17/3028	2.67911e-08	4.33482e-07
GO:0006730	one-carbon metabolic process	18/3028	2.68969e-08	4.33645e-07
GO:0044270	cellular nitrogen compound catabolic process	83/3028	2.69497e-08	4.33645e-07
GO:0046939	nucleotide phosphorylation	32/3028	2.79157e-08	4.47955e-07
GO:0008535	respiratory chain complex IV assembly	14/3028	2.81394e-08	4.49077e-07
GO:0044273	sulfur compound catabolic process	14/3028	2.81394e-08	4.49077e-07
GO:0016051	carbohydrate biosynthetic process	48/3028	2.83481e-08	4.51175e-07
GO:0046700	heterocycle catabolic process	83/3028	3.00243e-08	4.76553e-07
GO:0030193	regulation of blood coagulation	24/3028	3.20672e-08	5.06228e-07
GO:1901616	organic hydroxy compound catabolic process	24/3028	3.20672e-08	5.06228e-07
GO:0034375	high-density lipoprotein particle remodeling	10/3028	3.43405e-08	5.37755e-07
GO:0034982	mitochondrial protein processing	10/3028	3.43405e-08	5.37755e-07
GO:0043649	dicarboxylic acid catabolic process	10/3028	3.43405e-08	5.37755e-07
GO:1900047	negative regulation of hemostasis	20/3028	3.49043e-08	5.45123e-07
GO:0005977	glycogen metabolic process	26/3028	3.54005e-08	5.49932e-07
GO:0006073	cellular glucan metabolic process	26/3028	3.54005e-08	5.49932e-07
GO:0006576	cellular biogenic amine metabolic process	32/3028	3.56956e-08	5.53045e-07
GO:0051055	negative regulation of lipid biosynthetic process	22/3028	3.5928e-08	5.55174e-07
GO:0010039	response to iron ion	13/3028	3.69893e-08	5.70064e-07
GO:0008053	mitochondrial fusion	15/3028	3.74565e-08	5.75747e-07
GO:0009135	purine nucleoside diphosphate metabolic process	31/3028	3.88257e-08	5.93668e-07
GO:0009179	purine ribonucleoside diphosphate metabolic process	31/3028	3.88257e-08	5.93668e-07
GO:0009261	ribonucleotide catabolic process	19/3028	3.96429e-08	6.0458e-07
GO:0009185	ribonucleoside diphosphate metabolic process	33/3028	4.11436e-08	6.25833e-07
GO:0016236	macroautophagy	55/3028	4.16334e-08	6.3095e-07
GO:0034248	regulation of cellular amide metabolic process	86/3028	4.16961e-08	6.3095e-07
GO:0006953	acute-phase response	18/3028	4.32308e-08	6.50802e-07
GO:1901568	fatty acid derivative metabolic process	18/3028	4.32308e-08	6.50802e-07
GO:0006525	arginine metabolic process	12/3028	4.4059e-08	6.58181e-07
GO:0016114	terpenoid biosynthetic process	12/3028	4.4059e-08	6.58181e-07
GO:0019363	pyridine nucleotide biosynthetic process	12/3028	4.4059e-08	6.58181e-07
GO:0034433	steroid esterification	11/3028	4.4815e-08	6.62694e-07
GO:0034434	sterol esterification	11/3028	4.4815e-08	6.62694e-07
GO:0034435	cholesterol esterification	11/3028	4.4815e-08	6.62694e-07
GO:0045717	negative regulation of fatty acid biosynthetic process	11/3028	4.4815e-08	6.62694e-07
GO:0052548	regulation of endopeptidase activity	72/3028	4.89468e-08	7.21965e-07
GO:0006165	nucleoside diphosphate phosphorylation	31/3028	4.97774e-08	7.32367e-07
GO:0050819	negative regulation of coagulation	20/3028	5.24287e-08	7.69438e-07
GO:0046031	ADP metabolic process	30/3028	5.39114e-08	7.89214e-07
GO:0046386	deoxyribose phosphate catabolic process	14/3028	5.5045e-08	8.03795e-07
GO:0034620	cellular response to unfolded protein	28/3028	6.08216e-08	8.85933e-07
GO:1900046	regulation of hemostasis	24/3028	6.16364e-08	8.95567e-07
GO:0006914	autophagy	87/3028	6.25045e-08	9.03685e-07
GO:0061919	process utilizing autophagic mechanism	87/3028	6.25045e-08	9.03685e-07
GO:0052547	regulation of peptidase activity	84/3028	6.30093e-08	9.07586e-07
GO:0060191	regulation of lipase activity	27/3028	6.30851e-08	9.07586e-07
GO:0010823	negative regulation of mitochondrion organization	21/3028	6.39811e-08	9.18215e-07
GO:0043651	linoleic acid metabolic process	15/3028	6.76094e-08	9.65541e-07
GO:1901658	glycosyl compound catabolic process	15/3028	6.76094e-08	9.65541e-07
GO:1903725	regulation of phospholipid metabolic process	18/3028	6.82155e-08	9.71822e-07
GO:0006558	L-phenylalanine metabolic process	9/3028	6.97745e-08	9.75085e-07
GO:0019627	urea metabolic process	9/3028	6.97745e-08	9.75085e-07
GO:0030300	regulation of intestinal cholesterol absorption	9/3028	6.97745e-08	9.75085e-07
GO:0034384	high-density lipoprotein particle clearance	9/3028	6.97745e-08	9.75085e-07
GO:0051006	positive regulation of lipoprotein lipase activity	9/3028	6.97745e-08	9.75085e-07
GO:0071941	nitrogen cycle metabolic process	9/3028	6.97745e-08	9.75085e-07
GO:1902221	erythrose 4-phosphate/phosphoenolpyruvate family amino acid metabolic process	9/3028	6.97745e-08	9.75085e-07
GO:0043161	proteasome-mediated ubiquitin-dependent protein catabolic process	82/3028	6.97801e-08	9.75085e-07
GO:0071496	cellular response to external stimulus	63/3028	7.29416e-08	1.01683e-06
GO:0009065	glutamine family amino acid catabolic process	13/3028	7.68463e-08	1.06871e-06
GO:2000112	regulation of cellular macromolecule biosynthetic process	89/3028	8.2841e-08	1.14934e-06
GO:0006144	purine nucleobase metabolic process	12/3028	9.95477e-08	1.37786e-06
GO:1903409	reactive oxygen species biosynthetic process	22/3028	1.03464e-07	1.42868e-06
GO:0032782	bile acid secretion	10/3028	1.08773e-07	1.49492e-06
GO:0050667	homocysteine metabolic process	10/3028	1.08773e-07	1.49492e-06
GO:0051180	vitamin transport	17/3028	1.1665e-07	1.59941e-06
GO:0010675	regulation of cellular carbohydrate metabolic process	41/3028	1.18396e-07	1.61955e-06
GO:0032868	response to insulin	54/3028	1.20624e-07	1.64618e-06
GO:0042278	purine nucleoside metabolic process	16/3028	1.21856e-07	1.65912e-06
GO:0006112	energy reserve metabolic process	27/3028	1.42604e-07	1.93709e-06
GO:0043457	regulation of cellular respiration	22/3028	1.44489e-07	1.95814e-06
GO:0009123	nucleoside monophosphate metabolic process	23/3028	1.52274e-07	2.05887e-06
GO:0045047	protein targeting to ER	18/3028	1.61452e-07	2.17793e-06
GO:0000041	transition metal ion transport	31/3028	1.62626e-07	2.18871e-06
GO:0006195	purine nucleotide catabolic process	17/3028	1.82988e-07	2.45709e-06
GO:1902600	proton transmembrane transport	27/3028	1.85226e-07	2.48143e-06
GO:0010821	regulation of mitochondrion organization	37/3028	1.94072e-07	2.59399e-06
GO:0019319	hexose biosynthetic process	26/3028	1.96239e-07	2.61697e-06
GO:0010875	positive regulation of cholesterol efflux	15/3028	2.0087e-07	2.67262e-06
GO:0046321	positive regulation of fatty acid oxidation	12/3028	2.0994e-07	2.78695e-06
GO:0010898	positive regulation of triglyceride catabolic process	9/3028	2.52826e-07	3.32602e-06
GO:0016558	protein import into peroxisome matrix	9/3028	2.52826e-07	3.32602e-06
GO:0043650	dicarboxylic acid biosynthetic process	9/3028	2.52826e-07	3.32602e-06
GO:0061365	positive regulation of triglyceride lipase activity	9/3028	2.52826e-07	3.32602e-06
GO:0031638	zymogen activation	29/3028	2.55361e-07	3.35182e-06
GO:0002082	regulation of oxidative phosphorylation	13/3028	2.8505e-07	3.71647e-06
GO:0010884	positive regulation of lipid storage	13/3028	2.8505e-07	3.71647e-06
GO:0030449	regulation of complement activation	13/3028	2.8505e-07	3.71647e-06
GO:0033500	carbohydrate homeostasis	60/3028	2.87823e-07	3.74427e-06
GO:0006957	complement activation, alternative pathway	10/3028	2.95343e-07	3.82505e-06
GO:0110096	cellular response to aldehyde	10/3028	2.95343e-07	3.82505e-06
GO:0006096	glycolytic process	27/3028	3.0794e-07	3.97938e-06
GO:0006094	gluconeogenesis	25/3028	3.52669e-07	4.54733e-06
GO:1905897	regulation of response to endoplasmic reticulum stress	24/3028	3.67981e-07	4.73431e-06
GO:0007030	Golgi organization	35/3028	3.93664e-07	5.05007e-06
GO:0006757	ATP generation from ADP	27/3028	3.94253e-07	5.05007e-06
GO:0009895	negative regulation of catabolic process	63/3028	4.01289e-07	5.12894e-06
GO:1900542	regulation of purine nucleotide metabolic process	25/3028	4.59438e-07	5.85934e-06
GO:0070129	regulation of mitochondrial translation	13/3028	5.15055e-07	6.55433e-06
GO:0031669	cellular response to nutrient levels	46/3028	5.2033e-07	6.60706e-06
GO:0046164	alcohol catabolic process	18/3028	5.25477e-07	6.65795e-06
GO:0009119	ribonucleoside metabolic process	15/3028	5.36954e-07	6.78864e-06
GO:0000050	urea cycle	8/3028	5.45911e-07	6.87213e-06
GO:0034380	high-density lipoprotein particle assembly	8/3028	5.45911e-07	6.87213e-06
GO:0050878	regulation of body fluid levels	71/3028	5.50016e-07	6.90891e-06
GO:0044264	cellular polysaccharide metabolic process	28/3028	5.71769e-07	7.15968e-06
GO:0006613	cotranslational protein targeting to membrane	11/3028	5.73657e-07	7.15968e-06
GO:0044241	lipid digestion	11/3028	5.73657e-07	7.15968e-06
GO:0042593	glucose homeostasis	59/3028	5.75428e-07	7.16647e-06
GO:0006665	sphingolipid metabolic process	36/3028	5.80556e-07	7.21495e-06
GO:0006140	regulation of nucleotide metabolic process	25/3028	5.95305e-07	7.38254e-06
GO:0010951	negative regulation of endopeptidase activity	43/3028	5.98206e-07	7.4028e-06
GO:0042886	amide transport	68/3028	6.03902e-07	7.45749e-06
GO:0019748	secondary metabolic process	20/3028	6.50827e-07	8.02e-06
GO:0009070	serine family amino acid biosynthetic process	10/3028	7.1289e-07	8.72247e-06
GO:0019359	nicotinamide nucleotide biosynthetic process	10/3028	7.1289e-07	8.72247e-06
GO:0030299	intestinal cholesterol absorption	10/3028	7.1289e-07	8.72247e-06
GO:0017038	protein import	50/3028	7.13806e-07	8.72247e-06
GO:0031331	positive regulation of cellular catabolic process	83/3028	7.21106e-07	8.79328e-06
GO:0019751	polyol metabolic process	31/3028	7.35128e-07	8.94559e-06
GO:0006063	uronic acid metabolic process	9/3028	7.44417e-07	8.96524e-06
GO:0010872	regulation of cholesterol esterification	9/3028	7.44417e-07	8.96524e-06
GO:0019585	glucuronate metabolic process	9/3028	7.44417e-07	8.96524e-06
GO:0070508	cholesterol import	9/3028	7.44417e-07	8.96524e-06
GO:1904729	regulation of intestinal lipid absorption	9/3028	7.44417e-07	8.96524e-06
GO:0072599	establishment of protein localization to endoplasmic reticulum	18/3028	7.5828e-07	9.11341e-06
GO:0009151	purine deoxyribonucleotide metabolic process	12/3028	7.89082e-07	9.46413e-06
GO:1990845	adaptive thermogenesis	39/3028	7.98353e-07	9.5557e-06
GO:0032869	cellular response to insulin stimulus	46/3028	8.04308e-07	9.60729e-06
GO:0042743	hydrogen peroxide metabolic process	20/3028	8.95512e-07	1.06547e-05
GO:0019362	pyridine nucleotide metabolic process	13/3028	8.97471e-07	1.06547e-05
GO:0031639	plasminogen activation	13/3028	8.97471e-07	1.06547e-05
GO:0007584	response to nutrient	22/3028	9.03728e-07	1.07072e-05
GO:0010466	negative regulation of peptidase activity	54/3028	9.99141e-07	1.18137e-05
GO:0042398	cellular modified amino acid biosynthetic process	16/3028	1.1287e-06	1.33187e-05
GO:0006390	mitochondrial transcription	11/3028	1.15312e-06	1.35249e-05
GO:0009159	deoxyribonucleoside monophosphate catabolic process	11/3028	1.15312e-06	1.35249e-05
GO:0098856	intestinal lipid absorption	11/3028	1.15312e-06	1.35249e-05
GO:0106106	cold-induced thermogenesis	36/3028	1.17577e-06	1.37629e-05
GO:0009154	purine ribonucleotide catabolic process	15/3028	1.31283e-06	1.53364e-05
GO:0032102	negative regulation of response to external stimulus	74/3028	1.32782e-06	1.54807e-05
GO:0098869	cellular oxidant detoxification	12/3028	1.42671e-06	1.66004e-05
GO:0042430	indole-containing compound metabolic process	13/3028	1.51373e-06	1.7543e-05
GO:0050995	negative regulation of lipid catabolic process	13/3028	1.51373e-06	1.7543e-05
GO:0046415	urate metabolic process	10/3028	1.56726e-06	1.81275e-05
GO:1901264	carbohydrate derivative transport	21/3028	1.63178e-06	1.88364e-05
GO:0006399	tRNA metabolic process	39/3028	1.77877e-06	2.04927e-05
GO:0006107	oxaloacetate metabolic process	8/3028	1.81561e-06	2.07128e-05
GO:0006122	mitochondrial electron transport, ubiquinol to cytochrome c	8/3028	1.81561e-06	2.07128e-05
GO:0009812	flavonoid metabolic process	8/3028	1.81561e-06	2.07128e-05
GO:0045542	positive regulation of cholesterol biosynthetic process	8/3028	1.81561e-06	2.07128e-05
GO:0106120	positive regulation of sterol biosynthetic process	8/3028	1.81561e-06	2.07128e-05
GO:0010635	regulation of mitochondrial fusion	9/3028	1.88858e-06	2.13369e-05
GO:0030497	fatty acid elongation	9/3028	1.88858e-06	2.13369e-05
GO:0034756	regulation of iron ion transport	9/3028	1.88858e-06	2.13369e-05
GO:0042559	pteridine-containing compound biosynthetic process	9/3028	1.88858e-06	2.13369e-05
GO:0046459	short-chain fatty acid metabolic process	9/3028	1.88858e-06	2.13369e-05
GO:0032370	positive regulation of lipid transport	23/3028	1.91489e-06	2.15924e-05
GO:0030148	sphingolipid biosynthetic process	27/3028	1.96937e-06	2.2164e-05
GO:0006775	fat-soluble vitamin metabolic process	15/3028	1.99341e-06	2.23914e-05
GO:0051289	protein homotetramerization	18/3028	2.12382e-06	2.38104e-05
GO:0033617	mitochondrial cytochrome c oxidase assembly	11/3028	2.19062e-06	2.44655e-05
GO:0046653	tetrahydrofolate metabolic process	11/3028	2.19062e-06	2.44655e-05
GO:0005976	polysaccharide metabolic process	29/3028	2.23034e-06	2.48615e-05
GO:0120161	regulation of cold-induced thermogenesis	35/3028	2.35285e-06	2.61771e-05
GO:0010893	positive regulation of steroid biosynthetic process	13/3028	2.47922e-06	2.7441e-05
GO:0008209	androgen metabolic process	12/3028	2.48055e-06	2.7441e-05
GO:0009125	nucleoside monophosphate catabolic process	12/3028	2.48055e-06	2.7441e-05
GO:0000266	mitochondrial fission	17/3028	2.74967e-06	3.03607e-05
GO:0006612	protein targeting to membrane	31/3028	2.85457e-06	3.14596e-05
GO:0034284	response to monosaccharide	43/3028	2.98676e-06	3.28544e-05
GO:0006614	SRP-dependent cotranslational protein targeting to membrane	10/3028	3.19253e-06	3.49861e-05
GO:0072378	blood coagulation, fibrin clot formation	10/3028	3.19253e-06	3.49861e-05
GO:0009743	response to carbohydrate	45/3028	3.40017e-06	3.71917e-05
GO:0006984	ER-nucleus signaling pathway	16/3028	3.50121e-06	3.8083e-05
GO:0010874	regulation of cholesterol efflux	16/3028	3.50121e-06	3.8083e-05
GO:0043039	tRNA aminoacylation	16/3028	3.50121e-06	3.8083e-05
GO:0030968	endoplasmic reticulum unfolded protein response	21/3028	3.69423e-06	4.01078e-05
GO:0042594	response to starvation	41/3028	3.90374e-06	4.23038e-05
GO:0006835	dicarboxylic acid transport	25/3028	3.96335e-06	4.27165e-05
GO:0006656	phosphatidylcholine biosynthetic process	11/3028	3.96377e-06	4.27165e-05
GO:0009158	ribonucleoside monophosphate catabolic process	11/3028	3.96377e-06	4.27165e-05
GO:0034599	cellular response to oxidative stress	54/3028	4.12934e-06	4.44189e-05
GO:0006760	folic acid-containing compound metabolic process	12/3028	4.16525e-06	4.46408e-05
GO:0010888	negative regulation of lipid storage	12/3028	4.16525e-06	4.46408e-05
GO:0006570	tyrosine metabolic process	9/3028	4.27843e-06	4.51088e-05
GO:0010887	negative regulation of cholesterol storage	9/3028	4.27843e-06	4.51088e-05
GO:0010889	regulation of sequestering of triglyceride	9/3028	4.27843e-06	4.51088e-05
GO:0032373	positive regulation of sterol transport	9/3028	4.27843e-06	4.51088e-05
GO:0032376	positive regulation of cholesterol transport	9/3028	4.27843e-06	4.51088e-05
GO:0032933	SREBP signaling pathway	9/3028	4.27843e-06	4.51088e-05
GO:0033700	phospholipid efflux	9/3028	4.27843e-06	4.51088e-05
GO:0042182	ketone catabolic process	9/3028	4.27843e-06	4.51088e-05
GO:0055089	fatty acid homeostasis	9/3028	4.27843e-06	4.51088e-05
GO:0001659	temperature homeostasis	41/3028	4.49148e-06	4.72698e-05
GO:0006417	regulation of translation	71/3028	4.69765e-06	4.93506e-05
GO:0009746	response to hexose	42/3028	4.82188e-06	5.05648e-05
GO:0018958	phenol-containing compound metabolic process	31/3028	4.89804e-06	5.11727e-05
GO:0006152	purine nucleoside catabolic process	8/3028	4.94118e-06	5.11727e-05
GO:0009435	NAD biosynthetic process	8/3028	4.94118e-06	5.11727e-05
GO:0052695	cellular glucuronidation	8/3028	4.94118e-06	5.11727e-05
GO:0071281	cellular response to iron ion	8/3028	4.94118e-06	5.11727e-05
GO:0071712	ER-associated misfolded protein catabolic process	8/3028	4.94118e-06	5.11727e-05
GO:0090209	negative regulation of triglyceride metabolic process	8/3028	4.94118e-06	5.11727e-05
GO:0043038	amino acid activation	16/3028	4.96626e-06	5.13414e-05
GO:0071375	cellular response to peptide hormone stimulus	53/3028	5.08611e-06	5.24876e-05
GO:0044275	cellular carbohydrate catabolic process	14/3028	5.284e-06	5.44336e-05
GO:0009161	ribonucleoside monophosphate metabolic process	18/3028	5.4161e-06	5.56962e-05
GO:1903362	regulation of cellular protein catabolic process	50/3028	6.01281e-06	6.17238e-05
GO:1904251	regulation of bile acid metabolic process	10/3028	6.1024e-06	6.25335e-05
GO:0006418	tRNA aminoacylation for protein translation	15/3028	6.3038e-06	6.43715e-05
GO:1903573	negative regulation of response to endoplasmic reticulum stress	15/3028	6.3038e-06	6.43715e-05
GO:0006515	protein quality control for misfolded or incompletely synthesized proteins	12/3028	6.77948e-06	6.90106e-05
GO:0000302	response to reactive oxygen species	41/3028	6.78173e-06	6.90106e-05
GO:0010984	regulation of lipoprotein particle clearance	11/3028	6.8739e-06	6.97056e-05
GO:0019400	alditol metabolic process	11/3028	6.8739e-06	6.97056e-05
GO:1902930	regulation of alcohol biosynthetic process	17/3028	7.25809e-06	7.3273e-05
GO:1903426	regulation of reactive oxygen species biosynthetic process	17/3028	7.25809e-06	7.3273e-05
GO:0051205	protein insertion into membrane	18/3028	7.26332e-06	7.3273e-05
GO:0035592	establishment of protein localization to extracellular region	71/3028	7.36164e-06	7.41368e-05
GO:0042176	regulation of protein catabolic process	70/3028	7.53149e-06	7.57167e-05
GO:0097193	intrinsic apoptotic signaling pathway	58/3028	8.06315e-06	8.09224e-05
GO:0006643	membrane lipid metabolic process	40/3028	8.33023e-06	8.34594e-05
GO:0042159	lipoprotein catabolic process	9/3028	8.86269e-06	8.78896e-05
GO:0042454	ribonucleoside catabolic process	9/3028	8.86269e-06	8.78896e-05
GO:0055091	phospholipid homeostasis	9/3028	8.86269e-06	8.78896e-05
GO:0070857	regulation of bile acid biosynthetic process	9/3028	8.86269e-06	8.78896e-05
GO:0071501	cellular response to sterol depletion	9/3028	8.86269e-06	8.78896e-05
GO:0072350	tricarboxylic acid metabolic process	9/3028	8.86269e-06	8.78896e-05
GO:0061912	selective autophagy	22/3028	8.99844e-06	8.90846e-05
GO:0072527	pyrimidine-containing compound metabolic process	18/3028	9.6571e-06	9.54435e-05
GO:0048545	response to steroid hormone	46/3028	9.72138e-06	9.59165e-05
GO:0046128	purine ribonucleoside metabolic process	12/3028	1.07288e-05	0.000105678
GO:0006071	glycerol metabolic process	10/3028	1.10517e-05	0.00010831
GO:0009067	aspartate family amino acid biosynthetic process	10/3028	1.10517e-05	0.00010831
GO:0009110	vitamin biosynthetic process	10/3028	1.10517e-05	0.00010831
GO:0003018	vascular process in circulatory system	47/3028	1.12494e-05	0.000110063
GO:0046496	nicotinamide nucleotide metabolic process	11/3028	1.14831e-05	0.000111974
GO:0072376	protein activation cascade	11/3028	1.14831e-05	0.000111974
GO:0006568	tryptophan metabolic process	8/3028	1.1656e-05	0.000113094
GO:0006586	indolalkylamine metabolic process	8/3028	1.1656e-05	0.000113094
GO:0009120	deoxyribonucleoside metabolic process	8/3028	1.1656e-05	0.000113094
GO:0051260	protein homooligomerization	39/3028	1.17179e-05	0.000113507
GO:0071692	protein localization to extracellular region	71/3028	1.24014e-05	0.000119928
GO:0061045	negative regulation of wound healing	21/3028	1.2717e-05	0.000122624
GO:0051353	positive regulation of oxidoreductase activity	18/3028	1.27346e-05	0.000122624
GO:0009306	protein secretion	70/3028	1.27431e-05	0.000122624
GO:0031647	regulation of protein stability	58/3028	1.32991e-05	0.000127763
GO:0003333	amino acid transmembrane transport	25/3028	1.37221e-05	0.000131611
GO:0042158	lipoprotein biosynthetic process	26/3028	1.40909e-05	0.000134926
GO:0009395	phospholipid catabolic process	18/3028	1.66609e-05	0.000159274
GO:0000963	mitochondrial RNA processing	9/3028	1.707e-05	0.000162124
GO:0006991	response to sterol depletion	9/3028	1.707e-05	0.000162124
GO:0035337	fatty-acyl-CoA metabolic process	9/3028	1.707e-05	0.000162124
GO:0035459	vesicle cargo loading	9/3028	1.707e-05	0.000162124
GO:0090199	regulation of release of cytochrome c from mitochondria	17/3028	1.75055e-05	0.000165989
GO:0009749	response to glucose	40/3028	1.83395e-05	0.000173616
GO:0018904	ether metabolic process	11/3028	1.85565e-05	0.00017482
GO:0036315	cellular response to sterol	11/3028	1.85565e-05	0.00017482
GO:0090114	COPII-coated vesicle budding	11/3028	1.85565e-05	0.00017482
GO:0060193	positive regulation of lipase activity	19/3028	1.98754e-05	0.000186944
GO:0015908	fatty acid transport	25/3028	2.01504e-05	0.000189226
GO:0006865	amino acid transport	35/3028	2.02354e-05	0.000189719
GO:0055094	response to lipoprotein particle	13/3028	2.04464e-05	0.00019139
GO:0009267	cellular response to starvation	36/3028	2.17483e-05	0.000203251
GO:0051259	protein complex oligomerization	48/3028	2.24727e-05	0.000209685
GO:0002920	regulation of humoral immune response	16/3028	2.39287e-05	0.000222915
GO:0008207	C21-steroid hormone metabolic process	15/3028	2.39691e-05	0.000222936
GO:0002138	retinoic acid biosynthetic process	8/3028	2.46792e-05	0.000228449
GO:0016102	diterpenoid biosynthetic process	8/3028	2.46792e-05	0.000228449
GO:0090110	COPII-coated vesicle cargo loading	8/3028	2.46792e-05	0.000228449
GO:0010155	regulation of proton transport	12/3028	2.49509e-05	0.000230598
GO:0031330	negative regulation of cellular catabolic process	48/3028	2.50415e-05	0.00023107
GO:1901653	cellular response to peptide	57/3028	2.64223e-05	0.000243427
GO:0030730	sequestering of triglyceride	9/3028	3.09476e-05	0.000283775
GO:0060192	negative regulation of lipase activity	9/3028	3.09476e-05	0.000283775
GO:1901663	quinone biosynthetic process	9/3028	3.09476e-05	0.000283775
GO:1904732	regulation of electron transfer activity	7/3028	3.16156e-05	0.000288653
GO:0009219	pyrimidine deoxyribonucleotide metabolic process	10/3028	3.17267e-05	0.000288653
GO:0034755	iron ion transmembrane transport	10/3028	3.17267e-05	0.000288653
GO:0042402	cellular biogenic amine catabolic process	10/3028	3.17267e-05	0.000288653
GO:0071404	cellular response to low-density lipoprotein particle stimulus	10/3028	3.17267e-05	0.000288653
GO:0001836	release of cytochrome c from mitochondria	19/3028	3.20979e-05	0.000291124
GO:0015909	long-chain fatty acid transport	19/3028	3.20979e-05	0.000291124
GO:0006890	retrograde vesicle-mediated transport, Golgi to endoplasmic reticulum	15/3028	3.24755e-05	0.000294092
GO:0051262	protein tetramerization	22/3028	3.28392e-05	0.000296925
GO:0061008	hepaticobiliary system development	30/3028	3.59271e-05	0.000324343
GO:0036314	response to sterol	12/3028	3.68227e-05	0.000331405
GO:0072337	modified amino acid transport	12/3028	3.68227e-05	0.000331405
GO:0043090	amino acid import	17/3028	3.90498e-05	0.000350908
GO:0061041	regulation of wound healing	30/3028	4.17819e-05	0.000374882
GO:0006706	steroid catabolic process	11/3028	4.44622e-05	0.000397709
GO:0015740	C4-dicarboxylate transport	11/3028	4.44622e-05	0.000397709
GO:0015807	L-amino acid transport	18/3028	4.54008e-05	0.000405483
GO:0009155	purine deoxyribonucleotide catabolic process	8/3028	4.79944e-05	0.000426041
GO:0009170	purine deoxyribonucleoside monophosphate metabolic process	8/3028	4.79944e-05	0.000426041
GO:0015936	coenzyme A metabolic process	8/3028	4.79944e-05	0.000426041
GO:0042574	retinal metabolic process	8/3028	4.79944e-05	0.000426041
GO:0000045	autophagosome assembly	25/3028	4.96618e-05	0.000440174
GO:0015833	peptide transport	57/3028	5.03263e-05	0.000445388
GO:0006801	superoxide metabolic process	19/3028	5.06128e-05	0.000447246
GO:0009310	amine catabolic process	10/3028	5.08442e-05	0.00044726
GO:0070861	regulation of protein exit from endoplasmic reticulum	10/3028	5.08442e-05	0.00044726
GO:0090201	negative regulation of release of cytochrome c from mitochondria	10/3028	5.08442e-05	0.00044726
GO:0006743	ubiquinone metabolic process	9/3028	5.33082e-05	0.000466826
GO:0006851	mitochondrial calcium ion transmembrane transport	9/3028	5.33082e-05	0.000466826
GO:0035461	vitamin transmembrane transport	9/3028	5.33082e-05	0.000466826
GO:0001885	endothelial cell development	20/3028	5.46123e-05	0.00047753
GO:0062197	cellular response to chemical stress	59/3028	5.71602e-05	0.000499062
GO:0010907	positive regulation of glucose metabolic process	15/3028	5.77571e-05	0.000503405
GO:0030808	regulation of nucleotide biosynthetic process	13/3028	5.80023e-05	0.000503405
GO:0071402	cellular response to lipoprotein particle stimulus	13/3028	5.80023e-05	0.000503405
GO:1900371	regulation of purine nucleotide biosynthetic process	13/3028	5.80023e-05	0.000503405
GO:0001889	liver development	29/3028	5.93532e-05	0.000514365
GO:1903035	negative regulation of response to wounding	23/3028	5.98597e-05	0.00051722
GO:2001057	reactive nitrogen species metabolic process	23/3028	5.98597e-05	0.00051722
GO:0043470	regulation of carbohydrate catabolic process	17/3028	6.41543e-05	0.000553508
GO:0007586	digestion	30/3028	6.48871e-05	0.000559005
GO:0034637	cellular carbohydrate biosynthetic process	20/3028	6.71803e-05	0.000577909
GO:1905037	autophagosome organization	26/3028	6.76998e-05	0.000581522
GO:0006686	sphingomyelin biosynthetic process	7/3028	6.89597e-05	0.00058888
GO:0009068	aspartate family amino acid catabolic process	7/3028	6.89597e-05	0.00058888
GO:0009215	purine deoxyribonucleoside triphosphate metabolic process	7/3028	6.89597e-05	0.00058888
GO:0043248	proteasome assembly	7/3028	6.89597e-05	0.00058888
GO:0034614	cellular response to reactive oxygen species	31/3028	7.00459e-05	0.000597282
GO:0007029	endoplasmic reticulum organization	23/3028	7.17007e-05	0.000610501
GO:0070059	intrinsic apoptotic signaling pathway in response to endoplasmic reticulum stress	18/3028	7.20341e-05	0.000612447
GO:0009100	glycoprotein metabolic process	58/3028	7.60424e-05	0.000645586
GO:0008210	estrogen metabolic process	10/3028	7.89593e-05	0.000666476
GO:0034383	low-density lipoprotein particle clearance	10/3028	7.89593e-05	0.000666476
GO:0050820	positive regulation of coagulation	10/3028	7.89593e-05	0.000666476
GO:0051788	response to misfolded protein	10/3028	7.89593e-05	0.000666476
GO:0002526	acute inflammatory response	26/3028	7.94545e-05	0.000669688
GO:0097035	regulation of membrane lipid distribution	17/3028	8.13649e-05	0.000683816
GO:1902475	L-alpha-amino acid transmembrane transport	17/3028	8.13649e-05	0.000683816
GO:0045913	positive regulation of carbohydrate metabolic process	21/3028	8.4772e-05	0.000711427
GO:0071397	cellular response to cholesterol	9/3028	8.78817e-05	0.000736467
GO:0022600	digestive system process	27/3028	8.88267e-05	0.000743319
GO:0008643	carbohydrate transport	33/3028	9.00089e-05	0.000752135
GO:0031348	negative regulation of defense response	45/3028	9.69497e-05	0.000808976
GO:0030522	intracellular receptor signaling pathway	42/3028	9.75108e-05	0.000812498
GO:0010822	positive regulation of mitochondrion organization	20/3028	0.000100242	0.000834061
GO:0051384	response to glucocorticoid	21/3028	0.000102362	0.000850494
GO:0051222	positive regulation of protein transport	56/3028	0.000103956	0.000862512
GO:0005978	glycogen biosynthetic process	14/3028	0.000105166	0.000870081
GO:0009250	glucan biosynthetic process	14/3028	0.000105166	0.000870081
GO:0046467	membrane lipid biosynthetic process	29/3028	0.000105903	0.000874938
GO:0009167	purine ribonucleoside monophosphate metabolic process	13/3028	0.000108133	0.000889581
GO:0045981	positive regulation of nucleotide metabolic process	13/3028	0.000108133	0.000889581
GO:1900544	positive regulation of purine nucleotide metabolic process	13/3028	0.000108133	0.000889581
GO:0003044	regulation of systemic arterial blood pressure mediated by a chemical signal	16/3028	0.000115323	0.000947401
GO:0090151	establishment of protein localization to mitochondrial membrane	10/3028	0.000119228	0.000978103
GO:0031960	response to corticosteroid	22/3028	0.0001227	0.00100377
GO:0046209	nitric oxide metabolic process	22/3028	0.0001227	0.00100377
GO:1903034	regulation of response to wounding	35/3028	0.000124053	0.00101342
GO:0050873	brown fat cell differentiation	17/3028	0.000128318	0.00104679
GO:0051224	negative regulation of protein transport	30/3028	0.000129796	0.00105738
GO:0002793	positive regulation of peptide secretion	28/3028	0.00013021	0.00105927
GO:2001233	regulation of apoptotic signaling pathway	67/3028	0.000132244	0.00107432
GO:0009084	glutamine family amino acid biosynthetic process	7/3028	0.000135814	0.0010957
GO:0033240	positive regulation of cellular amine metabolic process	7/3028	0.000135814	0.0010957
GO:0035999	tetrahydrofolate interconversion	7/3028	0.000135814	0.0010957
GO:0042761	very long-chain fatty acid biosynthetic process	7/3028	0.000135814	0.0010957
GO:0046054	dGMP metabolic process	7/3028	0.000135814	0.0010957
GO:0034655	nucleobase-containing compound catabolic process	66/3028	0.00013779	0.00111011
GO:0009225	nucleotide-sugar metabolic process	11/3028	0.000138215	0.00111048
GO:0046033	AMP metabolic process	11/3028	0.000138215	0.00111048
GO:0006662	glycerol ether metabolic process	9/3028	0.000139463	0.00111589
GO:0051204	protein insertion into mitochondrial membrane	9/3028	0.000139463	0.00111589
GO:0071071	regulation of phospholipid biosynthetic process	9/3028	0.000139463	0.00111589
GO:1903580	positive regulation of ATP metabolic process	13/3028	0.000144875	0.00115761
GO:0000422	autophagy of mitochondrion	20/3028	0.000146937	0.00117089
GO:0061726	mitochondrion disassembly	20/3028	0.000146937	0.00117089
GO:0006744	ubiquinone biosynthetic process	8/3028	0.000149398	0.00118083
GO:0009176	pyrimidine deoxyribonucleoside monophosphate metabolic process	8/3028	0.000149398	0.00118083
GO:0010918	positive regulation of mitochondrial membrane potential	8/3028	0.000149398	0.00118083
GO:0019430	removal of superoxide radicals	8/3028	0.000149398	0.00118083
GO:0032048	cardiolipin metabolic process	8/3028	0.000149398	0.00118083
GO:1901569	fatty acid derivative catabolic process	8/3028	0.000149398	0.00118083
GO:0120162	positive regulation of cold-induced thermogenesis	23/3028	0.00016815	0.00132725
GO:0045446	endothelial cell differentiation	26/3028	0.000170228	0.00134184
GO:0043171	peptide catabolic process	10/3028	0.000175551	0.00137822
GO:0070723	response to cholesterol	10/3028	0.000175551	0.00137822
GO:0097164	ammonium ion metabolic process	10/3028	0.000175551	0.00137822
GO:2001242	regulation of intrinsic apoptotic signaling pathway	35/3028	0.000176139	0.00138098
GO:0044058	regulation of digestive system process	16/3028	0.000183139	0.00143394
GO:0090277	positive regulation of peptide hormone secretion	27/3028	0.00018443	0.00144211
GO:0006220	pyrimidine nucleotide metabolic process	13/3028	0.000191863	0.00149823
GO:0008300	isoprenoid catabolic process	6/3028	0.000193402	0.00150022
GO:0046053	dAMP metabolic process	6/3028	0.000193402	0.00150022
GO:0046055	dGMP catabolic process	6/3028	0.000193402	0.00150022
GO:0046130	purine ribonucleoside catabolic process	6/3028	0.000193402	0.00150022
GO:1904959	regulation of cytochrome-c oxidase activity	6/3028	0.000193402	0.00150022
GO:0046173	polyol biosynthetic process	17/3028	0.00019744	0.0015295
GO:0097242	amyloid-beta clearance	12/3028	0.000198006	0.00153186
GO:0045765	regulation of angiogenesis	53/3028	0.000205183	0.00158528
GO:0006684	sphingomyelin metabolic process	9/3028	0.000214049	0.00164725
GO:0071218	cellular response to misfolded protein	9/3028	0.000214049	0.00164725
GO:0072529	pyrimidine-containing compound catabolic process	9/3028	0.000214049	0.00164725
GO:0045444	fat cell differentiation	47/3028	0.000221628	0.00170333
GO:1903829	positive regulation of protein localization	77/3028	0.000233784	0.00179439
GO:0050673	epithelial cell proliferation	75/3028	0.000241814	0.00185359
GO:0035456	response to interferon-beta	17/3028	0.000242799	0.0018587
GO:0035296	regulation of tube diameter	34/3028	0.000243899	0.00185936
GO:0097746	blood vessel diameter maintenance	34/3028	0.000243899	0.00185936
GO:0009200	deoxyribonucleoside triphosphate metabolic process	8/3028	0.000244159	0.00185936
GO:0042953	lipoprotein transport	8/3028	0.000244159	0.00185936
GO:0006206	pyrimidine nucleobase metabolic process	7/3028	0.000246949	0.0018636
GO:0006465	signal peptide processing	7/3028	0.000246949	0.0018636
GO:0046073	dTMP metabolic process	7/3028	0.000246949	0.0018636
GO:0090153	regulation of sphingolipid biosynthetic process	7/3028	0.000246949	0.0018636
GO:0097428	protein maturation by iron-sulfur cluster transfer	7/3028	0.000246949	0.0018636
GO:1905038	regulation of membrane lipid metabolic process	7/3028	0.000246949	0.0018636
GO:2001140	positive regulation of phospholipid transport	7/3028	0.000246949	0.0018636
GO:1904950	negative regulation of establishment of protein localization	30/3028	0.00024774	0.00186716
GO:0007033	vacuole organization	36/3028	0.000249076	0.00187481
GO:0009126	purine nucleoside monophosphate metabolic process	13/3028	0.000251334	0.00188937
GO:0006862	nucleotide transport	10/3028	0.000252663	0.00189692
GO:0003158	endothelium development	28/3028	0.00025751	0.00193083
GO:0000002	mitochondrial genome maintenance	12/3028	0.000265208	0.001986
GO:0035150	regulation of tube size	34/3028	0.000273005	0.00204177
GO:0006900	vesicle budding from membrane	16/3028	0.000283202	0.00211533
GO:1901342	regulation of vasculature development	53/3028	0.000284865	0.00212503
GO:0000305	response to oxygen radical	9/3028	0.000318967	0.00236732
GO:0009129	pyrimidine nucleoside monophosphate metabolic process	9/3028	0.000318967	0.00236732
GO:0020027	hemoglobin metabolic process	9/3028	0.000318967	0.00236732
GO:0042219	cellular modified amino acid catabolic process	9/3028	0.000318967	0.00236732
GO:0009309	amine biosynthetic process	13/3028	0.000325869	0.00241242
GO:0042401	cellular biogenic amine biosynthetic process	13/3028	0.000325869	0.00241242
GO:0002790	peptide secretion	51/3028	0.000330737	0.00244536
GO:1904951	positive regulation of establishment of protein localization	56/3028	0.000376164	0.00277772
GO:0009251	glucan catabolic process	8/3028	0.000382959	0.00279608
GO:0030150	protein import into mitochondrial matrix	8/3028	0.000382959	0.00279608
GO:0042448	progesterone metabolic process	8/3028	0.000382959	0.00279608
GO:0044872	lipoprotein localization	8/3028	0.000382959	0.00279608
GO:0045821	positive regulation of glycolytic process	8/3028	0.000382959	0.00279608
GO:0050746	regulation of lipoprotein metabolic process	8/3028	0.000382959	0.00279608
GO:0071450	cellular response to oxygen radical	8/3028	0.000382959	0.00279608
GO:0071451	cellular response to superoxide	8/3028	0.000382959	0.00279608
GO:1902236	negative regulation of endoplasmic reticulum stress-induced intrinsic apoptotic signaling pathway	8/3028	0.000382959	0.00279608
GO:0006497	protein lipidation	22/3028	0.000385766	0.00281306
GO:0009133	nucleoside diphosphate biosynthetic process	6/3028	0.000387547	0.002819
GO:0009172	purine deoxyribonucleoside monophosphate catabolic process	6/3028	0.000387547	0.002819
GO:0006111	regulation of gluconeogenesis	15/3028	0.000406533	0.00295344
GO:0006577	amino-acid betaine metabolic process	7/3028	0.000421034	0.00303238
GO:0009169	purine ribonucleoside monophosphate catabolic process	7/3028	0.000421034	0.00303238
GO:0036498	IRE1-mediated unfolded protein response	7/3028	0.000421034	0.00303238
GO:0046085	adenosine metabolic process	7/3028	0.000421034	0.00303238
GO:0046322	negative regulation of fatty acid oxidation	7/3028	0.000421034	0.00303238
GO:0061709	reticulophagy	7/3028	0.000421034	0.00303238
GO:2001138	regulation of phospholipid transport	7/3028	0.000421034	0.00303238
GO:0098586	cellular response to virus	18/3028	0.000438133	0.00315164
GO:0050728	negative regulation of inflammatory response	29/3028	0.000442286	0.0031776
GO:1903828	negative regulation of protein localization	40/3028	0.000487305	0.00349674
GO:0009218	pyrimidine ribonucleotide metabolic process	10/3028	0.000492792	0.00353178
GO:0035458	cellular response to interferon-beta	15/3028	0.000501912	0.00359273
GO:0006584	catecholamine metabolic process	16/3028	0.000520456	0.00371182
GO:0009712	catechol-containing compound metabolic process	16/3028	0.000520456	0.00371182
GO:0010676	positive regulation of cellular carbohydrate metabolic process	16/3028	0.000520456	0.00371182
GO:0071326	cellular response to monosaccharide stimulus	30/3028	0.000569866	0.00405627
GO:0050821	protein stabilization	36/3028	0.000570141	0.00405627
GO:0030072	peptide hormone secretion	49/3028	0.000575065	0.00408632
GO:0006089	lactate metabolic process	8/3028	0.000579677	0.00410411
GO:0006541	glutamine metabolic process	8/3028	0.000579677	0.00410411
GO:0050665	hydrogen peroxide biosynthetic process	8/3028	0.000579677	0.00410411
GO:0046456	icosanoid biosynthetic process	14/3028	0.00058406	0.00413014
GO:2001234	negative regulation of apoptotic signaling pathway	43/3028	0.000593602	0.00419254
GO:1903050	regulation of proteolysis involved in cellular protein catabolic process	39/3028	0.000598474	0.00422184
GO:0050727	regulation of inflammatory response	57/3028	0.000602396	0.00424439
GO:0002697	regulation of immune effector process	68/3028	0.0006085	0.00428223
GO:0006487	protein N-linked glycosylation	16/3028	0.000630419	0.00443114
GO:0046513	ceramide biosynthetic process	17/3028	0.000631242	0.00443159
GO:0071456	cellular response to hypoxia	23/3028	0.000646809	0.00453543
GO:0046037	GMP metabolic process	9/3028	0.000656326	0.00459665
GO:0098657	import into cell	42/3028	0.000665844	0.00465772
GO:0032369	negative regulation of lipid transport	10/3028	0.00067008	0.00467057
GO:0039528	cytoplasmic pattern recognition receptor signaling pathway in response to virus	10/3028	0.00067008	0.00467057
GO:0042744	hydrogen peroxide catabolic process	10/3028	0.00067008	0.00467057
GO:0042417	dopamine metabolic process	13/3028	0.000671415	0.0046743
GO:0009128	purine nucleoside monophosphate catabolic process	7/3028	0.000680741	0.00471673
GO:0019184	nonribosomal peptide biosynthetic process	7/3028	0.000680741	0.00471673
GO:0044804	autophagy of nucleus	7/3028	0.000680741	0.00471673
GO:1902001	fatty acid transmembrane transport	7/3028	0.000680741	0.00471673
GO:2001243	negative regulation of intrinsic apoptotic signaling pathway	22/3028	0.000694555	0.00480675
GO:0071453	cellular response to oxygen levels	29/3028	0.000705196	0.00480714
GO:0001867	complement activation, lectin pathway	6/3028	0.000706134	0.00480714
GO:0006000	fructose metabolic process	6/3028	0.000706134	0.00480714
GO:0006123	mitochondrial electron transport, cytochrome c to oxygen	6/3028	0.000706134	0.00480714
GO:0006213	pyrimidine nucleoside metabolic process	6/3028	0.000706134	0.00480714
GO:0009223	pyrimidine deoxyribonucleotide catabolic process	6/3028	0.000706134	0.00480714
GO:0033212	iron import into cell	6/3028	0.000706134	0.00480714
GO:0034310	primary alcohol catabolic process	6/3028	0.000706134	0.00480714
GO:0035437	maintenance of protein localization in endoplasmic reticulum	6/3028	0.000706134	0.00480714
GO:0046689	response to mercury ion	6/3028	0.000706134	0.00480714
GO:0048312	intracellular distribution of mitochondria	6/3028	0.000706134	0.00480714
GO:0070863	positive regulation of protein exit from endoplasmic reticulum	6/3028	0.000706134	0.00480714
GO:1904152	regulation of retrograde protein transport, ER to cytosol	6/3028	0.000706134	0.00480714
GO:2000303	regulation of ceramide biosynthetic process	6/3028	0.000706134	0.00480714
GO:0061028	establishment of endothelial barrier	14/3028	0.000722836	0.00491511
GO:0043030	regulation of macrophage activation	15/3028	0.000750861	0.00509975
GO:0006636	unsaturated fatty acid biosynthetic process	12/3028	0.000759225	0.0051473
GO:0033692	cellular polysaccharide biosynthetic process	16/3028	0.000759625	0.0051473
GO:0061136	regulation of proteasomal protein catabolic process	34/3028	0.000784247	0.00530798
GO:0001678	cellular glucose homeostasis	32/3028	0.000795934	0.00538084
GO:0034219	carbohydrate transmembrane transport	26/3028	0.000839353	0.00565808
GO:0006110	regulation of glycolytic process	13/3028	0.000839849	0.00565808
GO:0072348	sulfur compound transport	13/3028	0.000839849	0.00565808
GO:0043255	regulation of carbohydrate biosynthetic process	23/3028	0.000847718	0.00570452
GO:0030194	positive regulation of blood coagulation	8/3028	0.000850578	0.0057106
GO:1900048	positive regulation of hemostasis	8/3028	0.000850578	0.0057106
GO:0009755	hormone-mediated signaling pathway	31/3028	0.000885981	0.00594146
GO:0051923	sulfation	10/3028	0.000896794	0.00600708
GO:0039529	RIG-I signaling pathway	9/3028	0.000910854	0.00608034
GO:0045838	positive regulation of membrane potential	9/3028	0.000910854	0.00608034
GO:0050687	negative regulation of defense response to virus	9/3028	0.000910854	0.00608034
GO:0001818	negative regulation of cytokine production	49/3028	0.00091408	0.00609491
GO:0050708	regulation of protein secretion	50/3028	0.000944524	0.00629072
GO:0070085	glycosylation	38/3028	0.000965037	0.00642002
GO:0006809	nitric oxide biosynthetic process	19/3028	0.000968537	0.00642867
GO:0007568	aging	19/3028	0.000968537	0.00642867
GO:0050714	positive regulation of protein secretion	31/3028	0.000983128	0.00651811
GO:0044070	regulation of anion transport	24/3028	0.00100792	0.00667493
GO:2000379	positive regulation of reactive oxygen species metabolic process	18/3028	0.0010176	0.00673138
GO:0070131	positive regulation of mitochondrial translation	7/3028	0.00105268	0.00695555
GO:0001666	response to hypoxia	38/3028	0.00105466	0.00696078
GO:0032024	positive regulation of insulin secretion	20/3028	0.00105785	0.00696609
GO:1900407	regulation of cellular response to oxidative stress	20/3028	0.00105785	0.00696609
GO:0070873	regulation of glycogen metabolic process	11/3028	0.00108179	0.00711567
GO:0071331	cellular response to hexose stimulus	29/3028	0.00109592	0.00720055
GO:0002791	regulation of peptide secretion	41/3028	0.00114266	0.00749918
GO:0006734	NADH metabolic process	10/3028	0.00118276	0.00774494
GO:1905898	positive regulation of response to endoplasmic reticulum stress	10/3028	0.00118276	0.00774494
GO:0000255	allantoin metabolic process	6/3028	0.00119498	0.00778135
GO:0009437	carnitine metabolic process	6/3028	0.00119498	0.00778135
GO:0034374	low-density lipoprotein particle remodeling	6/3028	0.00119498	0.00778135
GO:1901142	insulin metabolic process	6/3028	0.00119498	0.00778135
GO:1901678	iron coordination entity transport	6/3028	0.00119498	0.00778135
GO:0042181	ketone biosynthetic process	12/3028	0.00120877	0.00784599
GO:0048771	tissue remodeling	36/3028	0.00121388	0.00784599
GO:0000303	response to superoxide	8/3028	0.00121431	0.00784599
GO:0015865	purine nucleotide transport	8/3028	0.00121431	0.00784599
GO:0034312	diol biosynthetic process	8/3028	0.00121431	0.00784599
GO:0071398	cellular response to fatty acid	8/3028	0.00121431	0.00784599
GO:0150104	transport across blood-brain barrier	8/3028	0.00121431	0.00784599
GO:0070584	mitochondrion morphogenesis	9/3028	0.00123995	0.00800282
GO:0043124	negative regulation of I-kappaB kinase/NF-kappaB signaling	13/3028	0.001284	0.00826884
GO:0089718	amino acid import across plasma membrane	13/3028	0.001284	0.00826884
GO:0046474	glycerophospholipid biosynthetic process	31/3028	0.00133245	0.00857141
GO:0071322	cellular response to carbohydrate stimulus	30/3028	0.00134563	0.00864668
GO:0032692	negative regulation of interleukin-1 production	11/3028	0.00137959	0.00885514
GO:0050796	regulation of insulin secretion	34/3028	0.00139315	0.00893093
GO:0090276	regulation of peptide hormone secretion	40/3028	0.00139446	0.00893093
GO:0090087	regulation of peptide transport	41/3028	0.0014598	0.00933918
GO:1902882	regulation of response to oxidative stress	21/3028	0.00148486	0.00948913
GO:0046326	positive regulation of glucose import	12/3028	0.00150515	0.00960831
GO:0032890	regulation of organic acid transport	19/3028	0.00150873	0.00962062
GO:0050999	regulation of nitric-oxide synthase activity	10/3028	0.0015389	0.00980231
GO:0002921	negative regulation of humoral immune response	7/3028	0.00156719	0.0099284
GO:0005980	glycogen catabolic process	7/3028	0.00156719	0.0099284
GO:0016137	glycoside metabolic process	7/3028	0.00156719	0.0099284
GO:1901570	fatty acid derivative biosynthetic process	7/3028	0.00156719	0.0099284
GO:1903727	positive regulation of phospholipid metabolic process	7/3028	0.00156719	0.0099284

## Sheet: Rep_early_enriched_vs_Hep
GO terms associated with 2355 Rep_early_enriched_vs_Hep genes (RNA-Seq)
ID	Description	GeneRatio	pvalue	p.adjust
GO:0030198	extracellular matrix organization	94/1966	1.36496e-35	4.76772e-32
GO:0043062	extracellular structure organization	94/1966	1.81691e-35	4.76772e-32
GO:0045229	external encapsulating structure organization	94/1966	2.41526e-35	4.76772e-32
GO:0031589	cell-substrate adhesion	93/1966	1.50365e-28	2.22615e-25
GO:0000280	nuclear division	96/1966	2.52093e-24	2.98578e-21
GO:0140014	mitotic nuclear division	72/1966	3.8462e-23	3.7962e-20
GO:0048285	organelle fission	99/1966	2.95922e-22	2.5035e-19
GO:0007059	chromosome segregation	77/1966	4.25011e-21	3.14615e-18
GO:0007015	actin filament organization	91/1966	1.53966e-20	1.0131e-17
GO:0001667	ameboidal-type cell migration	86/1966	3.03624e-18	1.79806e-15
GO:0007178	transmembrane receptor protein serine/threonine kinase signaling pathway	78/1966	6.7763e-18	3.64812e-15
GO:0033674	positive regulation of kinase activity	83/1966	9.91512e-18	4.89311e-15
GO:0007346	regulation of mitotic cell cycle	88/1966	1.21801e-17	5.54852e-15
GO:0098813	nuclear chromosome segregation	63/1966	1.31607e-17	5.56698e-15
GO:0045785	positive regulation of cell adhesion	88/1966	1.82418e-17	7.20188e-15
GO:0000070	mitotic sister chromatid segregation	46/1966	2.80774e-17	1.03922e-14
GO:0030199	collagen fibril organization	27/1966	1.57515e-16	5.48706e-14
GO:0060485	mesenchyme development	64/1966	1.76715e-16	5.81393e-14
GO:0007409	axonogenesis	87/1966	2.37808e-16	7.41211e-14
GO:0007160	cell-matrix adhesion	55/1966	3.26494e-16	9.66747e-14
GO:0048762	mesenchymal cell differentiation	56/1966	3.68121e-16	1.0381e-13
GO:0007264	small GTPase mediated signal transduction	79/1966	6.49757e-16	1.70485e-13
GO:0032970	regulation of actin filament-based process	77/1966	6.62133e-16	1.70485e-13
GO:0042060	wound healing	72/1966	9.05126e-16	2.2334e-13
GO:0045860	positive regulation of protein kinase activity	70/1966	9.91506e-16	2.31194e-13
GO:0031346	positive regulation of cell projection organization	80/1966	1.01504e-15	2.31194e-13
GO:0000819	sister chromatid segregation	48/1966	1.23743e-15	2.71409e-13
GO:0061448	connective tissue development	62/1966	1.29955e-15	2.74856e-13
GO:0001655	urogenital system development	73/1966	1.7515e-15	3.57669e-13
GO:0045787	positive regulation of cell cycle	69/1966	2.17786e-15	4.29909e-13
GO:0032956	regulation of actin cytoskeleton organization	70/1966	3.2144e-15	6.14054e-13
GO:0090092	regulation of transmembrane receptor protein serine/threonine kinase signaling pathway	56/1966	5.02567e-15	9.2629e-13
GO:0085029	extracellular matrix assembly	22/1966	5.17148e-15	9.2629e-13
GO:0060562	epithelial tube morphogenesis	73/1966	5.31811e-15	9.2629e-13
GO:0010810	regulation of cell-substrate adhesion	52/1966	6.46202e-15	1.09337e-12
GO:0018108	peptidyl-tyrosine phosphorylation	64/1966	1.01858e-14	1.67556e-12
GO:0090287	regulation of cellular response to growth factor stimulus	61/1966	1.08659e-14	1.73913e-12
GO:0007265	Ras protein signal transduction	66/1966	1.26586e-14	1.97274e-12
GO:0043254	regulation of protein-containing complex assembly	76/1966	1.52193e-14	2.31099e-12
GO:0018212	peptidyl-tyrosine modification	64/1966	1.60219e-14	2.37204e-12
GO:1902903	regulation of supramolecular fiber organization	71/1966	2.10706e-14	3.04342e-12
GO:0001763	morphogenesis of a branching structure	54/1966	2.24936e-14	3.12442e-12
GO:0034329	cell junction assembly	77/1966	2.26866e-14	3.12442e-12
GO:0010634	positive regulation of epithelial cell migration	41/1966	3.4275e-14	4.61311e-12
GO:0050767	regulation of neurogenesis	78/1966	4.22493e-14	5.4759e-12
GO:0090130	tissue migration	62/1966	4.25349e-14	5.4759e-12
GO:0044772	mitotic cell cycle phase transition	74/1966	4.51823e-14	5.58227e-12
GO:0032963	collagen metabolic process	36/1966	4.52464e-14	5.58227e-12
GO:0061138	morphogenesis of a branching epithelium	51/1966	4.66031e-14	5.63232e-12
GO:0007179	transforming growth factor beta receptor signaling pathway	45/1966	5.21066e-14	6.1715e-12
GO:1901342	regulation of vasculature development	61/1966	5.96399e-14	6.92525e-12
GO:0022604	regulation of cell morphogenesis	64/1966	7.97366e-14	8.98809e-12
GO:0010631	epithelial cell migration	61/1966	8.04405e-14	8.98809e-12
GO:0071560	cellular response to transforming growth factor beta stimulus	50/1966	9.04122e-14	9.91521e-12
GO:0090132	epithelium migration	61/1966	1.08162e-13	1.16461e-11
GO:0070371	ERK1 and ERK2 cascade	65/1966	1.13642e-13	1.20177e-11
GO:1902850	microtubule cytoskeleton organization involved in mitosis	39/1966	1.30786e-13	1.3588e-11
GO:0070372	regulation of ERK1 and ERK2 cascade	62/1966	1.5873e-13	1.62069e-11
GO:0071559	response to transforming growth factor beta	50/1966	1.85326e-13	1.86017e-11
GO:0072001	renal system development	64/1966	2.11906e-13	2.09151e-11
GO:0010632	regulation of epithelial cell migration	51/1966	3.23018e-13	3.13593e-11
GO:0045765	regulation of angiogenesis	59/1966	3.84148e-13	3.6623e-11
GO:0007411	axon guidance	53/1966	3.89607e-13	3.6623e-11
GO:0097485	neuron projection guidance	53/1966	4.57855e-13	4.23659e-11
GO:0032964	collagen biosynthetic process	23/1966	7.3902e-13	6.73304e-11
GO:0001822	kidney development	61/1966	9.0729e-13	8.14086e-11
GO:0007266	Rho protein signal transduction	36/1966	1.56274e-12	1.38128e-10
GO:0090068	positive regulation of cell cycle process	53/1966	1.60841e-12	1.40074e-10
GO:0051495	positive regulation of cytoskeleton organization	45/1966	2.06401e-12	1.77145e-10
GO:1902905	positive regulation of supramolecular fiber organization	42/1966	2.3587e-12	1.99546e-10
GO:0010959	regulation of metal ion transport	73/1966	2.84175e-12	2.37026e-10
GO:0007051	spindle organization	42/1966	3.45536e-12	2.8191e-10
GO:0007052	mitotic spindle organization	33/1966	3.47508e-12	2.8191e-10
GO:0051056	regulation of small GTPase mediated signal transduction	48/1966	4.44319e-12	3.55575e-10
GO:0090101	negative regulation of transmembrane receptor protein serine/threonine kinase signaling pathway	34/1966	4.7159e-12	3.72368e-10
GO:0071900	regulation of protein serine/threonine kinase activity	62/1966	5.20109e-12	4.05274e-10
GO:0043087	regulation of GTPase activity	61/1966	6.5227e-12	5.01655e-10
GO:1901990	regulation of mitotic cell cycle phase transition	57/1966	7.19689e-12	5.4641e-10
GO:1903034	regulation of response to wounding	40/1966	7.38209e-12	5.53376e-10
GO:1901987	regulation of cell cycle phase transition	67/1966	8.67803e-12	6.42391e-10
GO:0051962	positive regulation of nervous system development	62/1966	1.2372e-11	9.04462e-10
GO:0048754	branching morphogenesis of an epithelial tube	42/1966	1.25238e-11	9.04462e-10
GO:0051983	regulation of chromosome segregation	28/1966	1.46839e-11	1.04769e-09
GO:0046578	regulation of Ras protein signal transduction	43/1966	1.55996e-11	1.09977e-09
GO:1903829	positive regulation of protein localization	76/1966	1.69403e-11	1.18024e-09
GO:0051090	regulation of DNA-binding transcription factor activity	70/1966	1.97387e-11	1.35922e-09
GO:0051656	establishment of organelle localization	69/1966	2.03643e-11	1.37822e-09
GO:0051258	protein polymerization	52/1966	2.04801e-11	1.37822e-09
GO:0010639	negative regulation of organelle organization	63/1966	2.25653e-11	1.50148e-09
GO:0051017	actin filament bundle assembly	39/1966	2.54168e-11	1.67242e-09
GO:0032535	regulation of cellular component size	65/1966	2.78527e-11	1.81257e-09
GO:0001503	ossification	68/1966	2.90351e-11	1.86898e-09
GO:1903046	meiotic cell cycle process	45/1966	3.10348e-11	1.95936e-09
GO:0051216	cartilage development	44/1966	3.1101e-11	1.95936e-09
GO:0040013	negative regulation of locomotion	59/1966	3.16409e-11	1.97239e-09
GO:0045930	negative regulation of mitotic cell cycle	46/1966	3.57891e-11	2.18498e-09
GO:0050920	regulation of chemotaxis	46/1966	3.57891e-11	2.18498e-09
GO:0061572	actin filament bundle organization	39/1966	4.42515e-11	2.67405e-09
GO:0050900	leukocyte migration	63/1966	5.05763e-11	3.02538e-09
GO:0050730	regulation of peptidyl-tyrosine phosphorylation	50/1966	5.40412e-11	3.20032e-09
GO:0010811	positive regulation of cell-substrate adhesion	34/1966	5.49272e-11	3.22058e-09
GO:0048608	reproductive structure development	74/1966	5.62859e-11	3.25638e-09
GO:0140694	non-membrane-bounded organelle assembly	63/1966	5.66374e-11	3.25638e-09
GO:0001837	epithelial to mesenchymal transition	36/1966	5.94804e-11	3.38695e-09
GO:0050673	epithelial cell proliferation	73/1966	6.57014e-11	3.70556e-09
GO:0110053	regulation of actin filament organization	51/1966	6.64879e-11	3.71454e-09
GO:1901991	negative regulation of mitotic cell cycle phase transition	38/1966	7.15065e-11	3.95758e-09
GO:0030512	negative regulation of transforming growth factor beta receptor signaling pathway	24/1966	7.76721e-11	4.25902e-09
GO:0002685	regulation of leukocyte migration	45/1966	7.92726e-11	4.3069e-09
GO:0061458	reproductive system development	74/1966	8.31092e-11	4.4743e-09
GO:0002687	positive regulation of leukocyte migration	36/1966	8.7709e-11	4.63761e-09
GO:0008360	regulation of cell shape	36/1966	8.7709e-11	4.63761e-09
GO:0050727	regulation of inflammatory response	59/1966	1.17704e-10	6.16854e-09
GO:0048251	elastic fiber assembly	10/1966	1.24375e-10	6.46094e-09
GO:0050808	synapse organization	74/1966	1.47493e-10	7.59527e-09
GO:0042692	muscle cell differentiation	68/1966	1.71854e-10	8.77343e-09
GO:0003007	heart morphogenesis	51/1966	1.92991e-10	9.76829e-09
GO:0007162	negative regulation of cell adhesion	54/1966	2.67276e-10	1.34136e-08
GO:0010720	positive regulation of cell development	61/1966	3.11283e-10	1.54909e-08
GO:0060537	muscle tissue development	73/1966	3.33556e-10	1.6461e-08
GO:0050769	positive regulation of neurogenesis	52/1966	3.74818e-10	1.83444e-08
GO:0051304	chromosome separation	27/1966	4.01526e-10	1.94398e-08
GO:0060560	developmental growth involved in morphogenesis	50/1966	4.03766e-10	1.94398e-08
GO:0017015	regulation of transforming growth factor beta receptor signaling pathway	30/1966	4.25692e-10	2.03302e-08
GO:0051783	regulation of nuclear division	33/1966	4.41306e-10	2.09073e-08
GO:0022407	regulation of cell-cell adhesion	70/1966	4.93143e-10	2.31777e-08
GO:0034765	regulation of ion transmembrane transport	73/1966	5.27399e-10	2.45926e-08
GO:0071674	mononuclear cell migration	38/1966	5.75347e-10	2.66188e-08
GO:0045216	cell-cell junction organization	42/1966	6.2416e-10	2.86533e-08
GO:0050731	positive regulation of peptidyl-tyrosine phosphorylation	39/1966	6.75828e-10	3.07866e-08
GO:0051310	metaphase plate congression	21/1966	6.96101e-10	3.1468e-08
GO:0050678	regulation of epithelial cell proliferation	63/1966	7.38223e-10	3.29718e-08
GO:0048588	developmental cell growth	49/1966	7.405e-10	3.29718e-08
GO:1903844	regulation of cellular response to transforming growth factor beta stimulus	30/1966	8.05673e-10	3.56059e-08
GO:0030177	positive regulation of Wnt signaling pathway	32/1966	8.60605e-10	3.77519e-08
GO:0140013	meiotic nuclear division	40/1966	9.05317e-10	3.94212e-08
GO:0032965	regulation of collagen biosynthetic process	18/1966	9.62047e-10	4.15857e-08
GO:0001570	vasculogenesis	26/1966	1.00183e-09	4.29914e-08
GO:0048732	gland development	70/1966	1.03587e-09	4.41327e-08
GO:0043542	endothelial cell migration	43/1966	1.05686e-09	4.47052e-08
GO:0071772	response to BMP	38/1966	1.09992e-09	4.58712e-08
GO:0071773	cellular response to BMP stimulus	38/1966	1.09992e-09	4.58712e-08
GO:0061041	regulation of wound healing	31/1966	1.13618e-09	4.70523e-08
GO:0003012	muscle system process	65/1966	1.31955e-09	5.42666e-08
GO:0022612	gland morphogenesis	34/1966	1.44277e-09	5.89245e-08
GO:0030323	respiratory tube development	44/1966	1.49348e-09	6.05781e-08
GO:0001558	regulation of cell growth	68/1966	1.5743e-09	6.34218e-08
GO:1901343	negative regulation of vasculature development	28/1966	1.63414e-09	6.53876e-08
GO:0010712	regulation of collagen metabolic process	19/1966	1.67189e-09	6.64492e-08
GO:0008154	actin polymerization or depolymerization	39/1966	1.7157e-09	6.77359e-08
GO:0050921	positive regulation of chemotaxis	33/1966	1.95838e-09	7.68049e-08
GO:0007611	learning or memory	53/1966	2.19409e-09	8.5483e-08
GO:0001952	regulation of cell-matrix adhesion	30/1966	2.21865e-09	8.58746e-08
GO:0042063	gliogenesis	56/1966	2.26274e-09	8.70125e-08
GO:0051271	negative regulation of cellular component movement	52/1966	2.49583e-09	9.53568e-08
GO:0032271	regulation of protein polymerization	40/1966	2.56263e-09	9.72815e-08
GO:0003018	vascular process in circulatory system	43/1966	2.77052e-09	1.04503e-07
GO:0070997	neuron death	65/1966	2.81022e-09	1.0533e-07
GO:0030041	actin filament polymerization	35/1966	2.91866e-09	1.0827e-07
GO:0032103	positive regulation of response to external stimulus	67/1966	2.92523e-09	1.0827e-07
GO:0030324	lung development	43/1966	3.16722e-09	1.15836e-07
GO:0010717	regulation of epithelial to mesenchymal transition	25/1966	3.16877e-09	1.15836e-07
GO:0010595	positive regulation of endothelial cell migration	27/1966	3.20315e-09	1.16374e-07
GO:1903706	regulation of hemopoiesis	61/1966	3.63269e-09	1.31176e-07
GO:0062197	cellular response to chemical stress	54/1966	3.70466e-09	1.32964e-07
GO:0016055	Wnt signaling pathway	66/1966	3.77534e-09	1.34684e-07
GO:0007088	regulation of mitotic nuclear division	27/1966	3.97111e-09	1.40403e-07
GO:1905818	regulation of chromosome separation	22/1966	3.98305e-09	1.40403e-07
GO:0071604	transforming growth factor beta production	16/1966	4.15934e-09	1.45749e-07
GO:1901988	negative regulation of cell cycle phase transition	44/1966	4.29284e-09	1.49542e-07
GO:0198738	cell-cell signaling by wnt	66/1966	4.52083e-09	1.56563e-07
GO:0006814	sodium ion transport	44/1966	4.87892e-09	1.67982e-07
GO:0098742	cell-cell adhesion via plasma-membrane adhesion molecules	40/1966	5.2085e-09	1.78293e-07
GO:0031334	positive regulation of protein-containing complex assembly	39/1966	5.54929e-09	1.88867e-07
GO:0060541	respiratory system development	46/1966	5.75655e-09	1.94802e-07
GO:0050000	chromosome localization	23/1966	5.83321e-09	1.96274e-07
GO:2000181	negative regulation of blood vessel morphogenesis	27/1966	6.05067e-09	2.02441e-07
GO:0035023	regulation of Rho protein signal transduction	24/1966	6.20639e-09	2.06485e-07
GO:0010594	regulation of endothelial cell migration	35/1966	6.50964e-09	2.15363e-07
GO:0010934	macrophage cytokine production	11/1966	6.57694e-09	2.16381e-07
GO:0001818	negative regulation of cytokine production	49/1966	7.22173e-09	2.36282e-07
GO:0010976	positive regulation of neuron projection development	41/1966	7.27228e-09	2.36629e-07
GO:0043491	protein kinase B signaling	39/1966	7.35689e-09	2.38074e-07
GO:0044839	cell cycle G2/M phase transition	32/1966	7.60304e-09	2.44702e-07
GO:0043405	regulation of MAP kinase activity	38/1966	7.82198e-09	2.50388e-07
GO:0000086	G2/M transition of mitotic cell cycle	30/1966	8.31884e-09	2.63445e-07
GO:0007093	mitotic cell cycle checkpoint signaling	30/1966	8.31884e-09	2.63445e-07
GO:1904019	epithelial cell apoptotic process	28/1966	8.4614e-09	2.66534e-07
GO:0009314	response to radiation	63/1966	8.88108e-09	2.76825e-07
GO:0030509	BMP signaling pathway	35/1966	8.88157e-09	2.76825e-07
GO:0048638	regulation of developmental growth	60/1966	9.12444e-09	2.82905e-07
GO:0070374	positive regulation of ERK1 and ERK2 cascade	41/1966	9.47766e-09	2.92327e-07
GO:0061640	cytoskeleton-dependent cytokinesis	24/1966	9.90846e-09	3.02464e-07
GO:1904035	regulation of epithelial cell apoptotic process	24/1966	9.90846e-09	3.02464e-07
GO:0032102	negative regulation of response to external stimulus	60/1966	1.00207e-08	3.04319e-07
GO:0030866	cortical actin cytoskeleton organization	15/1966	1.05672e-08	3.19279e-07
GO:0030010	establishment of cell polarity	32/1966	1.0651e-08	3.2018e-07
GO:0002062	chondrocyte differentiation	27/1966	1.1145e-08	3.33338e-07
GO:0050890	cognition	55/1966	1.4981e-08	4.45816e-07
GO:0048659	smooth muscle cell proliferation	36/1966	1.55133e-08	4.59348e-07
GO:0043588	skin development	51/1966	1.63409e-08	4.81447e-07
GO:1990778	protein localization to cell periphery	56/1966	1.7189e-08	5.03927e-07
GO:0016525	negative regulation of angiogenesis	26/1966	1.78456e-08	5.206e-07
GO:0051303	establishment of chromosome localization	22/1966	1.8716e-08	5.43315e-07
GO:0033002	muscle cell proliferation	44/1966	1.88651e-08	5.44971e-07
GO:0031345	negative regulation of cell projection organization	39/1966	1.90768e-08	5.48411e-07
GO:2000146	negative regulation of cell motility	49/1966	1.94877e-08	5.57518e-07
GO:0045786	negative regulation of cell cycle	56/1966	2.08239e-08	5.92882e-07
GO:1901214	regulation of neuron death	58/1966	2.20179e-08	6.23876e-07
GO:0046847	filopodium assembly	21/1966	2.22365e-08	6.2707e-07
GO:0030510	regulation of BMP signaling pathway	25/1966	2.32384e-08	6.52216e-07
GO:0050679	positive regulation of epithelial cell proliferation	39/1966	2.48126e-08	6.93114e-07
GO:0021700	developmental maturation	54/1966	2.58623e-08	7.19045e-07
GO:0048144	fibroblast proliferation	26/1966	2.6565e-08	7.34554e-07
GO:0010935	regulation of macrophage cytokine production	10/1966	2.66682e-08	7.34554e-07
GO:0007517	muscle organ development	55/1966	2.68249e-08	7.35448e-07
GO:0030111	regulation of Wnt signaling pathway	50/1966	2.86286e-08	7.81284e-07
GO:0014812	muscle cell migration	27/1966	2.9283e-08	7.95476e-07
GO:0051346	negative regulation of hydrolase activity	55/1966	2.95095e-08	7.97969e-07
GO:0001656	metanephros development	23/1966	3.06035e-08	8.23789e-07
GO:0045807	positive regulation of endocytosis	28/1966	3.1317e-08	8.39182e-07
GO:0048146	positive regulation of fibroblast proliferation	20/1966	3.3496e-08	8.93528e-07
GO:0030100	regulation of endocytosis	41/1966	3.36813e-08	8.94441e-07
GO:0014909	smooth muscle cell migration	25/1966	3.49425e-08	9.23793e-07
GO:0030336	negative regulation of cell migration	47/1966	3.54903e-08	9.34104e-07
GO:1901888	regulation of cell junction assembly	39/1966	3.6532e-08	9.57267e-07
GO:0030048	actin filament-based movement	28/1966	3.74177e-08	9.76156e-07
GO:0048771	tissue remodeling	37/1966	3.837e-08	9.96609e-07
GO:0031532	actin cytoskeleton reorganization	26/1966	3.91255e-08	1.0118e-06
GO:0032967	positive regulation of collagen biosynthetic process	13/1966	4.29637e-08	1.10622e-06
GO:0061035	regulation of cartilage development	20/1966	4.34166e-08	1.11304e-06
GO:0060070	canonical Wnt signaling pathway	48/1966	4.70853e-08	1.20189e-06
GO:0001764	neuron migration	36/1966	4.75435e-08	1.20838e-06
GO:0006936	muscle contraction	49/1966	4.99972e-08	1.26531e-06
GO:0051383	kinetochore organization	11/1966	5.06657e-08	1.27678e-06
GO:0051924	regulation of calcium ion transport	46/1966	5.62738e-08	1.41209e-06
GO:0051145	smooth muscle cell differentiation	21/1966	5.93134e-08	1.48209e-06
GO:0031099	regeneration	31/1966	6.25441e-08	1.55624e-06
GO:1901215	negative regulation of neuron death	43/1966	6.76909e-08	1.67094e-06
GO:0016358	dendrite development	49/1966	6.77181e-08	1.67094e-06
GO:0010948	negative regulation of cell cycle process	46/1966	6.96158e-08	1.71064e-06
GO:0008064	regulation of actin polymerization or depolymerization	32/1966	7.01942e-08	1.71773e-06
GO:0072006	nephron development	31/1966	7.28927e-08	1.77642e-06
GO:0002011	morphogenesis of an epithelial sheet	18/1966	7.34307e-08	1.7822e-06
GO:0014706	striated muscle tissue development	46/1966	7.73542e-08	1.86976e-06
GO:0003205	cardiac chamber development	36/1966	8.09551e-08	1.94884e-06
GO:0071675	regulation of mononuclear cell migration	26/1966	8.2338e-08	1.97411e-06
GO:0045931	positive regulation of mitotic cell cycle	28/1966	8.83166e-08	2.10892e-06
GO:0071634	regulation of transforming growth factor beta production	14/1966	9.19464e-08	2.18677e-06
GO:0051961	negative regulation of nervous system development	32/1966	9.41e-08	2.22904e-06
GO:0045444	fat cell differentiation	43/1966	9.45193e-08	2.23005e-06
GO:0007224	smoothened signaling pathway	31/1966	9.8553e-08	2.316e-06
GO:0006979	response to oxidative stress	58/1966	9.95966e-08	2.33127e-06
GO:0090288	negative regulation of cellular response to growth factor stimulus	24/1966	1.01581e-07	2.36835e-06
GO:0051896	regulation of protein kinase B signaling	33/1966	1.02303e-07	2.37583e-06
GO:0050919	negative chemotaxis	15/1966	1.06212e-07	2.45698e-06
GO:0006869	lipid transport	56/1966	1.07765e-07	2.4832e-06
GO:0030832	regulation of actin filament length	32/1966	1.08721e-07	2.49553e-06
GO:0007163	establishment or maintenance of cell polarity	39/1966	1.10753e-07	2.53234e-06
GO:1904062	regulation of cation transmembrane transport	55/1966	1.16676e-07	2.65751e-06
GO:0043271	negative regulation of ion transport	33/1966	1.17608e-07	2.6585e-06
GO:0001654	eye development	59/1966	1.17617e-07	2.6585e-06
GO:0003206	cardiac chamber morphogenesis	30/1966	1.18802e-07	2.66496e-06
GO:0031333	negative regulation of protein-containing complex assembly	30/1966	1.18802e-07	2.66496e-06
GO:0030865	cortical cytoskeleton organization	18/1966	1.27027e-07	2.8387e-06
GO:0007613	memory	31/1966	1.32446e-07	2.93762e-06
GO:0070507	regulation of microtubule cytoskeleton organization	31/1966	1.32446e-07	2.93762e-06
GO:0007229	integrin-mediated signaling pathway	23/1966	1.34103e-07	2.96328e-06
GO:1990138	neuron projection extension	36/1966	1.3547e-07	2.98235e-06
GO:0031032	actomyosin structure organization	37/1966	1.38441e-07	3.03648e-06
GO:0051321	meiotic cell cycle	50/1966	1.3928e-07	3.0436e-06
GO:0150063	visual system development	59/1966	1.50759e-07	3.28232e-06
GO:0010977	negative regulation of neuron projection development	31/1966	1.53202e-07	3.3233e-06
GO:0051984	positive regulation of chromosome segregation	11/1966	1.57773e-07	3.40997e-06
GO:0010714	positive regulation of collagen metabolic process	13/1966	1.59247e-07	3.4293e-06
GO:0008347	glial cell migration	18/1966	1.65502e-07	3.55111e-06
GO:0030833	regulation of actin filament polymerization	29/1966	1.66195e-07	3.55308e-06
GO:0010721	negative regulation of cell development	36/1966	1.74145e-07	3.70967e-06
GO:0097191	extrinsic apoptotic signaling pathway	40/1966	1.75091e-07	3.71645e-06
GO:0050768	negative regulation of neurogenesis	31/1966	1.76955e-07	3.72865e-06
GO:0048660	regulation of smooth muscle cell proliferation	33/1966	1.77325e-07	3.72865e-06
GO:0007018	microtubule-based movement	59/1966	1.77555e-07	3.72865e-06
GO:0072697	protein localization to cell cortex	8/1966	1.78871e-07	3.74302e-06
GO:0048661	positive regulation of smooth muscle cell proliferation	24/1966	1.79827e-07	3.74978e-06
GO:0010563	negative regulation of phosphorus metabolic process	62/1966	1.83747e-07	3.80471e-06
GO:0045936	negative regulation of phosphate metabolic process	62/1966	1.83747e-07	3.80471e-06
GO:0060249	anatomical structure homeostasis	49/1966	1.97252e-07	4.07013e-06
GO:0010389	regulation of G2/M transition of mitotic cell cycle	23/1966	1.98709e-07	4.08596e-06
GO:0001666	response to hypoxia	37/1966	1.99508e-07	4.08818e-06
GO:0048880	sensory system development	59/1966	2.08801e-07	4.26386e-06
GO:0090263	positive regulation of canonical Wnt signaling pathway	24/1966	2.16366e-07	4.40316e-06
GO:0008608	attachment of spindle microtubules to kinetochore	13/1966	2.37509e-07	4.81687e-06
GO:0009914	hormone transport	54/1966	2.53708e-07	5.12051e-06
GO:0006310	DNA recombination	48/1966	2.5421e-07	5.12051e-06
GO:0048145	regulation of fibroblast proliferation	24/1966	2.59651e-07	5.21239e-06
GO:0072659	protein localization to plasma membrane	46/1966	2.60941e-07	5.22058e-06
GO:0045766	positive regulation of angiogenesis	33/1966	2.6441e-07	5.25449e-06
GO:1904018	positive regulation of vasculature development	33/1966	2.6441e-07	5.25449e-06
GO:0034508	centromere complex assembly	12/1966	2.67475e-07	5.29761e-06
GO:0051225	spindle assembly	25/1966	2.71533e-07	5.36006e-06
GO:0034599	cellular response to oxidative stress	43/1966	2.74524e-07	5.40111e-06
GO:0045926	negative regulation of growth	42/1966	2.8591e-07	5.60649e-06
GO:0048678	response to axon injury	19/1966	2.89738e-07	5.66281e-06
GO:0034446	substrate adhesion-dependent cell spreading	24/1966	3.10801e-07	6.05448e-06
GO:0048675	axon extension	28/1966	3.15848e-07	6.13263e-06
GO:0014910	regulation of smooth muscle cell migration	22/1966	3.20202e-07	6.19685e-06
GO:0035924	cellular response to vascular endothelial growth factor stimulus	17/1966	3.23092e-07	6.23242e-06
GO:1903532	positive regulation of secretion by cell	52/1966	3.26176e-07	6.27147e-06
GO:0060326	cell chemotaxis	47/1966	3.27602e-07	6.27851e-06
GO:0032680	regulation of tumor necrosis factor production	33/1966	3.43051e-07	6.55338e-06
GO:0003231	cardiac ventricle development	29/1966	3.51472e-07	6.68686e-06
GO:0000281	mitotic cytokinesis	18/1966	3.53426e-07	6.68686e-06
GO:0030193	regulation of blood coagulation	18/1966	3.53426e-07	6.68686e-06
GO:0001894	tissue homeostasis	44/1966	3.54632e-07	6.68831e-06
GO:0003208	cardiac ventricle morphogenesis	20/1966	3.60802e-07	6.78308e-06
GO:0060828	regulation of canonical Wnt signaling pathway	40/1966	3.79053e-07	7.10364e-06
GO:0006820	anion transport	65/1966	3.86594e-07	7.20468e-06
GO:0071174	mitotic spindle checkpoint signaling	14/1966	3.87819e-07	7.20468e-06
GO:0007080	mitotic metaphase plate congression	15/1966	3.8931e-07	7.20468e-06
GO:0010718	positive regulation of epithelial to mesenchymal transition	15/1966	3.8931e-07	7.20468e-06
GO:0002274	myeloid leukocyte activation	42/1966	3.90568e-07	7.20543e-06
GO:0061082	myeloid leukocyte cytokine production	12/1966	4.09271e-07	7.52703e-06
GO:0071692	protein localization to extracellular region	56/1966	4.13402e-07	7.57947e-06
GO:0007091	metaphase/anaphase transition of mitotic cell cycle	17/1966	4.19553e-07	7.66849e-06
GO:0090307	mitotic spindle assembly	18/1966	4.50142e-07	8.20228e-06
GO:0051302	regulation of cell division	34/1966	4.52466e-07	8.21103e-06
GO:0051098	regulation of binding	55/1966	4.53395e-07	8.21103e-06
GO:0043433	negative regulation of DNA-binding transcription factor activity	31/1966	4.6686e-07	8.4291e-06
GO:0002718	regulation of cytokine production involved in immune response	22/1966	4.70708e-07	8.47274e-06
GO:0051402	neuron apoptotic process	47/1966	4.76138e-07	8.54452e-06
GO:0010876	lipid localization	60/1966	4.84158e-07	8.66219e-06
GO:0051146	striated muscle cell differentiation	48/1966	4.85777e-07	8.66498e-06
GO:1903555	regulation of tumor necrosis factor superfamily cytokine production	33/1966	5.02589e-07	8.93793e-06
GO:0071526	semaphorin-plexin signaling pathway	15/1966	5.25745e-07	9.32174e-06
GO:0006816	calcium ion transport	59/1966	5.3557e-07	9.4676e-06
GO:0010965	regulation of mitotic sister chromatid separation	17/1966	5.41446e-07	9.54299e-06
GO:0070252	actin-mediated cell contraction	22/1966	5.68146e-07	9.92536e-06
GO:0033045	regulation of sister chromatid segregation	18/1966	5.70358e-07	9.92536e-06
GO:0051926	negative regulation of calcium ion transport	18/1966	5.70358e-07	9.92536e-06
GO:1900046	regulation of hemostasis	18/1966	5.70358e-07	9.92536e-06
GO:1903036	positive regulation of response to wounding	19/1966	5.71521e-07	9.92536e-06
GO:0042326	negative regulation of phosphorylation	55/1966	5.77976e-07	1.00054e-05
GO:0071902	positive regulation of protein serine/threonine kinase activity	35/1966	5.79508e-07	1.00054e-05
GO:0052547	regulation of peptidase activity	59/1966	6.7239e-07	1.15753e-05
GO:0002690	positive regulation of leukocyte chemotaxis	22/1966	6.83763e-07	1.17369e-05
GO:1905517	macrophage migration	17/1966	6.94601e-07	1.18885e-05
GO:0061097	regulation of protein tyrosine kinase activity	19/1966	7.10487e-07	1.21254e-05
GO:0032640	tumor necrosis factor production	33/1966	7.28935e-07	1.24045e-05
GO:1905475	regulation of protein localization to membrane	34/1966	7.34136e-07	1.24235e-05
GO:0003014	renal system process	25/1966	7.36063e-07	1.24235e-05
GO:0002367	cytokine production involved in immune response	24/1966	7.36347e-07	1.24235e-05
GO:0061098	positive regulation of protein tyrosine kinase activity	14/1966	7.40929e-07	1.24653e-05
GO:1902105	regulation of leukocyte differentiation	47/1966	7.50665e-07	1.25933e-05
GO:0048562	embryonic organ morphogenesis	48/1966	7.5953e-07	1.27013e-05
GO:0050878	regulation of body fluid levels	52/1966	7.61392e-07	1.27013e-05
GO:0018209	peptidyl-serine modification	51/1966	8.32278e-07	1.38232e-05
GO:0006898	receptor-mediated endocytosis	41/1966	8.33312e-07	1.38232e-05
GO:0002697	regulation of immune effector process	58/1966	8.65696e-07	1.43203e-05
GO:0060840	artery development	24/1966	8.68913e-07	1.43334e-05
GO:0044784	metaphase/anaphase transition of cell cycle	17/1966	8.85978e-07	1.45743e-05
GO:0000075	cell cycle checkpoint signaling	31/1966	8.97584e-07	1.47244e-05
GO:0050818	regulation of coagulation	18/1966	9.02161e-07	1.47586e-05
GO:0060271	cilium assembly	50/1966	9.08318e-07	1.48183e-05
GO:0060348	bone development	40/1966	9.68944e-07	1.5764e-05
GO:0032147	activation of protein kinase activity	22/1966	9.82025e-07	1.5933e-05
GO:0001569	branching involved in blood vessel morphogenesis	14/1966	1.00813e-06	1.62232e-05
GO:0031577	spindle checkpoint signaling	14/1966	1.00813e-06	1.62232e-05
GO:1905521	regulation of macrophage migration	14/1966	1.00813e-06	1.62232e-05
GO:0032886	regulation of microtubule-based process	41/1966	1.01632e-06	1.63106e-05
GO:0050770	regulation of axonogenesis	32/1966	1.03903e-06	1.66301e-05
GO:0071706	tumor necrosis factor superfamily cytokine production	33/1966	1.04698e-06	1.67122e-05
GO:0032273	positive regulation of protein polymerization	21/1966	1.10943e-06	1.76614e-05
GO:0022409	positive regulation of cell-cell adhesion	44/1966	1.1202e-06	1.77478e-05
GO:0032835	glomerulus development	17/1966	1.12385e-06	1.77478e-05
GO:0051306	mitotic sister chromatid separation	17/1966	1.12385e-06	1.77478e-05
GO:0045664	regulation of neuron differentiation	38/1966	1.17469e-06	1.85014e-05
GO:0006022	aminoglycan metabolic process	23/1966	1.20156e-06	1.88744e-05
GO:0045839	negative regulation of mitotic nuclear division	15/1966	1.23052e-06	1.92781e-05
GO:0050729	positive regulation of inflammatory response	27/1966	1.24434e-06	1.94433e-05
GO:0014031	mesenchymal cell development	21/1966	1.3334e-06	2.0729e-05
GO:0072073	kidney epithelium development	28/1966	1.33363e-06	2.0729e-05
GO:0071695	anatomical structure maturation	44/1966	1.34573e-06	2.08624e-05
GO:0044843	cell cycle G1/S phase transition	37/1966	1.35649e-06	2.09488e-05
GO:0051985	negative regulation of chromosome segregation	14/1966	1.35838e-06	2.09488e-05
GO:0007094	mitotic spindle assembly checkpoint signaling	13/1966	1.40237e-06	2.15151e-05
GO:0071173	spindle assembly checkpoint signaling	13/1966	1.40237e-06	2.15151e-05
GO:1902749	regulation of cell cycle G2/M phase transition	23/1966	1.41862e-06	2.17082e-05
GO:0036293	response to decreased oxygen levels	38/1966	1.44465e-06	2.20406e-05
GO:0048015	phosphatidylinositol-mediated signaling	30/1966	1.45151e-06	2.20406e-05
GO:2001236	regulation of extrinsic apoptotic signaling pathway	30/1966	1.45151e-06	2.20406e-05
GO:0051222	positive regulation of protein transport	46/1966	1.50779e-06	2.28366e-05
GO:0061982	meiosis I cell cycle process	26/1966	1.52261e-06	2.30022e-05
GO:0046879	hormone secretion	51/1966	1.59942e-06	2.41011e-05
GO:2000351	regulation of endothelial cell apoptotic process	15/1966	1.60834e-06	2.41741e-05
GO:0001933	negative regulation of protein phosphorylation	49/1966	1.636e-06	2.45276e-05
GO:0002064	epithelial cell development	37/1966	1.67266e-06	2.50138e-05
GO:0043409	negative regulation of MAPK cascade	32/1966	1.68173e-06	2.50862e-05
GO:0043523	regulation of neuron apoptotic process	42/1966	1.69834e-06	2.52703e-05
GO:1903510	mucopolysaccharide metabolic process	18/1966	1.73328e-06	2.57255e-05
GO:0033044	regulation of chromosome organization	34/1966	1.84223e-06	2.72742e-05
GO:0002028	regulation of sodium ion transport	21/1966	1.90934e-06	2.81972e-05
GO:0030516	regulation of axon extension	23/1966	1.96381e-06	2.89296e-05
GO:0014015	positive regulation of gliogenesis	19/1966	1.98611e-06	2.91855e-05
GO:0007043	cell-cell junction assembly	28/1966	1.99447e-06	2.92358e-05
GO:2001233	regulation of apoptotic signaling pathway	54/1966	2.04646e-06	2.98996e-05
GO:0043547	positive regulation of GTPase activity	39/1966	2.04986e-06	2.98996e-05
GO:0042391	regulation of membrane potential	60/1966	2.06456e-06	3.00401e-05
GO:0048017	inositol lipid-mediated signaling	30/1966	2.11217e-06	3.06575e-05
GO:0000910	cytokinesis	31/1966	2.13068e-06	3.08506e-05
GO:0043406	positive regulation of MAP kinase activity	25/1966	2.14757e-06	3.10192e-05
GO:0060324	face development	16/1966	2.21689e-06	3.19427e-05
GO:0001935	endothelial cell proliferation	31/1966	2.39977e-06	3.44937e-05
GO:0044782	cilium organization	52/1966	2.50667e-06	3.59431e-05
GO:0045841	negative regulation of mitotic metaphase/anaphase transition	13/1966	2.61466e-06	3.7401e-05
GO:0009306	protein secretion	53/1966	2.63471e-06	3.75389e-05
GO:0097529	myeloid leukocyte migration	36/1966	2.64118e-06	3.75389e-05
GO:0034501	protein localization to kinetochore	9/1966	2.64966e-06	3.75389e-05
GO:1903083	protein localization to condensed chromosome	9/1966	2.64966e-06	3.75389e-05
GO:0052548	regulation of endopeptidase activity	49/1966	2.66063e-06	3.76044e-05
GO:1901652	response to peptide	55/1966	2.66978e-06	3.76414e-05
GO:0007416	synapse assembly	32/1966	2.67596e-06	3.76414e-05
GO:0034763	negative regulation of transmembrane transport	26/1966	2.68238e-06	3.76423e-05
GO:1901992	positive regulation of mitotic cell cycle phase transition	21/1966	2.70356e-06	3.78498e-05
GO:0051784	negative regulation of nuclear division	16/1966	2.79966e-06	3.91028e-05
GO:0035592	establishment of protein localization to extracellular region	53/1966	2.83941e-06	3.95646e-05
GO:0018105	peptidyl-serine phosphorylation	47/1966	2.95749e-06	4.11133e-05
GO:0031214	biomineral tissue development	30/1966	3.04057e-06	4.21693e-05
GO:0001649	osteoblast differentiation	35/1966	3.0575e-06	4.23049e-05
GO:0060976	coronary vasculature development	18/1966	3.20468e-06	4.4238e-05
GO:0030308	negative regulation of cell growth	33/1966	3.27623e-06	4.51206e-05
GO:0048705	skeletal system morphogenesis	39/1966	3.31612e-06	4.55639e-05
GO:0042634	regulation of hair cycle	11/1966	3.42543e-06	4.68485e-05
GO:1905523	positive regulation of macrophage migration	11/1966	3.42543e-06	4.68485e-05
GO:0051653	spindle localization	15/1966	3.44244e-06	4.68647e-05
GO:0072577	endothelial cell apoptotic process	15/1966	3.44244e-06	4.68647e-05
GO:0002040	sprouting angiogenesis	24/1966	3.50604e-06	4.72969e-05
GO:0051261	protein depolymerization	24/1966	3.50604e-06	4.72969e-05
GO:0033046	negative regulation of sister chromatid segregation	13/1966	3.51412e-06	4.72969e-05
GO:0033048	negative regulation of mitotic sister chromatid segregation	13/1966	3.51412e-06	4.72969e-05
GO:2000816	negative regulation of mitotic sister chromatid separation	13/1966	3.51412e-06	4.72969e-05
GO:0010466	negative regulation of peptidase activity	39/1966	3.64363e-06	4.88872e-05
GO:0048846	axon extension involved in axon guidance	12/1966	3.65732e-06	4.88872e-05
GO:1902284	neuron projection extension involved in neuron projection guidance	12/1966	3.65732e-06	4.88872e-05
GO:0072009	nephron epithelium development	23/1966	3.6653e-06	4.88872e-05
GO:0010951	negative regulation of endopeptidase activity	31/1966	3.81987e-06	5.08343e-05
GO:0045927	positive regulation of growth	45/1966	3.8469e-06	5.10792e-05
GO:0061180	mammary gland epithelium development	18/1966	3.90222e-06	5.16978e-05
GO:0000727	double-strand break repair via break-induced replication	7/1966	3.97478e-06	5.25416e-05
GO:0034614	cellular response to reactive oxygen species	26/1966	4.03276e-06	5.31893e-05
GO:1903053	regulation of extracellular matrix organization	14/1966	4.1007e-06	5.39652e-05
GO:0070293	renal absorption	10/1966	4.11936e-06	5.39709e-05
GO:0071459	protein localization to chromosome, centromeric region	10/1966	4.11936e-06	5.39709e-05
GO:0043010	camera-type eye development	50/1966	4.1596e-06	5.43326e-05
GO:0050866	negative regulation of cell activation	35/1966	4.16531e-06	5.43326e-05
GO:0060415	muscle tissue morphogenesis	19/1966	4.2326e-06	5.50889e-05
GO:0051897	positive regulation of protein kinase B signaling	23/1966	4.26168e-06	5.53458e-05
GO:0014911	positive regulation of smooth muscle cell migration	16/1966	4.39304e-06	5.69268e-05
GO:0030203	glycosaminoglycan metabolic process	20/1966	4.41488e-06	5.69606e-05
GO:0048644	muscle organ morphogenesis	20/1966	4.41488e-06	5.69606e-05
GO:0032872	regulation of stress-activated MAPK cascade	33/1966	4.52776e-06	5.82901e-05
GO:0072593	reactive oxygen species metabolic process	37/1966	4.55374e-06	5.84973e-05
GO:1902100	negative regulation of metaphase/anaphase transition of cell cycle	13/1966	4.67707e-06	5.99515e-05
GO:0035265	organ growth	34/1966	4.83158e-06	6.17983e-05
GO:0010038	response to metal ion	42/1966	4.98224e-06	6.35879e-05
GO:0090257	regulation of muscle system process	38/1966	5.16172e-06	6.55027e-05
GO:0032922	circadian regulation of gene expression	17/1966	5.16545e-06	6.55027e-05
GO:0046579	positive regulation of Ras protein signal transduction	17/1966	5.16545e-06	6.55027e-05
GO:0048864	stem cell development	20/1966	5.23661e-06	6.62632e-05
GO:1903522	regulation of blood circulation	39/1966	5.27608e-06	6.66204e-05
GO:0051293	establishment of spindle localization	14/1966	5.29879e-06	6.67648e-05
GO:0043524	negative regulation of neuron apoptotic process	31/1966	5.35371e-06	6.71824e-05
GO:0043393	regulation of protein binding	34/1966	5.35462e-06	6.71824e-05
GO:0031109	microtubule polymerization or depolymerization	24/1966	5.3896e-06	6.74783e-05
GO:0045862	positive regulation of proteolysis	48/1966	5.489e-06	6.85778e-05
GO:0030071	regulation of mitotic metaphase/anaphase transition	15/1966	5.53521e-06	6.90095e-05
GO:1904951	positive regulation of establishment of protein localization	46/1966	5.70919e-06	7.1029e-05
GO:0000302	response to reactive oxygen species	31/1966	5.97912e-06	7.40761e-05
GO:0098739	import across plasma membrane	31/1966	5.97912e-06	7.40761e-05
GO:1905477	positive regulation of protein localization to membrane	22/1966	5.99423e-06	7.41082e-05
GO:0050766	positive regulation of phagocytosis	19/1966	6.05776e-06	7.45823e-05
GO:2001251	negative regulation of chromosome organization	19/1966	6.05776e-06	7.45823e-05
GO:0030204	chondroitin sulfate metabolic process	10/1966	6.14221e-06	7.54651e-05
GO:1905819	negative regulation of chromosome separation	13/1966	6.16758e-06	7.55595e-05
GO:0044344	cellular response to fibroblast growth factor stimulus	20/1966	6.19417e-06	7.55595e-05
GO:0070302	regulation of stress-activated protein kinase signaling cascade	33/1966	6.20664e-06	7.55595e-05
GO:2000241	regulation of reproductive process	33/1966	6.20664e-06	7.55595e-05
GO:0031098	stress-activated protein kinase signaling cascade	38/1966	6.21369e-06	7.55595e-05
GO:1905330	regulation of morphogenesis of an epithelium	17/1966	6.30839e-06	7.65539e-05
GO:0060100	positive regulation of phagocytosis, engulfment	8/1966	6.44252e-06	7.78625e-05
GO:1905155	positive regulation of membrane invagination	8/1966	6.44252e-06	7.78625e-05
GO:0048639	positive regulation of developmental growth	34/1966	6.56028e-06	7.91242e-05
GO:1901989	positive regulation of cell cycle phase transition	23/1966	6.61907e-06	7.9671e-05
GO:0032506	cytokinetic process	12/1966	6.79371e-06	8.1372e-05
GO:0061005	cell differentiation involved in kidney development	14/1966	6.79763e-06	8.1372e-05
GO:0043270	positive regulation of ion transport	45/1966	6.80161e-06	8.1372e-05
GO:0048844	artery morphogenesis	18/1966	6.89042e-06	8.21509e-05
GO:0048841	regulation of axon extension involved in axon guidance	11/1966	6.89446e-06	8.21509e-05
GO:0006941	striated muscle contraction	29/1966	6.94619e-06	8.26011e-05
GO:0098657	import into cell	36/1966	7.11236e-06	8.44076e-05
GO:2001237	negative regulation of extrinsic apoptotic signaling pathway	21/1966	7.21133e-06	8.50962e-05
GO:0014032	neural crest cell development	19/1966	7.21349e-06	8.50962e-05
GO:0033627	cell adhesion mediated by integrin	19/1966	7.21349e-06	8.50962e-05
GO:0051781	positive regulation of cell division	20/1966	7.30711e-06	8.60293e-05
GO:0008544	epidermis development	48/1966	7.44275e-06	8.74523e-05
GO:0032874	positive regulation of stress-activated MAPK cascade	25/1966	7.4799e-06	8.77147e-05
GO:0048738	cardiac muscle tissue development	39/1966	7.5623e-06	8.85058e-05
GO:0030856	regulation of epithelial cell differentiation	27/1966	7.84195e-06	9.15977e-05
GO:0033047	regulation of mitotic sister chromatid segregation	13/1966	8.06211e-06	9.39839e-05
GO:0043589	skin morphogenesis	7/1966	8.10213e-06	9.42649e-05
GO:0050803	regulation of synapse structure or activity	39/1966	8.26159e-06	9.59316e-05
GO:0016331	morphogenesis of embryonic epithelium	30/1966	8.5361e-06	9.85396e-05
GO:0035051	cardiocyte differentiation	30/1966	8.5361e-06	9.85396e-05
GO:0110148	biomineralization	30/1966	8.5361e-06	9.85396e-05
GO:0071774	response to fibroblast growth factor	20/1966	8.59737e-06	9.90537e-05
GO:1904036	negative regulation of epithelial cell apoptotic process	14/1966	8.66045e-06	9.95868e-05
GO:0002548	monocyte chemotaxis	15/1966	8.69349e-06	9.97729e-05
GO:0001936	regulation of endothelial cell proliferation	28/1966	8.83787e-06	0.000101191
GO:0007009	plasma membrane organization	27/1966	8.85118e-06	0.000101191
GO:0042886	amide transport	47/1966	8.8896e-06	0.000101434
GO:0002683	negative regulation of immune system process	56/1966	8.93195e-06	0.000101721
GO:0051091	positive regulation of DNA-binding transcription factor activity	39/1966	9.02001e-06	0.000102527
GO:0022411	cellular component disassembly	54/1966	9.16619e-06	0.000103989
GO:0046777	protein autophosphorylation	36/1966	9.43613e-06	0.000106847
GO:0090504	epiboly	11/1966	9.56436e-06	0.000108024
GO:0051047	positive regulation of secretion	53/1966	9.57661e-06	0.000108024
GO:0070304	positive regulation of stress-activated protein kinase signaling cascade	25/1966	9.69635e-06	0.000109167
GO:0002700	regulation of production of molecular mediator of immune response	29/1966	9.7664e-06	0.000109544
GO:0050807	regulation of synapse organization	38/1966	9.76688e-06	0.000109544
GO:0035725	sodium ion transmembrane transport	26/1966	9.90752e-06	0.000110912
GO:0030099	myeloid cell differentiation	55/1966	1.00104e-05	0.000111852
GO:0014033	neural crest cell differentiation	20/1966	1.00895e-05	0.000112523
GO:0050708	regulation of protein secretion	42/1966	1.05916e-05	0.000117901
GO:0007612	learning	30/1966	1.06123e-05	0.00011791
GO:2000027	regulation of animal organ morphogenesis	24/1966	1.06545e-05	0.000118157
GO:0022898	regulation of transmembrane transporter activity	40/1966	1.07364e-05	0.000118843
GO:1902099	regulation of metaphase/anaphase transition of cell cycle	15/1966	1.08054e-05	0.000119384
GO:0001890	placenta development	29/1966	1.09171e-05	0.000120393
GO:0032330	regulation of chondrocyte differentiation	14/1966	1.09612e-05	0.000120654
GO:0030900	forebrain development	51/1966	1.11542e-05	0.000122552
GO:0061326	renal tubule development	21/1966	1.14027e-05	0.00012505
GO:0097581	lamellipodium organization	19/1966	1.19666e-05	0.000130749
GO:1903035	negative regulation of response to wounding	19/1966	1.19666e-05	0.000130749
GO:0035886	vascular associated smooth muscle cell differentiation	12/1966	1.20749e-05	0.000131689
GO:2001234	negative regulation of apoptotic signaling pathway	36/1966	1.24398e-05	0.00013542
GO:0038127	ERBB signaling pathway	22/1966	1.2469e-05	0.000135489
GO:0010971	positive regulation of G2/M transition of mitotic cell cycle	10/1966	1.28549e-05	0.000139426
GO:0002688	regulation of leukocyte chemotaxis	23/1966	1.32768e-05	0.00014334
GO:0048259	regulation of receptor-mediated endocytosis	23/1966	1.32768e-05	0.00014334
GO:0060491	regulation of cell projection assembly	32/1966	1.32884e-05	0.00014334
GO:0031102	neuron projection regeneration	15/1966	1.33604e-05	0.000143856
GO:0030517	negative regulation of axon extension	13/1966	1.34418e-05	0.000144469
GO:0006029	proteoglycan metabolic process	17/1966	1.34895e-05	0.000144719
GO:0006260	DNA replication	39/1966	1.38679e-05	0.000148509
GO:1902806	regulation of cell cycle G1/S phase transition	28/1966	1.3954e-05	0.000149084
GO:0061351	neural precursor cell proliferation	31/1966	1.39719e-05	0.000149084
GO:0060047	heart contraction	35/1966	1.46605e-05	0.00015615
GO:0032409	regulation of transporter activity	41/1966	1.48275e-05	0.000157645
GO:0051403	stress-activated MAPK cascade	36/1966	1.49049e-05	0.000158184
GO:0035904	aorta development	16/1966	1.51006e-05	0.000159688
GO:0050771	negative regulation of axonogenesis	16/1966	1.51006e-05	0.000159688
GO:0006750	glutathione biosynthetic process	7/1966	1.52458e-05	0.000160366
GO:0051764	actin crosslink formation	7/1966	1.52458e-05	0.000160366
GO:0051988	regulation of attachment of spindle microtubules to kinetochore	7/1966	1.52458e-05	0.000160366
GO:0032760	positive regulation of tumor necrosis factor production	21/1966	1.53061e-05	0.000160714
GO:0006874	cellular calcium ion homeostasis	60/1966	1.53536e-05	0.000160928
GO:0007596	blood coagulation	28/1966	1.55972e-05	0.000163192
GO:0019932	second-messenger-mediated signaling	42/1966	1.58099e-05	0.000165126
GO:0038084	vascular endothelial growth factor signaling pathway	12/1966	1.58589e-05	0.000165346
GO:2000379	positive regulation of reactive oxygen species metabolic process	17/1966	1.61613e-05	0.000168203
GO:0042176	regulation of protein catabolic process	50/1966	1.64345e-05	0.00017047
GO:0048260	positive regulation of receptor-mediated endocytosis	15/1966	1.64368e-05	0.00017047
GO:0050764	regulation of phagocytosis	22/1966	1.64829e-05	0.000170604
GO:0008589	regulation of smoothened signaling pathway	19/1966	1.65361e-05	0.000170604
GO:0051899	membrane depolarization	19/1966	1.65361e-05	0.000170604
GO:0071897	DNA biosynthetic process	29/1966	1.68646e-05	0.000173691
GO:0048640	negative regulation of developmental growth	23/1966	1.73226e-05	0.00017779
GO:0061387	regulation of extent of cell growth	23/1966	1.73226e-05	0.00017779
GO:0008406	gonad development	35/1966	1.75957e-05	0.000179968
GO:0048863	stem cell differentiation	35/1966	1.75957e-05	0.000179968
GO:0032570	response to progesterone	8/1966	1.77005e-05	0.000180729
GO:0003015	heart process	36/1966	1.78103e-05	0.000181536
GO:0031623	receptor internalization	24/1966	1.78439e-05	0.000181566
GO:0009416	response to light stimulus	43/1966	1.80791e-05	0.000183644
GO:0034121	regulation of toll-like receptor signaling pathway	16/1966	1.82682e-05	0.000185247
GO:0045132	meiotic chromosome segregation	20/1966	1.86727e-05	0.000189025
GO:0051057	positive regulation of small GTPase mediated signal transduction	17/1966	1.92947e-05	0.000194989
GO:1901879	regulation of protein depolymerization	19/1966	1.9361e-05	0.000195325
GO:0007098	centrosome cycle	23/1966	1.97365e-05	0.000198437
GO:0014013	regulation of gliogenesis	23/1966	1.97365e-05	0.000198437
GO:0030879	mammary gland development	27/1966	1.99448e-05	0.000200192
GO:1903557	positive regulation of tumor necrosis factor superfamily cytokine production	21/1966	2.03731e-05	0.000204144
GO:0045880	positive regulation of smoothened signaling pathway	12/1966	2.06376e-05	0.000206446
GO:0019748	secondary metabolic process	14/1966	2.14188e-05	0.000213539
GO:0030514	negative regulation of BMP signaling pathway	14/1966	2.14188e-05	0.000213539
GO:0090100	positive regulation of transmembrane receptor protein serine/threonine kinase signaling pathway	22/1966	2.16261e-05	0.000214278
GO:1902414	protein localization to cell junction	22/1966	2.16261e-05	0.000214278
GO:0007599	hemostasis	28/1966	2.16376e-05	0.000214278
GO:0050817	coagulation	28/1966	2.16376e-05	0.000214278
GO:0032675	regulation of interleukin-6 production	27/1966	2.2292e-05	0.00022039
GO:0007044	cell-substrate junction assembly	19/1966	2.26099e-05	0.00022316
GO:0051092	positive regulation of NF-kappaB transcription factor activity	26/1966	2.27499e-05	0.000224168
GO:0006261	DNA-templated DNA replication	25/1966	2.29628e-05	0.00022589
GO:0003151	outflow tract morphogenesis	18/1966	2.31006e-05	0.000226868
GO:0034114	regulation of heterotypic cell-cell adhesion	9/1966	2.35757e-05	0.000231151
GO:0022617	extracellular matrix disassembly	11/1966	2.3627e-05	0.000231272
GO:0009636	response to toxic substance	22/1966	2.4704e-05	0.000241414
GO:0032412	regulation of ion transmembrane transporter activity	38/1966	2.50041e-05	0.000243944
GO:0021952	central nervous system projection neuron axonogenesis	10/1966	2.50948e-05	0.000244021
GO:0071711	basement membrane organization	10/1966	2.50948e-05	0.000244021
GO:0045137	development of primary sexual characteristics	35/1966	2.51355e-05	0.000244021
GO:0045598	regulation of fat cell differentiation	25/1966	2.5828e-05	0.000250333
GO:0021955	central nervous system neuron axonogenesis	12/1966	2.66228e-05	0.000257615
GO:0045732	positive regulation of protein catabolic process	33/1966	2.68153e-05	0.000259054
GO:0003215	cardiac right ventricle morphogenesis	8/1966	2.77345e-05	0.000267498
GO:0042542	response to hydrogen peroxide	22/1966	2.81699e-05	0.000271255
GO:0007127	meiosis I	23/1966	2.89052e-05	0.000277884
GO:0008584	male gonad development	24/1966	2.91635e-05	0.000279009
GO:0009855	determination of bilateral symmetry	24/1966	2.91635e-05	0.000279009
GO:1904375	regulation of protein localization to cell periphery	24/1966	2.91635e-05	0.000279009
GO:0048511	rhythmic process	41/1966	3.00422e-05	0.000286951
GO:0032231	regulation of actin filament bundle assembly	21/1966	3.08169e-05	0.000293877
GO:0007292	female gamete generation	27/1966	3.09123e-05	0.000294313
GO:0060674	placenta blood vessel development	11/1966	3.12101e-05	0.000296672
GO:0000725	recombinational repair	26/1966	3.18738e-05	0.000302494
GO:0001578	microtubule bundle formation	22/1966	3.20662e-05	0.000303348
GO:0002224	toll-like receptor signaling pathway	22/1966	3.20662e-05	0.000303348
GO:0051147	regulation of muscle cell differentiation	25/1966	3.25461e-05	0.000307397
GO:0009799	specification of symmetry	24/1966	3.28548e-05	0.000309326
GO:0046546	development of primary male sexual characteristics	24/1966	3.28548e-05	0.000309326
GO:0090596	sensory organ morphogenesis	42/1966	3.39387e-05	0.000319024
GO:0030261	chromosome condensation	12/1966	3.4061e-05	0.000319666
GO:1902751	positive regulation of cell cycle G2/M phase transition	10/1966	3.42752e-05	0.000320894
GO:0044771	meiotic cell cycle phase transition	6/1966	3.43003e-05	0.000320894
GO:0048872	homeostasis of number of cells	47/1966	3.46361e-05	0.000323525
GO:0030595	leukocyte chemotaxis	33/1966	3.51801e-05	0.000326823
GO:0055001	muscle cell development	33/1966	3.51801e-05	0.000326823
GO:0030038	contractile actin filament bundle assembly	21/1966	3.52386e-05	0.000326823
GO:0043149	stress fiber assembly	21/1966	3.52386e-05	0.000326823
GO:0071214	cellular response to abiotic stimulus	43/1966	3.53387e-05	0.000326823
GO:0104004	cellular response to environmental stimulus	43/1966	3.53387e-05	0.000326823
GO:0007159	leukocyte cell-cell adhesion	48/1966	3.53754e-05	0.000326823
GO:0001938	positive regulation of endothelial cell proliferation	19/1966	3.54764e-05	0.000327245
GO:0060350	endochondral bone morphogenesis	15/1966	3.59314e-05	0.000330926
GO:0015833	peptide transport	42/1966	3.65367e-05	0.000335979
GO:0031023	microtubule organizing center organization	24/1966	3.69612e-05	0.000339355
GO:0014068	positive regulation of phosphatidylinositol 3-kinase signaling	16/1966	3.76377e-05	0.000345031
GO:0070373	negative regulation of ERK1 and ERK2 cascade	17/1966	3.79244e-05	0.000347122
GO:0010001	glial cell differentiation	36/1966	3.84353e-05	0.000351256
GO:0009991	response to extracellular stimulus	50/1966	3.89525e-05	0.000355434
GO:0014009	glial cell proliferation	14/1966	3.98034e-05	0.000362082
GO:0060443	mammary gland morphogenesis	14/1966	3.98034e-05	0.000362082
GO:0015711	organic anion transport	45/1966	4.04591e-05	0.000367483
GO:0050728	negative regulation of inflammatory response	24/1966	4.15231e-05	0.00037657
GO:0060099	regulation of phagocytosis, engulfment	8/1966	4.21216e-05	0.000381413
GO:0032233	positive regulation of actin filament bundle assembly	15/1966	4.3217e-05	0.000390143
GO:0035050	embryonic heart tube development	18/1966	4.32175e-05	0.000390143
GO:0019184	nonribosomal peptide biosynthetic process	7/1966	4.49946e-05	0.000405568
GO:0002063	chondrocyte development	10/1966	4.61799e-05	0.000413108
GO:0006270	DNA replication initiation	10/1966	4.61799e-05	0.000413108
GO:0044319	wound healing, spreading of cells	10/1966	4.61799e-05	0.000413108
GO:0060740	prostate gland epithelium morphogenesis	10/1966	4.61799e-05	0.000413108
GO:0090505	epiboly involved in wound healing	10/1966	4.61799e-05	0.000413108
GO:1901653	cellular response to peptide	41/1966	4.7036e-05	0.000420131
GO:0031954	positive regulation of protein autophosphorylation	9/1966	4.7743e-05	0.000424526
GO:0048843	negative regulation of axon extension involved in axon guidance	9/1966	4.7743e-05	0.000424526
GO:0072012	glomerulus vasculature development	9/1966	4.7743e-05	0.000424526
GO:0010812	negative regulation of cell-substrate adhesion	14/1966	4.84411e-05	0.000430087
GO:0060349	bone morphogenesis	20/1966	5.02778e-05	0.000445726
GO:0019221	cytokine-mediated signaling pathway	51/1966	5.05346e-05	0.000447333
GO:0071677	positive regulation of mononuclear cell migration	15/1966	5.17687e-05	0.000457574
GO:0006023	aminoglycan biosynthetic process	13/1966	5.25557e-05	0.000462459
GO:0031103	axon regeneration	13/1966	5.25557e-05	0.000462459
GO:0048483	autonomic nervous system development	13/1966	5.25557e-05	0.000462459
GO:0060351	cartilage development involved in endochondral bone morphogenesis	11/1966	5.28257e-05	0.000463112
GO:1905332	positive regulation of morphogenesis of an epithelium	11/1966	5.28257e-05	0.000463112
GO:0002090	regulation of receptor internalization	16/1966	5.28645e-05	0.000463112
GO:0051348	negative regulation of transferase activity	36/1966	5.32315e-05	0.000465638
GO:0042116	macrophage activation	19/1966	5.44969e-05	0.000474169
GO:0072080	nephron tubule development	19/1966	5.44969e-05	0.000474169
GO:0150115	cell-substrate junction organization	19/1966	5.44969e-05	0.000474169
GO:0007219	Notch signaling pathway	28/1966	5.45966e-05	0.000474169
GO:0050714	positive regulation of protein secretion	26/1966	5.46071e-05	0.000474169
GO:0001838	embryonic epithelial tube formation	25/1966	5.67324e-05	0.000491902
GO:0032635	interleukin-6 production	27/1966	5.77128e-05	0.000499672
GO:0032386	regulation of intracellular transport	43/1966	5.80373e-05	0.000501747
GO:0060759	regulation of response to cytokine stimulus	24/1966	5.83984e-05	0.000504133
GO:0010171	body morphogenesis	14/1966	5.86729e-05	0.000505031
GO:0051058	negative regulation of small GTPase mediated signal transduction	14/1966	5.86729e-05	0.000505031
GO:0008361	regulation of cell size	31/1966	5.88222e-05	0.000505581
GO:0008306	associative learning	21/1966	5.91511e-05	0.00050767
GO:0048041	focal adhesion assembly	17/1966	6.09563e-05	0.000522407
GO:0002092	positive regulation of receptor internalization	10/1966	6.14364e-05	0.000523491
GO:0050654	chondroitin sulfate proteoglycan metabolic process	10/1966	6.14364e-05	0.000523491
GO:0060512	prostate gland morphogenesis	10/1966	6.14364e-05	0.000523491
GO:0099560	synaptic membrane adhesion	10/1966	6.14364e-05	0.000523491
GO:0031579	membrane raft organization	8/1966	6.22347e-05	0.000526505
GO:0060080	inhibitory postsynaptic potential	8/1966	6.22347e-05	0.000526505
GO:0150104	transport across blood-brain barrier	8/1966	6.22347e-05	0.000526505
GO:1905153	regulation of membrane invagination	8/1966	6.22347e-05	0.000526505
GO:2001224	positive regulation of neuron migration	8/1966	6.22347e-05	0.000526505
GO:0014066	regulation of phosphatidylinositol 3-kinase signaling	19/1966	6.26e-05	0.000528841
GO:0120032	regulation of plasma membrane bounded cell projection assembly	30/1966	6.3476e-05	0.000535477
GO:0030838	positive regulation of actin filament polymerization	13/1966	6.45559e-05	0.000540556
GO:0045687	positive regulation of glial cell differentiation	13/1966	6.45559e-05	0.000540556
GO:0046580	negative regulation of Ras protein signal transduction	13/1966	6.45559e-05	0.000540556
GO:2001222	regulation of neuron migration	13/1966	6.45559e-05	0.000540556
GO:0060433	bronchus development	6/1966	6.46257e-05	0.000540556
GO:0060907	positive regulation of macrophage cytokine production	6/1966	6.46257e-05	0.000540556
GO:0001843	neural tube closure	20/1966	6.55014e-05	0.000547108
GO:0033622	integrin activation	9/1966	6.61091e-05	0.000549857
GO:0061437	renal system vasculature development	9/1966	6.61091e-05	0.000549857
GO:0061440	kidney vasculature development	9/1966	6.61091e-05	0.000549857
GO:0072175	epithelial tube formation	26/1966	6.71954e-05	0.000558108
GO:0060996	dendritic spine development	22/1966	6.73715e-05	0.000558787
GO:0060603	mammary gland duct morphogenesis	11/1966	6.77677e-05	0.000561287
GO:0030195	negative regulation of blood coagulation	12/1966	6.81567e-05	0.00056215
GO:0048010	vascular endothelial growth factor receptor signaling pathway	12/1966	6.81567e-05	0.00056215
GO:0048246	macrophage chemotaxis	12/1966	6.81567e-05	0.00056215
GO:0000082	G1/S transition of mitotic cell cycle	30/1966	6.95263e-05	0.000572649
GO:0003413	chondrocyte differentiation involved in endochondral bone morphogenesis	7/1966	7.19811e-05	0.000590404
GO:0051382	kinetochore assembly	7/1966	7.19811e-05	0.000590404
GO:0090136	epithelial cell-cell adhesion	7/1966	7.19811e-05	0.000590404
GO:0006302	double-strand break repair	36/1966	7.30268e-05	0.000598153
GO:2000134	negative regulation of G1/S transition of mitotic cell cycle	15/1966	7.34212e-05	0.000600553
GO:0060606	tube closure	20/1966	7.45485e-05	0.000608932
GO:0021782	glial cell development	21/1966	7.5832e-05	0.000617713
GO:0032612	interleukin-1 production	21/1966	7.5832e-05	0.000617713
GO:0009913	epidermal cell differentiation	33/1966	7.64222e-05	0.000621665
GO:0033157	regulation of intracellular protein transport	32/1966	7.68033e-05	0.000623053
GO:0048545	response to steroid hormone	32/1966	7.68033e-05	0.000623053
GO:0031110	regulation of microtubule polymerization or depolymerization	18/1966	7.75635e-05	0.00062836
GO:1902904	negative regulation of supramolecular fiber organization	27/1966	7.77596e-05	0.000629088
GO:1903131	mononuclear cell differentiation	57/1966	7.84724e-05	0.000633988
GO:0046942	carboxylic acid transport	38/1966	8.0561e-05	0.00064905
GO:0090162	establishment of epithelial cell polarity	10/1966	8.0775e-05	0.00064905
GO:1901099	negative regulation of signal transduction in absence of ligand	10/1966	8.0775e-05	0.00064905
GO:2001240	negative regulation of extrinsic apoptotic signaling pathway in absence of ligand	10/1966	8.0775e-05	0.00064905
GO:0071248	cellular response to metal ion	26/1966	8.23275e-05	0.000659938
GO:0001738	morphogenesis of a polarized epithelium	17/1966	8.24644e-05	0.000659938
GO:0021675	nerve development	17/1966	8.24644e-05	0.000659938
GO:0015849	organic acid transport	41/1966	8.32808e-05	0.000665572
GO:0070588	calcium ion transmembrane transport	39/1966	8.38116e-05	0.000668911
GO:1900047	negative regulation of hemostasis	12/1966	8.46967e-05	0.000674158
GO:2001239	regulation of extrinsic apoptotic signaling pathway in absence of ligand	12/1966	8.46967e-05	0.000674158
GO:0060393	regulation of pathway-restricted SMAD protein phosphorylation	14/1966	8.49131e-05	0.000674598
GO:0007368	determination of left/right symmetry	22/1966	8.52076e-05	0.000674598
GO:0043244	regulation of protein-containing complex disassembly	22/1966	8.52076e-05	0.000674598
GO:0060048	cardiac muscle contraction	22/1966	8.52076e-05	0.000674598
GO:0007369	gastrulation	27/1966	8.57137e-05	0.000677699
GO:0007143	female meiotic nuclear division	11/1966	8.61869e-05	0.000680532
GO:0055008	cardiac muscle tissue morphogenesis	15/1966	8.695e-05	0.000685643
GO:1902107	positive regulation of leukocyte differentiation	28/1966	8.82353e-05	0.00069393
GO:1903708	positive regulation of hemopoiesis	28/1966	8.82353e-05	0.00069393
GO:0010232	vascular transport	8/1966	8.97278e-05	0.000703714
GO:0071496	cellular response to external stimulus	39/1966	9.00688e-05	0.000703714
GO:0003148	outflow tract septum morphogenesis	9/1966	9.00734e-05	0.000703714
GO:0060444	branching involved in mammary gland duct morphogenesis	9/1966	9.00734e-05	0.000703714
GO:0097205	renal filtration	9/1966	9.00734e-05	0.000703714
GO:0061333	renal tubule morphogenesis	17/1966	9.55299e-05	0.000745359
GO:0010463	mesenchymal cell proliferation	13/1966	9.58347e-05	0.000745773
GO:0051489	regulation of filopodium assembly	13/1966	9.58347e-05	0.000745773
GO:0120034	positive regulation of plasma membrane bounded cell projection assembly	20/1966	9.60278e-05	0.000746295
GO:0070482	response to oxygen levels	39/1966	9.67462e-05	0.000750892
GO:0008543	fibroblast growth factor receptor signaling pathway	16/1966	0.000100274	0.000776243
GO:1902807	negative regulation of cell cycle G1/S phase transition	16/1966	0.000100274	0.000776243
GO:0001954	positive regulation of cell-matrix adhesion	14/1966	0.000101491	0.000784633
GO:1904063	negative regulation of cation transmembrane transport	18/1966	0.000102427	0.00079084
GO:0043583	ear development	34/1966	0.000104133	0.000802962
GO:0003254	regulation of membrane depolarization	12/1966	0.000104576	0.000804283
GO:0050819	negative regulation of coagulation	12/1966	0.000104576	0.000804283
GO:0002053	positive regulation of mesenchymal cell proliferation	10/1966	0.000105038	0.000806793
GO:0034766	negative regulation of ion transmembrane transport	19/1966	0.000106715	0.000818608
GO:0032652	regulation of interleukin-1 production	20/1966	0.000108692	0.000830757
GO:0043534	blood vessel endothelial cell migration	20/1966	0.000108692	0.000830757
GO:0050892	intestinal absorption	11/1966	0.000108719	0.000830757
GO:0070661	leukocyte proliferation	45/1966	0.000109177	0.000833179
GO:0046209	nitric oxide metabolic process	17/1966	0.000110378	0.000841261
GO:0046661	male sex differentiation	26/1966	0.000110771	0.000843166
GO:0032060	bleb assembly	6/1966	0.000113075	0.000854117
GO:0032905	transforming growth factor beta1 production	6/1966	0.000113075	0.000854117
GO:0051315	attachment of mitotic spindle microtubules to kinetochore	6/1966	0.000113075	0.000854117
GO:0071635	negative regulation of transforming growth factor beta production	6/1966	0.000113075	0.000854117
GO:0097084	vascular associated smooth muscle cell development	6/1966	0.000113075	0.000854117
GO:1905048	regulation of metallopeptidase activity	6/1966	0.000113075	0.000854117
GO:0016311	dephosphorylation	43/1966	0.000113717	0.000857878
GO:0035148	tube formation	27/1966	0.000114135	0.000859931
GO:0002573	myeloid leukocyte differentiation	33/1966	0.000114832	0.000864089
GO:0090303	positive regulation of wound healing	13/1966	0.000115873	0.000870809
GO:0038034	signal transduction in absence of ligand	16/1966	0.000116782	0.000875418
GO:0097192	extrinsic apoptotic signaling pathway in absence of ligand	16/1966	0.000116782	0.000875418
GO:0048286	lung alveolus development	14/1966	0.000120806	0.000901853
GO:0060688	regulation of morphogenesis of a branching structure	14/1966	0.000120806	0.000901853
GO:0002029	desensitization of G protein-coupled receptor signaling pathway	9/1966	0.000120917	0.000901853
GO:0022401	negative adaptation of signaling pathway	9/1966	0.000120917	0.000901853
GO:0035296	regulation of tube diameter	26/1966	0.000122037	0.000907922
GO:0097746	blood vessel diameter maintenance	26/1966	0.000122037	0.000907922
GO:0006939	smooth muscle contraction	20/1966	0.00012281	0.000912525
GO:0043242	negative regulation of protein-containing complex disassembly	17/1966	0.000127212	0.000942863
GO:0060420	regulation of heart growth	17/1966	0.000127212	0.000942863
GO:0051099	positive regulation of binding	28/1966	0.000127446	0.000943418
GO:0006937	regulation of muscle contraction	25/1966	0.000129766	0.000959391
GO:0014065	phosphatidylinositol 3-kinase signaling	22/1966	0.00013391	0.000988798
GO:0035150	regulation of tube size	26/1966	0.000134316	0.000989324
GO:1903169	regulation of calcium ion transmembrane transport	26/1966	0.000134316	0.000989324
GO:0035909	aorta morphogenesis	10/1966	0.000135191	0.0009933
GO:0045746	negative regulation of Notch signaling pathway	10/1966	0.000135191	0.0009933
GO:0010464	regulation of mesenchymal cell proliferation	11/1966	0.000136085	0.000998631
GO:0042310	vasoconstriction	19/1966	0.000137664	0.00100897
GO:0007528	neuromuscular junction development	13/1966	0.000139422	0.00102059
GO:2001057	reactive nitrogen species metabolic process	17/1966	0.00014625	0.00106925
GO:0032611	interleukin-1 beta production	18/1966	0.000152854	0.00111478
GO:0062207	regulation of pattern recognition receptor signaling pathway	18/1966	0.000152854	0.00111478
GO:0030282	bone mineralization	21/1966	0.000153635	0.0011191
GO:0014020	primary neural tube formation	20/1966	0.00015598	0.00113479
GO:0060191	regulation of lipase activity	16/1966	0.000157039	0.00114108
GO:0002699	positive regulation of immune effector process	39/1966	0.000157494	0.00114299
GO:1903364	positive regulation of cellular protein catabolic process	23/1966	0.000159589	0.00115636
GO:0035767	endothelial cell chemotaxis	9/1966	0.000160117	0.00115636
GO:0061036	positive regulation of cartilage development	9/1966	0.000160117	0.00115636
GO:2000352	negative regulation of endothelial cell apoptotic process	9/1966	0.000160117	0.00115636
GO:0051494	negative regulation of cytoskeleton organization	26/1966	0.000162221	0.00117012
GO:0002263	cell activation involved in immune response	41/1966	0.000163389	0.00117712
GO:0051054	positive regulation of DNA metabolic process	38/1966	0.000164631	0.0011844
GO:0021783	preganglionic parasympathetic fiber development	7/1966	0.000165187	0.0011844
GO:0033623	regulation of integrin activation	7/1966	0.000165187	0.0011844
GO:0080164	regulation of nitric oxide metabolic process	15/1966	0.0001652	0.0011844
GO:0044272	sulfur compound biosynthetic process	17/1966	0.000167733	0.00119966
GO:0070301	cellular response to hydrogen peroxide	17/1966	0.000167733	0.00119966
GO:0051480	regulation of cytosolic calcium ion concentration	47/1966	0.000168282	0.00120213
GO:0050918	positive chemotaxis	11/1966	0.000169093	0.001204
GO:0006801	superoxide metabolic process	14/1966	0.000169154	0.001204
GO:0060389	pathway-restricted SMAD protein phosphorylation	14/1966	0.000169154	0.001204
GO:0042476	odontogenesis	21/1966	0.000171887	0.00122072
GO:0051294	establishment of spindle orientation	10/1966	0.000172327	0.00122072
GO:0072210	metanephric nephron development	10/1966	0.000172327	0.00122072
GO:2000758	positive regulation of peptidyl-lysine acetylation	10/1966	0.000172327	0.00122072
GO:0009100	glycoprotein metabolic process	41/1966	0.000174369	0.00123371
GO:0010759	positive regulation of macrophage chemotaxis	8/1966	0.000175025	0.0012354
GO:0035988	chondrocyte proliferation	8/1966	0.000175025	0.0012354
GO:0002221	pattern recognition receptor signaling pathway	26/1966	0.000178018	0.00125363
GO:0021537	telencephalon development	34/1966	0.000178031	0.00125363
GO:0021953	central nervous system neuron differentiation	29/1966	0.000181215	0.00127239
GO:0034103	regulation of tissue remodeling	16/1966	0.000181352	0.00127239
GO:0072088	nephron epithelium morphogenesis	16/1966	0.000181352	0.00127239
GO:0008016	regulation of heart contraction	28/1966	0.000181555	0.00127239
GO:0030072	peptide hormone secretion	37/1966	0.000184135	0.00128894
GO:0000724	double-strand break repair via homologous recombination	24/1966	0.000185137	0.00129443
GO:1902969	mitotic DNA replication	6/1966	0.000186446	0.00130051
GO:2000052	positive regulation of non-canonical Wnt signaling pathway	6/1966	0.000186446	0.00130051
GO:0030850	prostate gland development	12/1966	0.000189931	0.00132326
GO:0021954	central nervous system neuron development	17/1966	0.000191919	0.00133469
GO:0003279	cardiac septum development	21/1966	0.000192023	0.00133469
GO:0051963	regulation of synapse assembly	20/1966	0.000196795	0.00136626
GO:0022408	negative regulation of cell-cell adhesion	29/1966	0.000197093	0.00136673
GO:0099565	chemical synaptic transmission, postsynaptic	18/1966	0.000197506	0.00136799
GO:0003143	embryonic heart tube morphogenesis	14/1966	0.000199034	0.00137406
GO:1904377	positive regulation of protein localization to cell periphery	14/1966	0.000199034	0.00137406
GO:0032731	positive regulation of interleukin-1 beta production	13/1966	0.000199079	0.00137406
GO:0007389	pattern specification process	55/1966	0.00020088	0.00138488
GO:0031349	positive regulation of defense response	38/1966	0.000202072	0.00139148
GO:0014902	myotube differentiation	22/1966	0.000205812	0.00141558
GO:0031952	regulation of protein autophosphorylation	11/1966	0.000208647	0.00142998
GO:0060323	head morphogenesis	11/1966	0.000208647	0.00142998
GO:1903170	negative regulation of calcium ion transmembrane transport	11/1966	0.000208647	0.00142998
GO:0019229	regulation of vasoconstriction	16/1966	0.000208871	0.00142998
GO:0023058	adaptation of signaling pathway	9/1966	0.00020936	0.00143167
GO:0060402	calcium ion transport into cytosol	26/1966	0.000213768	0.00146013
GO:0051592	response to calcium ion	21/1966	0.000214206	0.00146144
GO:1904645	response to amyloid-beta	10/1966	0.00021768	0.00148343
GO:0032651	regulation of interleukin-1 beta production	17/1966	0.000219089	0.00149131
GO:0060419	heart growth	20/1966	0.000220513	0.00149928
GO:0007173	epidermal growth factor receptor signaling pathway	18/1966	0.000223827	0.00152007
GO:2000377	regulation of reactive oxygen species metabolic process	24/1966	0.000224929	0.00152581
GO:0045861	negative regulation of proteolysis	43/1966	0.000227558	0.00154188
GO:0002703	regulation of leukocyte mediated immunity	38/1966	0.00023111	0.00156416
GO:0060711	labyrinthine layer development	13/1966	0.00023633	0.00159765
GO:0002031	G protein-coupled receptor internalization	7/1966	0.000239201	0.00161103
GO:0010763	positive regulation of fibroblast migration	7/1966	0.000239201	0.00161103
GO:0072010	glomerular epithelium development	7/1966	0.000239201	0.00161103
GO:0035418	protein localization to synapse	16/1966	0.000239941	0.00161103
GO:0072028	nephron morphogenesis	16/1966	0.000239941	0.00161103
GO:1902893	regulation of miRNA transcription	16/1966	0.000239941	0.00161103
GO:0050863	regulation of T cell activation	42/1966	0.000241209	0.00161771
GO:0046330	positive regulation of JNK cascade	18/1966	0.000253155	0.00169591
GO:0045619	regulation of lymphocyte differentiation	28/1966	0.000255245	0.00170753
GO:0006024	glycosaminoglycan biosynthetic process	11/1966	0.000255755	0.00170753
GO:1903524	positive regulation of blood circulation	11/1966	0.000255755	0.00170753
GO:0045637	regulation of myeloid cell differentiation	30/1966	0.00026863	0.00179147
GO:0006790	sulfur compound metabolic process	40/1966	0.00027004	0.00179885
GO:0033260	nuclear DNA replication	9/1966	0.000270552	0.00180024
GO:0042398	cellular modified amino acid biosynthetic process	10/1966	0.000272631	0.00181
GO:0060325	face morphogenesis	10/1966	0.000272631	0.00181
GO:0034113	heterotypic cell-cell adhesion	12/1966	0.000275123	0.0018234
GO:0015748	organophosphate ester transport	20/1966	0.000275572	0.0018234
GO:1901890	positive regulation of cell junction assembly	20/1966	0.000275572	0.0018234
GO:0001765	membrane raft assembly	5/1966	0.000277256	0.00183044
GO:0099640	axo-dendritic protein transport	5/1966	0.000277256	0.00183044
GO:0001755	neural crest cell migration	13/1966	0.000279383	0.00184039
GO:0045744	negative regulation of G protein-coupled receptor signaling pathway	13/1966	0.000279383	0.00184039
GO:0046883	regulation of hormone secretion	38/1966	0.000281703	0.00185361
GO:0070555	response to interleukin-1	17/1966	0.000283609	0.00186408
GO:0035264	multicellular organism growth	30/1966	0.000290511	0.00190732
GO:0007076	mitotic chromosome condensation	6/1966	0.000292812	0.00191818
GO:1904177	regulation of adipose tissue development	6/1966	0.000292812	0.00191818
GO:0001841	neural tube formation	21/1966	0.000294842	0.00192934
GO:1904888	cranial skeletal system development	15/1966	0.00029836	0.00195021
GO:0050680	negative regulation of epithelial cell proliferation	25/1966	0.00030321	0.00197972
GO:0015850	organic hydroxy compound transport	33/1966	0.000307641	0.00200645
GO:0003179	heart valve morphogenesis	11/1966	0.000311527	0.00202955
GO:0061614	miRNA transcription	16/1966	0.000314257	0.00204509
GO:0002790	peptide secretion	37/1966	0.000316464	0.00205719
GO:0045428	regulation of nitric oxide biosynthetic process	14/1966	0.000317451	0.00206112
GO:0062009	secondary palate development	8/1966	0.000317765	0.00206112
GO:0001657	ureteric bud development	18/1966	0.00032199	0.00207941
GO:0072163	mesonephric epithelium development	18/1966	0.00032199	0.00207941
GO:0072164	mesonephric tubule development	18/1966	0.00032199	0.00207941
GO:2000243	positive regulation of reproductive process	18/1966	0.00032199	0.00207941
GO:0030834	regulation of actin filament depolymerization	12/1966	0.000328649	0.00211516
GO:0043536	positive regulation of blood vessel endothelial cell migration	12/1966	0.000328649	0.00211516
GO:0051893	regulation of focal adhesion assembly	13/1966	0.000328954	0.00211516
GO:0090109	regulation of cell-substrate junction assembly	13/1966	0.000328954	0.00211516
GO:0006268	DNA unwinding involved in DNA replication	7/1966	0.00033774	0.00216461
GO:0051797	regulation of hair follicle development	7/1966	0.00033774	0.00216461
GO:0090594	inflammatory response to wounding	7/1966	0.00033774	0.00216461
GO:0035850	epithelial cell differentiation involved in kidney development	10/1966	0.000338717	0.00216618
GO:2000463	positive regulation of excitatory postsynaptic potential	10/1966	0.000338717	0.00216618
GO:0018958	phenol-containing compound metabolic process	20/1966	0.000342293	0.00218655
GO:0006749	glutathione metabolic process	15/1966	0.00034338	0.00218655
GO:0032088	negative regulation of NF-kappaB transcription factor activity	15/1966	0.00034338	0.00218655
GO:1901880	negative regulation of protein depolymerization	15/1966	0.00034338	0.00218655
GO:1903037	regulation of leukocyte cell-cell adhesion	41/1966	0.000347129	0.00220805
GO:0097553	calcium ion transmembrane import into cytosol	23/1966	0.00035262	0.00224057
GO:0001892	embryonic placenta development	19/1966	0.000354395	0.00224944
GO:0008593	regulation of Notch signaling pathway	16/1966	0.000358339	0.00227204
GO:0072676	lymphocyte migration	18/1966	0.000362123	0.00229357
GO:0006672	ceramide metabolic process	17/1966	0.000363996	0.00230297
GO:0000079	regulation of cyclin-dependent protein serine/threonine kinase activity	14/1966	0.000368431	0.00232607
GO:0061045	negative regulation of wound healing	14/1966	0.000368431	0.00232607
GO:1901985	positive regulation of protein acetylation	11/1966	0.000377188	0.00237659
GO:2000045	regulation of G1/S transition of mitotic cell cycle	22/1966	0.000377236	0.00237659
GO:0051101	regulation of DNA binding	20/1966	0.000380645	0.00239551
GO:0048008	platelet-derived growth factor receptor signaling pathway	13/1966	0.00038582	0.0024255
GO:0019722	calcium-mediated signaling	27/1966	0.00039017	0.00244859
GO:0035567	non-canonical Wnt signaling pathway	12/1966	0.000390733	0.00244859
GO:0140353	lipid export from cell	12/1966	0.000390733	0.00244859
GO:0033673	negative regulation of kinase activity	30/1966	0.000394688	0.00247076
GO:0060078	regulation of postsynaptic membrane potential	19/1966	0.000395825	0.00247526
GO:0001959	regulation of cytokine-mediated signaling pathway	21/1966	0.000400901	0.00249646
GO:0030278	regulation of ossification	21/1966	0.000400901	0.00249646
GO:0042303	molting cycle	21/1966	0.000400901	0.00249646
GO:0042633	hair cycle	21/1966	0.000400901	0.00249646
GO:0032755	positive regulation of interleukin-6 production	18/1966	0.000406521	0.0025288
GO:0099173	postsynapse organization	28/1966	0.000415592	0.00257581
GO:0018149	peptide cross-linking	10/1966	0.000417632	0.00257581
GO:0090175	regulation of establishment of planar polarity	10/1966	0.000417632	0.00257581
GO:0090224	regulation of spindle organization	10/1966	0.000417632	0.00257581
GO:0110110	positive regulation of animal organ morphogenesis	10/1966	0.000417632	0.00257581
GO:2000249	regulation of actin cytoskeleton reorganization	10/1966	0.000417632	0.00257581
GO:0003094	glomerular filtration	8/1966	0.000418427	0.00257581
GO:0032148	activation of protein kinase B activity	8/1966	0.000418427	0.00257581
GO:0090077	foam cell differentiation	8/1966	0.000418427	0.00257581
GO:1903055	positive regulation of extracellular matrix organization	8/1966	0.000418427	0.00257581
GO:0048813	dendrite morphogenesis	26/1966	0.000428615	0.00263578
GO:0045580	regulation of T cell differentiation	24/1966	0.000430043	0.00264182
GO:0035025	positive regulation of Rho protein signal transduction	9/1966	0.000437585	0.00268537
GO:0022600	digestive system process	19/1966	0.000441395	0.00269899
GO:0045666	positive regulation of neuron differentiation	19/1966	0.000441395	0.00269899
GO:0038065	collagen-activated signaling pathway	6/1966	0.000441503	0.00269899
GO:0009410	response to xenobiotic stimulus	39/1966	0.000441628	0.00269899
GO:0032984	protein-containing complex disassembly	31/1966	0.000442367	0.00270072
GO:0002720	positive regulation of cytokine production involved in immune response	13/1966	0.000450823	0.00274574
GO:0055021	regulation of cardiac muscle tissue growth	15/1966	0.000451132	0.00274574
GO:0072078	nephron tubule morphogenesis	15/1966	0.000451132	0.00274574
GO:0001823	mesonephros development	18/1966	0.000455554	0.00276697
GO:1901800	positive regulation of proteasomal protein catabolic process	18/1966	0.000455554	0.00276697
GO:0007249	I-kappaB kinase/NF-kappaB signaling	30/1966	0.000458223	0.00278033
GO:0021915	neural tube development	27/1966	0.000458888	0.00278151
GO:0032465	regulation of cytokinesis	17/1966	0.000463356	0.00279502
GO:0060021	roof of mouth development	17/1966	0.000463356	0.00279502
GO:0090630	activation of GTPase activity	17/1966	0.000463356	0.00279502
GO:0010743	regulation of macrophage derived foam cell differentiation	7/1966	0.000466309	0.00279502
GO:0035634	response to stilbenoid	7/1966	0.000466309	0.00279502
GO:0048486	parasympathetic nervous system development	7/1966	0.000466309	0.00279502
GO:0060438	trachea development	7/1966	0.000466309	0.00279502
GO:0060602	branch elongation of an epithelium	7/1966	0.000466309	0.00279502
GO:0060749	mammary gland alveolus development	7/1966	0.000466309	0.00279502
GO:0061377	mammary gland lobule development	7/1966	0.000466309	0.00279502
GO:0090026	positive regulation of monocyte chemotaxis	7/1966	0.000466309	0.00279502
GO:2000278	regulation of DNA biosynthetic process	20/1966	0.000468701	0.00280652
GO:2000116	regulation of cysteine-type endopeptidase activity	31/1966	0.000475455	0.00284408
GO:0032908	regulation of transforming growth factor beta1 production	5/1966	0.000479718	0.00285804
GO:0034115	negative regulation of heterotypic cell-cell adhesion	5/1966	0.000479718	0.00285804
GO:0061517	macrophage proliferation	5/1966	0.000479718	0.00285804
GO:0070587	regulation of cell-cell adhesion involved in gastrulation	5/1966	0.000479718	0.00285804
GO:0030307	positive regulation of cell growth	28/1966	0.000485994	0.00289252
GO:2000177	regulation of neural precursor cell proliferation	19/1966	0.000491444	0.00292011
GO:0051149	positive regulation of muscle cell differentiation	14/1966	0.000491616	0.00292011
GO:0002366	leukocyte activation involved in immune response	39/1966	0.000498557	0.00295837
GO:0065004	protein-DNA complex assembly	22/1966	0.000502458	0.00297853
GO:1902106	negative regulation of leukocyte differentiation	18/1966	0.000509614	0.00301657
GO:0008217	regulation of blood pressure	29/1966	0.000509894	0.00301657
GO:0045823	positive regulation of heart contraction	10/1966	0.000511242	0.00302153
GO:0006809	nitric oxide biosynthetic process	15/1966	0.000515065	0.00303202
GO:0032272	negative regulation of protein polymerization	15/1966	0.000515065	0.00303202
GO:0043154	negative regulation of cysteine-type endopeptidase activity involved in apoptotic process	15/1966	0.000515065	0.00303202
GO:0072089	stem cell proliferation	15/1966	0.000515065	0.00303202
GO:0002698	negative regulation of immune effector process	20/1966	0.000519006	0.00305219
GO:0060395	SMAD protein signal transduction	17/1966	0.000521242	0.00306229
GO:0043535	regulation of blood vessel endothelial cell migration	16/1966	0.000523964	0.00307204
GO:0150076	neuroinflammatory response	13/1966	0.000524874	0.00307204
GO:1990874	vascular associated smooth muscle cell proliferation	13/1966	0.000524874	0.00307204
GO:0043281	regulation of cysteine-type endopeptidase activity involved in apoptotic process	28/1966	0.000524975	0.00307204
GO:0007548	sex differentiation	38/1966	0.000529472	0.00309529
GO:0045332	phospholipid translocation	11/1966	0.00054366	0.0031751
GO:0045599	negative regulation of fat cell differentiation	12/1966	0.000544907	0.00317925
GO:0034122	negative regulation of toll-like receptor signaling pathway	9/1966	0.000548434	0.00318727
GO:0040001	establishment of mitotic spindle localization	9/1966	0.000548434	0.00318727
GO:0051491	positive regulation of filopodium assembly	9/1966	0.000548434	0.00318727
GO:1904037	positive regulation of epithelial cell apoptotic process	9/1966	0.000548434	0.00318727
GO:1904029	regulation of cyclin-dependent protein kinase activity	14/1966	0.000565323	0.0032822
GO:0055017	cardiac muscle tissue growth	18/1966	0.000569118	0.003301
GO:0060401	cytosolic calcium ion transport	27/1966	0.000581906	0.00337187
GO:0060993	kidney morphogenesis	17/1966	0.000585236	0.00338785
GO:0048469	cell maturation	29/1966	0.000591607	0.00341409
GO:1903828	negative regulation of protein localization	29/1966	0.000591607	0.00341409
GO:0006970	response to osmotic stress	16/1966	0.000592076	0.00341409
GO:0045103	intermediate filament-based process	16/1966	0.000592076	0.00341409
GO:0032508	DNA duplex unwinding	10/1966	0.000621582	0.00358075
GO:0051235	maintenance of location	40/1966	0.000628472	0.00361231
GO:0002695	negative regulation of leukocyte activation	27/1966	0.00062889	0.00361231
GO:0098656	anion transmembrane transport	27/1966	0.00062889	0.00361231
GO:0035089	establishment of apical/basal cell polarity	7/1966	0.000631064	0.00361428
GO:0036119	response to platelet-derived growth factor	7/1966	0.000631064	0.00361428
GO:1902894	negative regulation of miRNA transcription	7/1966	0.000631064	0.00361428
GO:1903707	negative regulation of hemopoiesis	18/1966	0.00063451	0.0036305
GO:0030042	actin filament depolymerization	12/1966	0.000639389	0.00364433
GO:0044380	protein localization to cytoskeleton	12/1966	0.000639389	0.00364433
GO:0050922	negative regulation of chemotaxis	12/1966	0.000639389	0.00364433
GO:0098815	modulation of excitatory postsynaptic potential	12/1966	0.000639389	0.00364433
GO:0061308	cardiac neural crest cell development involved in heart development	6/1966	0.00064306	0.00366173
GO:0030857	negative regulation of epithelial cell differentiation	11/1966	0.000647516	0.0036765
GO:0090279	regulation of calcium ion import	11/1966	0.000647516	0.0036765
GO:1902041	regulation of extrinsic apoptotic signaling pathway via death domain receptors	11/1966	0.000647516	0.0036765
GO:0051153	regulation of striated muscle cell differentiation	17/1966	0.000655856	0.00372029
GO:0007204	positive regulation of cytosolic calcium ion concentration	41/1966	0.00065937	0.00373664
GO:0046328	regulation of JNK cascade	22/1966	0.000662431	0.0037504
GO:0046785	microtubule polymerization	15/1966	0.000666372	0.00376911
GO:0045685	regulation of glial cell differentiation	16/1966	0.000667618	0.00377255
GO:0006469	negative regulation of protein kinase activity	27/1966	0.00067916	0.00383412
GO:0090313	regulation of protein targeting to membrane	9/1966	0.000681262	0.00384232
GO:0090025	regulation of monocyte chemotaxis	8/1966	0.000697186	0.00392839
GO:0003158	endothelium development	20/1966	0.000699002	0.00393488
GO:0045668	negative regulation of osteoblast differentiation	13/1966	0.000704113	0.00395238
GO:0060425	lung morphogenesis	13/1966	0.000704113	0.00395238
GO:0150116	regulation of cell-substrate junction organization	13/1966	0.000704113	0.00395238
GO:0042471	ear morphogenesis	21/1966	0.000716147	0.00401612
GO:0034612	response to tumor necrosis factor	27/1966	0.000732908	0.00410622
GO:0051651	maintenance of location in cell	29/1966	0.000735725	0.00411812
GO:0032677	regulation of interleukin-8 production	14/1966	0.000741137	0.00414058
GO:0043627	response to estrogen	14/1966	0.000741137	0.00414058
GO:0046620	regulation of organ growth	19/1966	0.000743914	0.00415218
GO:0042551	neuron maturation	12/1966	0.00074722	0.0041667
GO:0060411	cardiac septum morphogenesis	15/1966	0.000755212	0.0042073
GO:0002819	regulation of adaptive immune response	30/1966	0.000757332	0.00421515
GO:0002042	cell migration involved in sprouting angiogenesis	11/1966	0.00076736	0.00426295
GO:0034204	lipid translocation	11/1966	0.00076736	0.00426295
GO:0000018	regulation of DNA recombination	20/1966	0.000769907	0.00426909
GO:0010212	response to ionizing radiation	20/1966	0.000769907	0.00426909
GO:0002246	wound healing involved in inflammatory response	5/1966	0.000776213	0.00427603
GO:0007183	SMAD protein complex assembly	5/1966	0.000776213	0.00427603
GO:0021561	facial nerve development	5/1966	0.000776213	0.00427603
GO:0021610	facial nerve morphogenesis	5/1966	0.000776213	0.00427603
GO:0038063	collagen-activated tyrosine kinase receptor signaling pathway	5/1966	0.000776213	0.00427603
GO:0060623	regulation of chromosome condensation	5/1966	0.000776213	0.00427603
GO:0070586	cell-cell adhesion involved in gastrulation	5/1966	0.000776213	0.00427603
GO:0035107	appendage morphogenesis	24/1966	0.00078348	0.00430805
GO:0035108	limb morphogenesis	24/1966	0.00078348	0.00430805
GO:0006665	sphingolipid metabolic process	21/1966	0.000785526	0.00431529
GO:0042098	T cell proliferation	29/1966	0.00079016	0.00433673
GO:0042593	glucose homeostasis	35/1966	0.000808294	0.00443214
GO:0006949	syncytium formation	13/1966	0.00081148	0.0044455
GO:0002702	positive regulation of production of molecular mediator of immune response	19/1966	0.000822165	0.00449987
GO:1903039	positive regulation of leukocyte cell-cell adhesion	31/1966	0.000828839	0.00453221
GO:0002693	positive regulation of cellular extravasation	7/1966	0.0008388	0.00456362
GO:0030903	notochord development	7/1966	0.0008388	0.00456362
GO:0001953	negative regulation of cell-matrix adhesion	9/1966	0.000839207	0.00456362
GO:0044786	cell cycle DNA replication	9/1966	0.000839207	0.00456362
GO:0060236	regulation of mitotic spindle organization	9/1966	0.000839207	0.00456362
GO:0098868	bone growth	9/1966	0.000839207	0.00456362
GO:0032637	interleukin-8 production	14/1966	0.000845087	0.00458297
GO:0070192	chromosome organization involved in meiotic cell cycle	14/1966	0.000845087	0.00458297
GO:0071277	cellular response to calcium ion	14/1966	0.000845087	0.00458297
GO:0006942	regulation of striated muscle contraction	15/1966	0.000853899	0.00462652
GO:0033500	carbohydrate homeostasis	35/1966	0.000859448	0.00465233
GO:0010972	negative regulation of G2/M transition of mitotic cell cycle	12/1966	0.000869834	0.00469247
GO:0060612	adipose tissue development	12/1966	0.000869834	0.00469247
GO:1903078	positive regulation of protein localization to plasma membrane	12/1966	0.000869834	0.00469247
GO:0098659	inorganic cation import across plasma membrane	18/1966	0.000870825	0.00469247
GO:0099587	inorganic ion import across plasma membrane	18/1966	0.000870825	0.00469247
GO:0035066	positive regulation of histone acetylation	8/1966	0.000883992	0.00474185
GO:0043552	positive regulation of phosphatidylinositol 3-kinase activity	8/1966	0.000883992	0.00474185
GO:0061037	negative regulation of cartilage development	8/1966	0.000883992	0.00474185
GO:0086010	membrane depolarization during action potential	8/1966	0.000883992	0.00474185
GO:1903319	positive regulation of protein maturation	8/1966	0.000883992	0.00474185
GO:0030279	negative regulation of ossification	10/1966	0.000901481	0.00482012
GO:0055023	positive regulation of cardiac muscle tissue growth	10/1966	0.000901481	0.00482012
GO:0007019	microtubule depolymerization	11/1966	0.000905034	0.00482012
GO:0035088	establishment or maintenance of apical/basal cell polarity	11/1966	0.000905034	0.00482012
GO:0035272	exocrine system development	11/1966	0.000905034	0.00482012
GO:0061245	establishment or maintenance of bipolar cell polarity	11/1966	0.000905034	0.00482012
GO:1903052	positive regulation of proteolysis involved in cellular protein catabolic process	19/1966	0.000907376	0.00482012
GO:0007614	short-term memory	6/1966	0.000909165	0.00482012
GO:0060192	negative regulation of lipase activity	6/1966	0.000909165	0.00482012
GO:0061307	cardiac neural crest cell differentiation involved in heart development	6/1966	0.000909165	0.00482012
GO:0061318	renal filtration cell differentiation	6/1966	0.000909165	0.00482012
GO:0072112	glomerular visceral epithelial cell differentiation	6/1966	0.000909165	0.00482012
GO:0072311	glomerular epithelial cell differentiation	6/1966	0.000909165	0.00482012
GO:0008277	regulation of G protein-coupled receptor signaling pathway	20/1966	0.000930468	0.00492865
GO:1902895	positive regulation of miRNA transcription	13/1966	0.000932257	0.00493371
GO:0033135	regulation of peptidyl-serine phosphorylation	23/1966	0.000936208	0.0049502
GO:0032091	negative regulation of protein binding	16/1966	0.00094545	0.00499461
GO:2000573	positive regulation of DNA biosynthetic process	14/1966	0.000961059	0.00507254
GO:0010517	regulation of phospholipase activity	12/1966	0.00100876	0.00531486
GO:0031424	keratinization	12/1966	0.00100876	0.00531486
GO:0048839	inner ear development	28/1966	0.00101881	0.00536301
GO:0050773	regulation of dendrite development	20/1966	0.00102099	0.00536973
GO:0030705	cytoskeleton-dependent intracellular transport	26/1966	0.00102218	0.0053712
GO:0002931	response to ischemia	9/1966	0.00102567	0.00537998
GO:0043304	regulation of mast cell degranulation	9/1966	0.00102567	0.00537998
GO:0010469	regulation of signaling receptor activity	21/1966	0.00102956	0.00539561
GO:0034605	cellular response to heat	11/1966	0.00106251	0.00556339
GO:0007405	neuroblast proliferation	13/1966	0.00106772	0.00558574
GO:0030835	negative regulation of actin filament depolymerization	10/1966	0.001076	0.00561912
GO:0043114	regulation of vascular permeability	10/1966	0.001076	0.00561912
GO:0045665	negative regulation of neuron differentiation	15/1966	0.00108427	0.00565734
GO:0002822	regulation of adaptive immune response based on somatic recombination of immune receptors built from immunoglobulin superfamily domains	28/1966	0.00109303	0.00569329
GO:0002719	negative regulation of cytokine production involved in immune response	7/1966	0.00109694	0.00569329
GO:0007413	axonal fasciculation	7/1966	0.00109694	0.00569329
GO:0061162	establishment of monopolar cell polarity	7/1966	0.00109694	0.00569329
GO:0106030	neuron projection fasciculation	7/1966	0.00109694	0.00569329
GO:1905820	positive regulation of chromosome separation	7/1966	0.00109694	0.00569329
GO:0000132	establishment of mitotic spindle orientation	8/1966	0.00110887	0.00573513
GO:0034260	negative regulation of GTPase activity	8/1966	0.00110887	0.00573513
GO:0051150	regulation of smooth muscle cell differentiation	8/1966	0.00110887	0.00573513
GO:0060977	coronary vasculature morphogenesis	8/1966	0.00110887	0.00573513
GO:0045667	regulation of osteoblast differentiation	22/1966	0.00111852	0.00577997
GO:0071901	negative regulation of protein serine/threonine kinase activity	17/1966	0.00112868	0.00582741
GO:1902750	negative regulation of cell cycle G2/M phase transition	12/1966	0.00116564	0.00600778
GO:1904705	regulation of vascular associated smooth muscle cell proliferation	12/1966	0.00116564	0.00600778
GO:0007623	circadian rhythm	28/1966	0.00117189	0.00603473
GO:0051209	release of sequestered calcium ion into cytosol	18/1966	0.00117864	0.00606421
GO:0033625	positive regulation of integrin activation	5/1966	0.00119067	0.00609436
GO:0044557	relaxation of smooth muscle	5/1966	0.00119067	0.00609436
GO:0051639	actin filament network formation	5/1966	0.00119067	0.00609436
GO:0060394	negative regulation of pathway-restricted SMAD protein phosphorylation	5/1966	0.00119067	0.00609436
GO:0072393	microtubule anchoring at microtubule organizing center	5/1966	0.00119067	0.00609436
GO:1901678	iron coordination entity transport	5/1966	0.00119067	0.00609436
GO:0051100	negative regulation of binding	23/1966	0.00119695	0.0061212
GO:0015914	phospholipid transport	15/1966	0.00121782	0.0062137
GO:0032436	positive regulation of proteasomal ubiquitin-dependent protein catabolic process	15/1966	0.00121782	0.0062137
GO:0032732	positive regulation of interleukin-1 production	13/1966	0.00121924	0.0062137
GO:0060761	negative regulation of response to cytokine stimulus	13/1966	0.00121924	0.0062137
GO:0034341	response to interferon-gamma	20/1966	0.00122486	0.006237
GO:0055007	cardiac muscle cell differentiation	21/1966	0.0012262	0.00623847
GO:0044774	mitotic DNA integrity checkpoint signaling	14/1966	0.00123342	0.00626444
GO:0051279	regulation of release of sequestered calcium ion into cytosol	14/1966	0.00123342	0.00626444
GO:0001974	blood vessel remodeling	11/1966	0.0012419	0.0062913
GO:0035019	somatic stem cell population maintenance	11/1966	0.0012419	0.0062913
GO:0072698	protein localization to microtubule cytoskeleton	11/1966	0.0012419	0.0062913
GO:0003214	cardiac left ventricle morphogenesis	6/1966	0.00125254	0.00630207
GO:0010544	negative regulation of platelet activation	6/1966	0.00125254	0.00630207
GO:0035313	wound healing, spreading of epidermal cells	6/1966	0.00125254	0.00630207
GO:0040037	negative regulation of fibroblast growth factor receptor signaling pathway	6/1966	0.00125254	0.00630207
GO:0045198	establishment of epithelial cell apical/basal polarity	6/1966	0.00125254	0.00630207
GO:0045837	negative regulation of membrane potential	6/1966	0.00125254	0.00630207
GO:0071636	positive regulation of transforming growth factor beta production	6/1966	0.00125254	0.00630207
GO:1905709	negative regulation of membrane permeability	6/1966	0.00125254	0.00630207
GO:0042445	hormone metabolic process	28/1966	0.00125564	0.00631233
GO:0001941	postsynaptic membrane organization	10/1966	0.00127718	0.00641515
GO:0009266	response to temperature stimulus	23/1966	0.00129673	0.00650724
GO:0018107	peptidyl-threonine phosphorylation	18/1966	0.00129991	0.00650724
GO:0051283	negative regulation of sequestering of calcium ion	18/1966	0.00129991	0.00650724
GO:0098773	skin epidermis development	18/1966	0.00129991	0.00650724
GO:0050772	positive regulation of axonogenesis	16/1966	0.00131569	0.00658069
GO:0043122	regulation of I-kappaB kinase/NF-kappaB signaling	25/1966	0.00132249	0.00660909
GO:0051048	negative regulation of secretion	26/1966	0.0013703	0.00684225
GO:0033598	mammary gland epithelial cell proliferation	8/1966	0.00137713	0.0068475
GO:0040036	regulation of fibroblast growth factor receptor signaling pathway	8/1966	0.00137713	0.0068475
GO:0048566	embryonic digestive tract development	8/1966	0.00137713	0.0068475
GO:1904646	cellular response to amyloid-beta	8/1966	0.00137713	0.0068475
GO:1905314	semi-lunar valve development	8/1966	0.00137713	0.0068475
GO:0010522	regulation of calcium ion transport into cytosol	17/1966	0.00138594	0.0068796
GO:0030032	lamellipodium assembly	13/1966	0.00138823	0.0068796
GO:0032623	interleukin-2 production	13/1966	0.00138823	0.0068796
GO:0060675	ureteric bud morphogenesis	13/1966	0.00138823	0.0068796
GO:0008625	extrinsic apoptotic signaling pathway via death domain receptors	14/1966	0.00139215	0.00688748
GO:0033209	tumor necrosis factor-mediated signaling pathway	14/1966	0.00139215	0.00688748
GO:1902115	regulation of organelle assembly	27/1966	0.00140886	0.0069581
GO:0006582	melanin metabolic process	7/1966	0.00141347	0.0069581
GO:0010742	macrophage derived foam cell differentiation	7/1966	0.00141347	0.0069581
GO:0051307	meiotic chromosome separation	7/1966	0.00141347	0.0069581
GO:0061339	establishment or maintenance of monopolar cell polarity	7/1966	0.00141347	0.0069581
GO:0071276	cellular response to cadmium ion	7/1966	0.00141347	0.0069581
GO:0009749	response to glucose	25/1966	0.00142407	0.00700445
GO:0098754	detoxification	11/1966	0.00144544	0.00709775
GO:1903533	regulation of protein targeting	11/1966	0.00144544	0.00709775
GO:0010657	muscle cell apoptotic process	16/1966	0.0014635	0.00717454
GO:0045185	maintenance of protein location	16/1966	0.0014635	0.00717454
GO:0006575	cellular modified amino acid metabolic process	26/1966	0.00147182	0.00720937
GO:0051693	actin filament capping	9/1966	0.00149898	0.00733633
GO:0033173	calcineurin-NFAT signaling cascade	10/1966	0.00150795	0.00736804
GO:0060421	positive regulation of heart growth	10/1966	0.00150795	0.00736804
GO:0030168	platelet activation	15/1966	0.00152665	0.007441
GO:0045104	intermediate filament cytoskeleton organization	15/1966	0.00152665	0.007441
GO:0048814	regulation of dendrite morphogenesis	15/1966	0.00152665	0.007441
GO:0048708	astrocyte differentiation	14/1966	0.00156757	0.00763416
GO:0010769	regulation of cell morphogenesis involved in differentiation	18/1966	0.00157442	0.00763868
GO:0034754	cellular hormone metabolic process	18/1966	0.00157442	0.00763868
GO:0045621	positive regulation of lymphocyte differentiation	18/1966	0.00157442	0.00763868
GO:0051282	regulation of sequestering of calcium ion	18/1966	0.00157442	0.00763868
GO:0002886	regulation of myeloid leukocyte mediated immunity	13/1966	0.00157624	0.00763868
GO:0072171	mesonephric tubule morphogenesis	13/1966	0.00157624	0.00763868
GO:0048736	appendage development	26/1966	0.00157975	0.00764322
GO:0060173	limb development	26/1966	0.00157975	0.00764322
GO:0015698	inorganic anion transport	21/1966	0.00158107	0.00764333
GO:1903531	negative regulation of secretion by cell	23/1966	0.00164001	0.0079218
GO:0031668	cellular response to extracellular stimulus	29/1966	0.00166362	0.00802929
GO:0001523	retinoid metabolic process	11/1966	0.0016755	0.00808008
GO:0060294	cilium movement involved in cell motility	22/1966	0.00168359	0.00809513
GO:0010804	negative regulation of tumor necrosis factor-mediated signaling pathway	6/1966	0.00168683	0.00809513
GO:0033599	regulation of mammary gland epithelial cell proliferation	6/1966	0.00168683	0.00809513
GO:0036120	cellular response to platelet-derived growth factor stimulus	6/1966	0.00168683	0.00809513
GO:1902430	negative regulation of amyloid-beta formation	6/1966	0.00168683	0.00809513
GO:1904754	positive regulation of vascular associated smooth muscle cell migration	6/1966	0.00168683	0.00809513
GO:0045639	positive regulation of myeloid cell differentiation	17/1966	0.00169105	0.00810884
GO:0010758	regulation of macrophage chemotaxis	8/1966	0.00169445	0.00811201
GO:1901186	positive regulation of ERBB signaling pathway	8/1966	0.00169445	0.00811201
GO:0120193	tight junction organization	15/1966	0.0017041	0.00814502
GO:2000117	negative regulation of cysteine-type endopeptidase activity	15/1966	0.0017041	0.00814502
GO:0032368	regulation of lipid transport	18/1966	0.00172909	0.00825782
GO:0002237	response to molecule of bacterial origin	44/1966	0.00174496	0.00829734
GO:0030206	chondroitin sulfate biosynthetic process	5/1966	0.00174858	0.00829734
GO:0035791	platelet-derived growth factor receptor-beta signaling pathway	5/1966	0.00174858	0.00829734
GO:0060670	branching involved in labyrinthine layer morphogenesis	5/1966	0.00174858	0.00829734
GO:0061309	cardiac neural crest cell development involved in outflow tract morphogenesis	5/1966	0.00174858	0.00829734
GO:0072224	metanephric glomerulus development	5/1966	0.00174858	0.00829734
GO:0098840	protein transport along microtubule	5/1966	0.00174858	0.00829734
GO:0099118	microtubule-based protein transport	5/1966	0.00174858	0.00829734
GO:0042440	pigment metabolic process	12/1966	0.00176184	0.00835357
GO:0009746	response to hexose	25/1966	0.00177007	0.00837884
GO:0010862	positive regulation of pathway-restricted SMAD protein phosphorylation	10/1966	0.00177141	0.00837884
GO:0090102	cochlea development	10/1966	0.00177141	0.00837884
GO:1901184	regulation of ERBB signaling pathway	13/1966	0.00178484	0.00843559
GO:0001774	microglial cell activation	9/1966	0.00179389	0.00843907
GO:0010803	regulation of tumor necrosis factor-mediated signaling pathway	9/1966	0.00179389	0.00843907
GO:0033006	regulation of mast cell activation involved in immune response	9/1966	0.00179389	0.00843907
GO:0045066	regulatory T cell differentiation	9/1966	0.00179389	0.00843907
GO:0007274	neuromuscular synaptic transmission	7/1966	0.00179697	0.00843907
GO:0031100	animal organ regeneration	7/1966	0.00179697	0.00843907
GO:0032703	negative regulation of interleukin-2 production	7/1966	0.00179697	0.00843907
GO:0070841	inclusion body assembly	7/1966	0.00179697	0.00843907
GO:0010770	positive regulation of cell morphogenesis involved in differentiation	16/1966	0.00180123	0.00845236
GO:0071356	cellular response to tumor necrosis factor	24/1966	0.00184242	0.0086388
GO:0009101	glycoprotein biosynthetic process	32/1966	0.00188828	0.00884685
GO:0071241	cellular response to inorganic substance	29/1966	0.00189024	0.008849
GO:0015718	monocarboxylic acid transport	18/1966	0.00189639	0.00886379
GO:0051208	sequestering of calcium ion	18/1966	0.00189639	0.00886379
GO:0003170	heart valve development	11/1966	0.0019346	0.00899976
GO:0043388	positive regulation of DNA binding	11/1966	0.0019346	0.00899976
GO:0050775	positive regulation of dendrite morphogenesis	11/1966	0.0019346	0.00899976
GO:0051155	positive regulation of striated muscle cell differentiation	11/1966	0.0019346	0.00899976
GO:0051445	regulation of meiotic cell cycle	11/1966	0.0019346	0.00899976
GO:0097035	regulation of membrane lipid distribution	11/1966	0.0019346	0.00899976
GO:0070665	positive regulation of leukocyte proliferation	22/1966	0.00196971	0.00915589
GO:0006643	membrane lipid metabolic process	24/1966	0.00198162	0.00920404
GO:0000768	syncytium formation by plasma membrane fusion	12/1966	0.00200889	0.0093015
GO:0030837	negative regulation of actin filament polymerization	12/1966	0.00200889	0.0093015
GO:0044458	motile cilium assembly	12/1966	0.00200889	0.0093015
GO:0140253	cell-cell fusion	12/1966	0.00200889	0.0093015
GO:1903076	regulation of protein localization to plasma membrane	17/1966	0.00205078	0.00948808
GO:0001702	gastrulation with mouth forming second	8/1966	0.00206686	0.00950672
GO:0003401	axis elongation	8/1966	0.00206686	0.00950672
GO:0010667	negative regulation of cardiac muscle cell apoptotic process	8/1966	0.00206686	0.00950672
GO:0090218	positive regulation of lipid kinase activity	8/1966	0.00206686	0.00950672
GO:1904738	vascular associated smooth muscle cell migration	8/1966	0.00206686	0.00950672
GO:0006687	glycosphingolipid metabolic process	10/1966	0.00207086	0.00950672
GO:0007520	myoblast fusion	10/1966	0.00207086	0.00950672
GO:0032392	DNA geometric change	10/1966	0.00207086	0.00950672
GO:0044818	mitotic G2/M transition checkpoint	10/1966	0.00207086	0.00950672
GO:1904407	positive regulation of nitric oxide metabolic process	10/1966	0.00207086	0.00950672
GO:0032388	positive regulation of intracellular transport	24/1966	0.00212969	0.00976361
GO:0032924	activin receptor signaling pathway	9/1966	0.00213342	0.00976361
GO:0048873	homeostasis of number of cells within a tissue	9/1966	0.00213342	0.00976361
GO:0086002	cardiac muscle cell action potential involved in contraction	9/1966	0.00213342	0.00976361
GO:0031348	negative regulation of defense response	29/1966	0.00214291	0.00979946
GO:0097193	intrinsic apoptotic signaling pathway	35/1966	0.00216135	0.00987618
GO:0034284	response to monosaccharide	25/1966	0.00218565	0.0099795

## Sheet: Rep_intermed_enriched_vs_Hep
GO terms associated with 4473 Rep_intermed_enriched_vs_Hep genes (RNA-Seq)
ID	Description	GeneRatio	pvalue	p.adjust
GO:0007015	actin filament organization	172/3805	5.00654e-40	1.81863e-36
GO:0044782	cilium organization	155/3805	5.82336e-40	1.81863e-36
GO:0060271	cilium assembly	140/3805	1.78987e-35	3.7265e-32
GO:0032970	regulation of actin filament-based process	153/3805	8.90956e-35	1.39123e-31
GO:1902903	regulation of supramolecular fiber organization	146/3805	3.01354e-34	3.76451e-31
GO:0050808	synapse organization	168/3805	6.23359e-33	6.48917e-30
GO:0034329	cell junction assembly	155/3805	2.60002e-32	2.31996e-29
GO:0001667	ameboidal-type cell migration	155/3805	6.27482e-31	4.89906e-28
GO:0030198	extracellular matrix organization	123/3805	7.90267e-31	5.48445e-28
GO:0043062	extracellular structure organization	123/3805	1.12849e-30	7.04855e-28
GO:0045229	external encapsulating structure organization	123/3805	1.60823e-30	9.13182e-28
GO:0007264	small GTPase mediated signal transduction	149/3805	3.28371e-30	1.70917e-27
GO:0007409	axonogenesis	162/3805	7.65728e-30	3.67903e-27
GO:0032956	regulation of actin cytoskeleton organization	133/3805	1.54383e-29	6.88767e-27
GO:0060562	epithelial tube morphogenesis	138/3805	1.35262e-28	5.63231e-26
GO:0048762	mesenchymal cell differentiation	99/3805	6.12647e-27	2.39162e-24
GO:0060485	mesenchyme development	112/3805	2.26786e-26	8.33239e-24
GO:0007018	microtubule-based movement	140/3805	5.87311e-26	2.03797e-23
GO:0045216	cell-cell junction organization	90/3805	2.6585e-25	8.73946e-23
GO:0001655	urogenital system development	130/3805	3.46483e-25	1.08207e-22
GO:0031032	actomyosin structure organization	89/3805	3.85017e-25	1.14515e-22
GO:0001822	kidney development	117/3805	4.52825e-25	1.28561e-22
GO:0072001	renal system development	120/3805	7.66901e-25	2.08264e-22
GO:0031346	positive regulation of cell projection organization	141/3805	1.34426e-24	3.49844e-22
GO:0033674	positive regulation of kinase activity	139/3805	1.8855e-24	4.71074e-22
GO:0007178	transmembrane receptor protein serine/threonine kinase signaling pathway	129/3805	3.41509e-24	8.2041e-22
GO:0010639	negative regulation of organelle organization	124/3805	1.23818e-23	2.76202e-21
GO:0031589	cell-substrate adhesion	124/3805	1.23818e-23	2.76202e-21
GO:0071900	regulation of protein serine/threonine kinase activity	119/3805	1.95435e-23	4.20927e-21
GO:0007265	Ras protein signal transduction	116/3805	5.16155e-23	1.07463e-20
GO:0043254	regulation of protein-containing complex assembly	134/3805	1.3298e-22	2.67934e-20
GO:0045860	positive regulation of protein kinase activity	118/3805	3.31992e-22	6.48006e-20
GO:0090287	regulation of cellular response to growth factor stimulus	105/3805	3.8155e-22	7.22169e-20
GO:0022604	regulation of cell morphogenesis	113/3805	7.02438e-22	1.29042e-19
GO:0060560	developmental growth involved in morphogenesis	100/3805	9.13163e-22	1.6296e-19
GO:0016358	dendrite development	108/3805	1.08254e-21	1.82745e-19
GO:0090130	tissue migration	108/3805	1.08254e-21	1.82745e-19
GO:0010631	epithelial cell migration	107/3805	1.2391e-21	2.03669e-19
GO:0050767	regulation of neurogenesis	137/3805	1.89143e-21	3.0292e-19
GO:0090132	epithelium migration	107/3805	2.16406e-21	3.37917e-19
GO:0051056	regulation of small GTPase mediated signal transduction	88/3805	2.67139e-21	4.06964e-19
GO:0110053	regulation of actin filament organization	98/3805	2.80974e-21	4.17848e-19
GO:0045785	positive regulation of cell adhesion	142/3805	3.29463e-21	4.78563e-19
GO:0071559	response to transforming growth factor beta	87/3805	3.99002e-21	5.66402e-19
GO:0071560	cellular response to transforming growth factor beta stimulus	86/3805	4.24409e-21	5.8908e-19
GO:0001837	epithelial to mesenchymal transition	68/3805	5.83379e-21	7.92128e-19
GO:0042692	muscle cell differentiation	132/3805	9.40963e-21	1.25048e-18
GO:0198738	cell-cell signaling by wnt	135/3805	1.02705e-20	1.33645e-18
GO:0061572	actin filament bundle organization	73/3805	1.17549e-20	1.49838e-18
GO:0040013	negative regulation of locomotion	111/3805	1.32438e-20	1.65442e-18
GO:0051017	actin filament bundle assembly	72/3805	1.70378e-20	2.08664e-18
GO:0032535	regulation of cellular component size	122/3805	1.88588e-20	2.25736e-18
GO:0016055	Wnt signaling pathway	134/3805	1.91546e-20	2.25736e-18
GO:0003007	heart morphogenesis	98/3805	2.92321e-20	3.38118e-18
GO:0070371	ERK1 and ERK2 cascade	112/3805	4.00076e-20	4.5434e-18
GO:0007163	establishment or maintenance of cell polarity	85/3805	4.67675e-20	5.16641e-18
GO:0043087	regulation of GTPase activity	111/3805	4.71479e-20	5.16641e-18
GO:0001558	regulation of cell growth	135/3805	5.63434e-20	6.0676e-18
GO:0030010	establishment of cell polarity	65/3805	3.31494e-19	3.50934e-17
GO:0051258	protein polymerization	94/3805	4.72045e-19	4.91399e-17
GO:0010632	regulation of epithelial cell migration	86/3805	5.25448e-19	5.38025e-17
GO:0097485	neuron projection guidance	90/3805	5.9754e-19	6.01974e-17
GO:1902905	positive regulation of supramolecular fiber organization	72/3805	7.58609e-19	7.52107e-17
GO:0000280	nuclear division	129/3805	9.60497e-19	9.37385e-17
GO:1901342	regulation of vasculature development	101/3805	1.07836e-18	1.03622e-16
GO:0070372	regulation of ERK1 and ERK2 cascade	104/3805	1.40214e-18	1.32693e-16
GO:0010563	negative regulation of phosphorus metabolic process	131/3805	1.4512e-18	1.33297e-16
GO:0045936	negative regulation of phosphate metabolic process	131/3805	1.4512e-18	1.33297e-16
GO:0001763	morphogenesis of a branching structure	87/3805	1.54015e-18	1.39417e-16
GO:0007411	axon guidance	89/3805	1.60249e-18	1.42988e-16
GO:0003012	muscle system process	125/3805	2.59559e-18	2.28338e-16
GO:0090092	regulation of transmembrane receptor protein serine/threonine kinase signaling pathway	88/3805	3.21739e-18	2.79108e-16
GO:0007224	smoothened signaling pathway	65/3805	3.6504e-18	3.12334e-16
GO:0045765	regulation of angiogenesis	99/3805	4.09204e-18	3.4539e-16
GO:0051495	positive regulation of cytoskeleton organization	76/3805	4.72284e-18	3.93318e-16
GO:0051271	negative regulation of cellular component movement	100/3805	7.31399e-18	6.01094e-16
GO:0071902	positive regulation of protein serine/threonine kinase activity	76/3805	8.99e-18	7.29241e-16
GO:1902904	negative regulation of supramolecular fiber organization	69/3805	1.02415e-17	8.20109e-16
GO:0060537	muscle tissue development	136/3805	1.1436e-17	9.04166e-16
GO:0022407	regulation of cell-cell adhesion	131/3805	1.24813e-17	9.74475e-16
GO:0032271	regulation of protein polymerization	76/3805	1.69231e-17	1.26419e-15
GO:0099111	microtubule-based transport	76/3805	1.69231e-17	1.26419e-15
GO:0007389	pattern specification process	135/3805	1.69252e-17	1.26419e-15
GO:0001578	microtubule bundle formation	55/3805	1.70015e-17	1.26419e-15
GO:0001654	eye development	121/3805	2.38279e-17	1.75093e-15
GO:0048588	developmental cell growth	91/3805	2.41341e-17	1.75281e-15
GO:0031345	negative regulation of cell projection organization	77/3805	2.8446e-17	2.03163e-15
GO:0034765	regulation of ion transmembrane transport	136/3805	2.86237e-17	2.03163e-15
GO:0007179	transforming growth factor beta receptor signaling pathway	70/3805	3.81122e-17	2.6747e-15
GO:0150063	visual system development	121/3805	4.34028e-17	3.01216e-15
GO:0060070	canonical Wnt signaling pathway	96/3805	6.19523e-17	4.25224e-15
GO:0051090	regulation of DNA-binding transcription factor activity	123/3805	6.35748e-17	4.31617e-15
GO:0061448	connective tissue development	94/3805	6.80159e-17	4.56804e-15
GO:0006936	muscle contraction	98/3805	7.07456e-17	4.70082e-15
GO:0046578	regulation of Ras protein signal transduction	73/3805	7.8567e-17	5.11712e-15
GO:0048638	regulation of developmental growth	116/3805	7.86493e-17	5.11712e-15
GO:0032886	regulation of microtubule-based process	88/3805	8.34622e-17	5.37428e-15
GO:0051494	negative regulation of cytoskeleton organization	67/3805	9.03509e-17	5.75849e-15
GO:0048880	sensory system development	121/3805	9.52908e-17	6.01198e-15
GO:0007346	regulation of mitotic cell cycle	131/3805	9.70804e-17	6.06364e-15
GO:0030336	negative regulation of cell migration	93/3805	1.02734e-16	6.35326e-15
GO:0045926	negative regulation of growth	87/3805	1.26201e-16	7.72793e-15
GO:0050673	epithelial cell proliferation	130/3805	1.4332e-16	8.69104e-15
GO:0010959	regulation of metal ion transport	124/3805	1.6318e-16	9.80024e-15
GO:2000146	negative regulation of cell motility	95/3805	2.42628e-16	1.44329e-14
GO:0045787	positive regulation of cell cycle	105/3805	3.59781e-16	2.11999e-14
GO:0050678	regulation of epithelial cell proliferation	115/3805	3.88352e-16	2.26696e-14
GO:0007611	learning or memory	98/3805	4.47707e-16	2.5838e-14
GO:0048285	organelle fission	133/3805	4.50944e-16	2.5838e-14
GO:1901888	regulation of cell junction assembly	76/3805	4.55039e-16	2.5838e-14
GO:0007162	negative regulation of cell adhesion	96/3805	5.134e-16	2.88892e-14
GO:0010976	positive regulation of neuron projection development	77/3805	5.30627e-16	2.95919e-14
GO:0061138	morphogenesis of a branching epithelium	78/3805	6.12651e-16	3.38639e-14
GO:0070997	neuron death	121/3805	6.38594e-16	3.49882e-14
GO:0018108	peptidyl-tyrosine phosphorylation	98/3805	7.00402e-16	3.80378e-14
GO:0030900	forebrain development	113/3805	7.06433e-16	3.80378e-14
GO:0043405	regulation of MAP kinase activity	71/3805	8.23704e-16	4.39731e-14
GO:0050890	cognition	105/3805	8.35423e-16	4.42208e-14
GO:0042326	negative regulation of phosphorylation	113/3805	1.04416e-15	5.48053e-14
GO:0018212	peptidyl-tyrosine modification	98/3805	1.35689e-15	7.0626e-14
GO:0030111	regulation of Wnt signaling pathway	96/3805	1.5814e-15	8.16318e-14
GO:0007160	cell-matrix adhesion	78/3805	1.81596e-15	9.29711e-14
GO:0050803	regulation of synapse structure or activity	86/3805	1.83831e-15	9.33502e-14
GO:0060541	respiratory system development	85/3805	2.17314e-15	1.09463e-13
GO:0042060	wound healing	107/3805	2.34634e-15	1.16312e-13
GO:0043010	camera-type eye development	107/3805	2.34634e-15	1.16312e-13
GO:0050807	regulation of synapse organization	84/3805	2.56557e-15	1.26178e-13
GO:0070507	regulation of microtubule cytoskeleton organization	61/3805	2.74001e-15	1.33704e-13
GO:0051261	protein depolymerization	52/3805	3.35784e-15	1.62582e-13
GO:1901879	regulation of protein depolymerization	44/3805	3.9125e-15	1.87981e-13
GO:0043542	endothelial cell migration	76/3805	4.14984e-15	1.97862e-13
GO:0010721	negative regulation of cell development	71/3805	4.7531e-15	2.24908e-13
GO:1903829	positive regulation of protein localization	129/3805	4.85538e-15	2.28021e-13
GO:0051961	negative regulation of nervous system development	62/3805	4.95409e-15	2.3092e-13
GO:0007043	cell-cell junction assembly	59/3805	6.08817e-15	2.80135e-13
GO:0008154	actin polymerization or depolymerization	69/3805	6.09964e-15	2.80135e-13
GO:0050770	regulation of axonogenesis	66/3805	6.38988e-15	2.91322e-13
GO:0140014	mitotic nuclear division	87/3805	6.45554e-15	2.92183e-13
GO:0030323	respiratory tube development	78/3805	6.73421e-15	3.02603e-13
GO:0002064	epithelial cell development	77/3805	7.86335e-15	3.50818e-13
GO:0010634	positive regulation of epithelial cell migration	59/3805	8.53923e-15	3.7827e-13
GO:0048017	inositol lipid-mediated signaling	63/3805	8.6205e-15	3.7918e-13
GO:0030324	lung development	77/3805	1.01766e-14	4.44498e-13
GO:0010810	regulation of cell-substrate adhesion	75/3805	1.06601e-14	4.62384e-13
GO:0003205	cardiac chamber development	69/3805	1.08393e-14	4.66911e-13
GO:0008360	regulation of cell shape	59/3805	1.19309e-14	5.10415e-13
GO:0048015	phosphatidylinositol-mediated signaling	62/3805	1.29469e-14	5.5011e-13
GO:0048732	gland development	125/3805	1.33617e-14	5.63902e-13
GO:0051146	striated muscle cell differentiation	96/3805	1.35716e-14	5.68916e-13
GO:0010720	positive regulation of cell development	106/3805	1.36938e-14	5.70208e-13
GO:0050768	negative regulation of neurogenesis	60/3805	2.122e-14	8.7775e-13
GO:0030705	cytoskeleton-dependent intracellular transport	68/3805	2.17384e-14	8.93275e-13
GO:0043406	positive regulation of MAP kinase activity	52/3805	2.29908e-14	9.38566e-13
GO:0030177	positive regulation of Wnt signaling pathway	54/3805	3.12428e-14	1.26716e-12
GO:0051216	cartilage development	71/3805	3.27437e-14	1.31946e-12
GO:0030308	negative regulation of cell growth	69/3805	3.31803e-14	1.32003e-12
GO:1990138	neuron projection extension	69/3805	3.31803e-14	1.32003e-12
GO:0035148	tube formation	64/3805	3.55749e-14	1.40633e-12
GO:0001764	neuron migration	67/3805	4.35011e-14	1.70885e-12
GO:0090257	regulation of muscle system process	80/3805	4.45347e-14	1.73852e-12
GO:0031109	microtubule polymerization or depolymerization	51/3805	4.89721e-14	1.88815e-12
GO:0048640	negative regulation of developmental growth	51/3805	4.89721e-14	1.88815e-12
GO:0048608	reproductive structure development	125/3805	4.97055e-14	1.90467e-12
GO:0001894	tissue homeostasis	86/3805	5.92758e-14	2.25754e-12
GO:0051098	regulation of binding	108/3805	6.99678e-14	2.6486e-12
GO:0030048	actin filament-based movement	51/3805	7.06524e-14	2.6584e-12
GO:0021915	neural tube development	67/3805	7.57681e-14	2.83382e-12
GO:0001933	negative regulation of protein phosphorylation	99/3805	8.28981e-14	3.08203e-12
GO:0016331	morphogenesis of embryonic epithelium	64/3805	8.50613e-14	3.14374e-12
GO:0061458	reproductive system development	125/3805	9.42178e-14	3.46167e-12
GO:0061351	neural precursor cell proliferation	67/3805	9.96099e-14	3.63838e-12
GO:0060249	anatomical structure homeostasis	94/3805	1.02922e-13	3.73752e-12
GO:0001838	embryonic epithelial tube formation	57/3805	1.35489e-13	4.89172e-12
GO:1990778	protein localization to cell periphery	102/3805	1.39559e-13	5.00968e-12
GO:0014706	striated muscle tissue development	86/3805	1.41135e-13	5.0373e-12
GO:1904062	regulation of cation transmembrane transport	104/3805	1.60072e-13	5.68074e-12
GO:0010594	regulation of endothelial cell migration	61/3805	1.63778e-13	5.77943e-12
GO:1901214	regulation of neuron death	106/3805	1.81162e-13	6.32825e-12
GO:0046777	protein autophosphorylation	76/3805	1.81357e-13	6.32825e-12
GO:0030856	regulation of epithelial cell differentiation	57/3805	1.85535e-13	6.43806e-12
GO:0043244	regulation of protein-containing complex disassembly	51/3805	2.05959e-13	7.10729e-12
GO:1903844	regulation of cellular response to transforming growth factor beta stimulus	49/3805	2.21326e-13	7.59562e-12
GO:0050920	regulation of chemotaxis	73/3805	2.37771e-13	8.1154e-12
GO:0010970	transport along microtubule	59/3805	2.77167e-13	9.35775e-12
GO:0072175	epithelial tube formation	59/3805	2.77167e-13	9.35775e-12
GO:0001503	ossification	111/3805	3.02005e-13	1.01415e-11
GO:0017015	regulation of transforming growth factor beta receptor signaling pathway	48/3805	3.26435e-13	1.09033e-11
GO:0007517	muscle organ development	100/3805	3.65336e-13	1.21377e-11
GO:0007266	Rho protein signal transduction	52/3805	3.85416e-13	1.27371e-11
GO:0140694	non-membrane-bounded organelle assembly	103/3805	4.03525e-13	1.32654e-11
GO:1903706	regulation of hemopoiesis	107/3805	4.19604e-13	1.37217e-11
GO:0030041	actin filament polymerization	59/3805	4.99269e-13	1.62419e-11
GO:0035082	axoneme assembly	40/3805	5.7735e-13	1.85811e-11
GO:0043242	negative regulation of protein-containing complex disassembly	40/3805	5.7735e-13	1.85811e-11
GO:0051403	stress-activated MAPK cascade	76/3805	5.80102e-13	1.85811e-11
GO:0048754	branching morphogenesis of an epithelial tube	64/3805	5.89872e-13	1.87977e-11
GO:0030199	collagen fibril organization	31/3805	6.17877e-13	1.95901e-11
GO:0010717	regulation of epithelial to mesenchymal transition	41/3805	6.26535e-13	1.97643e-11
GO:0031098	stress-activated protein kinase signaling cascade	78/3805	6.31859e-13	1.98321e-11
GO:0051962	positive regulation of nervous system development	98/3805	7.93836e-13	2.47915e-11
GO:2001233	regulation of apoptotic signaling pathway	107/3805	8.28615e-13	2.57489e-11
GO:1901987	regulation of cell cycle phase transition	106/3805	8.63432e-13	2.6698e-11
GO:0031110	regulation of microtubule polymerization or depolymerization	41/3805	9.54437e-13	2.93666e-11
GO:0050679	positive regulation of epithelial cell proliferation	69/3805	9.65543e-13	2.95627e-11
GO:0042063	gliogenesis	96/3805	9.99151e-13	3.03235e-11
GO:1901880	negative regulation of protein depolymerization	37/3805	1.0001e-12	3.03235e-11
GO:0030038	contractile actin filament bundle assembly	46/3805	1.02312e-12	3.07232e-11
GO:0043149	stress fiber assembly	46/3805	1.02312e-12	3.07232e-11
GO:0007051	spindle organization	62/3805	1.02995e-12	3.07803e-11
GO:0006816	calcium ion transport	113/3805	1.20024e-12	3.56984e-11
GO:0043393	regulation of protein binding	69/3805	1.23192e-12	3.64673e-11
GO:0050730	regulation of peptidyl-tyrosine phosphorylation	79/3805	1.25508e-12	3.69776e-11
GO:0009799	specification of symmetry	52/3805	1.41815e-12	4.15856e-11
GO:0008361	regulation of cell size	68/3805	1.45698e-12	4.25247e-11
GO:0032409	regulation of transporter activity	85/3805	2.02939e-12	5.89563e-11
GO:0050900	leukocyte migration	101/3805	2.07669e-12	6.00511e-11
GO:0071675	regulation of mononuclear cell migration	46/3805	2.10377e-12	6.05536e-11
GO:0060828	regulation of canonical Wnt signaling pathway	75/3805	2.13776e-12	6.12498e-11
GO:0003206	cardiac chamber morphogenesis	54/3805	2.15519e-12	6.14672e-11
GO:0014909	smooth muscle cell migration	43/3805	2.23494e-12	6.34521e-11
GO:0033002	muscle cell proliferation	77/3805	2.27184e-12	6.42078e-11
GO:1902850	microtubule cytoskeleton organization involved in mitosis	53/3805	2.39838e-12	6.74786e-11
GO:0099173	postsynapse organization	66/3805	2.59663e-12	7.27289e-11
GO:0010977	negative regulation of neuron projection development	56/3805	3.05773e-12	8.52616e-11
GO:0032231	regulation of actin filament bundle assembly	45/3805	3.116e-12	8.64418e-11
GO:0014910	regulation of smooth muscle cell migration	40/3805	3.12774e-12	8.64418e-11
GO:0014065	phosphatidylinositol 3-kinase signaling	50/3805	3.19395e-12	8.78829e-11
GO:0002685	regulation of leukocyte migration	70/3805	3.38112e-12	9.26249e-11
GO:0044772	mitotic cell cycle phase transition	108/3805	3.4583e-12	9.41896e-11
GO:0007368	determination of left/right symmetry	49/3805	3.4684e-12	9.41896e-11
GO:0009855	determination of bilateral symmetry	51/3805	3.99247e-12	1.07952e-10
GO:0001738	morphogenesis of a polarized epithelium	38/3805	4.24781e-12	1.14361e-10
GO:0001843	neural tube closure	44/3805	4.6107e-12	1.23598e-10
GO:0051402	neuron apoptotic process	88/3805	5.14982e-12	1.3746e-10
GO:0001952	regulation of cell-matrix adhesion	48/3805	5.19464e-12	1.38067e-10
GO:0030099	myeloid cell differentiation	111/3805	5.48938e-12	1.45283e-10
GO:0050771	negative regulation of axonogenesis	33/3805	5.64307e-12	1.4872e-10
GO:0007052	mitotic spindle organization	46/3805	5.96099e-12	1.56438e-10
GO:0060606	tube closure	44/3805	6.58946e-12	1.72208e-10
GO:0022898	regulation of transmembrane transporter activity	81/3805	6.6821e-12	1.73902e-10
GO:0006941	striated muscle contraction	58/3805	7.03158e-12	1.82237e-10
GO:0008064	regulation of actin polymerization or depolymerization	56/3805	7.10679e-12	1.83426e-10
GO:0031333	negative regulation of protein-containing complex assembly	53/3805	7.88701e-12	2.01894e-10
GO:0072073	kidney epithelium development	53/3805	7.88701e-12	2.01894e-10
GO:0007416	synapse assembly	62/3805	8.21708e-12	2.09485e-10
GO:0009314	response to radiation	109/3805	8.38877e-12	2.12993e-10
GO:0003341	cilium movement	67/3805	9.14979e-12	2.31375e-10
GO:0072006	nephron development	54/3805	9.27041e-12	2.3348e-10
GO:0043547	positive regulation of GTPase activity	75/3805	9.60721e-12	2.4099e-10
GO:0070374	positive regulation of ERK1 and ERK2 cascade	69/3805	1.00666e-11	2.51481e-10
GO:0008589	regulation of smoothened signaling pathway	39/3805	1.0106e-11	2.51481e-10
GO:0048660	regulation of smooth muscle cell proliferation	59/3805	1.02469e-11	2.53977e-10
GO:0072659	protein localization to plasma membrane	84/3805	1.16359e-11	2.87265e-10
GO:0090068	positive regulation of cell cycle process	77/3805	1.20619e-11	2.96608e-10
GO:0014020	primary neural tube formation	45/3805	1.24699e-11	3.0544e-10
GO:0098742	cell-cell adhesion via plasma-membrane adhesion molecules	66/3805	1.37718e-11	3.3601e-10
GO:0110020	regulation of actomyosin structure organization	43/3805	1.39114e-11	3.38096e-10
GO:0061387	regulation of extent of cell growth	47/3805	1.48549e-11	3.59627e-10
GO:0001938	positive regulation of endothelial cell proliferation	40/3805	1.50173e-11	3.62156e-10
GO:0032102	negative regulation of response to external stimulus	103/3805	1.60322e-11	3.84465e-10
GO:0030832	regulation of actin filament length	56/3805	1.60655e-11	3.84465e-10
GO:0014812	muscle cell migration	45/3805	1.74113e-11	4.15081e-10
GO:0042073	intraciliary transport	26/3805	1.8037e-11	4.28361e-10
GO:0006937	regulation of muscle contraction	55/3805	1.8559e-11	4.38701e-10
GO:0060840	artery development	44/3805	1.86128e-11	4.38701e-10
GO:0048813	dendrite morphogenesis	60/3805	1.87345e-11	4.39909e-10
GO:0003018	vascular process in circulatory system	70/3805	2.01687e-11	4.71072e-10
GO:0048675	axon extension	50/3805	2.02125e-11	4.71072e-10
GO:0090263	positive regulation of canonical Wnt signaling pathway	42/3805	2.06468e-11	4.79405e-10
GO:0003231	cardiac ventricle development	52/3805	2.11524e-11	4.89325e-10
GO:0071674	mononuclear cell migration	59/3805	2.20314e-11	5.07778e-10
GO:0048659	smooth muscle cell proliferation	60/3805	2.4001e-11	5.51141e-10
GO:0032872	regulation of stress-activated MAPK cascade	64/3805	2.4757e-11	5.66417e-10
GO:0001841	neural tube formation	48/3805	2.51857e-11	5.74123e-10
GO:0043588	skin development	87/3805	2.70914e-11	6.15319e-10
GO:0030516	regulation of axon extension	43/3805	2.77658e-11	6.28352e-10
GO:0003279	cardiac septum development	47/3805	2.78702e-11	6.28437e-10
GO:0060491	regulation of cell projection assembly	64/3805	3.11892e-11	7.00746e-10
GO:0097191	extrinsic apoptotic signaling pathway	71/3805	3.15511e-11	7.06337e-10
GO:0002028	regulation of sodium ion transport	39/3805	3.21242e-11	7.166e-10
GO:0022612	gland morphogenesis	53/3805	3.23051e-11	7.18069e-10
GO:0051091	positive regulation of DNA-binding transcription factor activity	77/3805	3.25895e-11	7.21822e-10
GO:0055001	muscle cell development	68/3805	3.64877e-11	8.05308e-10
GO:0050769	positive regulation of neurogenesis	82/3805	3.68656e-11	8.10783e-10
GO:0043523	regulation of neuron apoptotic process	79/3805	3.87882e-11	8.50075e-10
GO:0060348	bone development	74/3805	3.98645e-11	8.70606e-10
GO:0042391	regulation of membrane potential	114/3805	4.12084e-11	8.96822e-10
GO:0010927	cellular component assembly involved in morphogenesis	45/3805	4.60316e-11	9.9831e-10
GO:0070252	actin-mediated cell contraction	39/3805	4.65815e-11	1.00674e-09
GO:0032412	regulation of ion transmembrane transporter activity	77/3805	4.80087e-11	1.03401e-09
GO:0070302	regulation of stress-activated protein kinase signaling cascade	64/3805	4.91889e-11	1.05579e-09
GO:0062197	cellular response to chemical stress	89/3805	5.06399e-11	1.08321e-09
GO:0022411	cellular component disassembly	106/3805	5.30102e-11	1.1262e-09
GO:0051656	establishment of organelle localization	106/3805	5.30102e-11	1.1262e-09
GO:0002062	chondrocyte differentiation	43/3805	5.42417e-11	1.14845e-09
GO:0048738	cardiac muscle tissue development	76/3805	5.87189e-11	1.23905e-09
GO:0031334	positive regulation of protein-containing complex assembly	63/3805	5.89643e-11	1.23948e-09
GO:0003015	heart process	72/3805	5.9136e-11	1.23948e-09
GO:0048661	positive regulation of smooth muscle cell proliferation	41/3805	6.16694e-11	1.28825e-09
GO:0030833	regulation of actin filament polymerization	50/3805	6.40502e-11	1.33353e-09
GO:0018209	peptidyl-serine modification	94/3805	6.65602e-11	1.38118e-09
GO:0048562	embryonic organ morphogenesis	88/3805	7.39793e-11	1.53005e-09
GO:1903034	regulation of response to wounding	56/3805	7.59058e-11	1.56471e-09
GO:0090101	negative regulation of transmembrane receptor protein serine/threonine kinase signaling pathway	46/3805	7.74587e-11	1.59147e-09
GO:2000181	negative regulation of blood vessel morphogenesis	42/3805	8.11712e-11	1.66228e-09
GO:0051924	regulation of calcium ion transport	79/3805	8.1947e-11	1.67268e-09
GO:0018105	peptidyl-serine phosphorylation	89/3805	8.39653e-11	1.7083e-09
GO:0007044	cell-substrate junction assembly	38/3805	9.91606e-11	2.0109e-09
GO:0051348	negative regulation of transferase activity	74/3805	1.06497e-10	2.15269e-09
GO:0006814	sodium ion transport	71/3805	1.07643e-10	2.16883e-09
GO:0002687	positive regulation of leukocyte migration	52/3805	1.09462e-10	2.1984e-09
GO:1901343	negative regulation of vasculature development	42/3805	1.12763e-10	2.25743e-09
GO:0010595	positive regulation of endothelial cell migration	41/3805	1.21415e-10	2.42287e-09
GO:0032984	protein-containing complex disassembly	69/3805	1.30547e-10	2.59681e-09
GO:1905475	regulation of protein localization to membrane	61/3805	1.33297e-10	2.64309e-09
GO:0001570	vasculogenesis	38/3805	1.42337e-10	2.8134e-09
GO:0032386	regulation of intracellular transport	88/3805	1.44393e-10	2.84504e-09
GO:0031532	actin cytoskeleton reorganization	42/3805	1.55844e-10	3.06102e-09
GO:0016525	negative regulation of angiogenesis	41/3805	1.68964e-10	3.3083e-09
GO:0007612	learning	58/3805	1.8121e-10	3.51503e-09
GO:0071772	response to BMP	58/3805	1.8121e-10	3.51503e-09
GO:0071773	cellular response to BMP stimulus	58/3805	1.8121e-10	3.51503e-09
GO:0007528	neuromuscular junction development	28/3805	1.85016e-10	3.57775e-09
GO:1901215	negative regulation of neuron death	73/3805	1.91171e-10	3.68534e-09
GO:0150115	cell-substrate junction organization	39/3805	1.93043e-10	3.70998e-09
GO:0021700	developmental maturation	91/3805	2.02572e-10	3.88118e-09
GO:0120193	tight junction organization	37/3805	2.10738e-10	4.02529e-09
GO:0001935	endothelial cell proliferation	57/3805	2.15941e-10	4.1121e-09
GO:0022409	positive regulation of cell-cell adhesion	80/3805	2.34392e-10	4.44988e-09
GO:2000027	regulation of animal organ morphogenesis	46/3805	2.51451e-10	4.75928e-09
GO:0007219	Notch signaling pathway	57/3805	2.72931e-10	5.15024e-09
GO:0030239	myofibril assembly	31/3805	2.79519e-10	5.25866e-09
GO:0030512	negative regulation of transforming growth factor beta receptor signaling pathway	32/3805	2.99125e-10	5.61061e-09
GO:0035023	regulation of Rho protein signal transduction	36/3805	3.11626e-10	5.8276e-09
GO:0003002	regionalization	96/3805	3.27611e-10	6.10824e-09
GO:1901990	regulation of mitotic cell cycle phase transition	82/3805	3.64405e-10	6.77403e-09
GO:0030509	BMP signaling pathway	55/3805	3.87338e-10	7.17896e-09
GO:0032233	positive regulation of actin filament bundle assembly	30/3805	3.95989e-10	7.29601e-09
GO:0044458	motile cilium assembly	30/3805	3.95989e-10	7.29601e-09
GO:0120032	regulation of plasma membrane bounded cell projection assembly	61/3805	4.01984e-10	7.38467e-09
GO:0035567	non-canonical Wnt signaling pathway	27/3805	4.11395e-10	7.5354e-09
GO:0044344	cellular response to fibroblast growth factor stimulus	37/3805	4.28228e-10	7.78665e-09
GO:0001936	regulation of endothelial cell proliferation	53/3805	4.28482e-10	7.78665e-09
GO:0055002	striated muscle cell development	31/3805	4.28852e-10	7.78665e-09
GO:0045930	negative regulation of mitotic cell cycle	66/3805	4.31706e-10	7.81576e-09
GO:1902105	regulation of leukocyte differentiation	84/3805	4.65268e-10	8.39031e-09
GO:0032272	negative regulation of protein polymerization	34/3805	4.66128e-10	8.39031e-09
GO:1903522	regulation of blood circulation	73/3805	4.86559e-10	8.7329e-09
GO:0045786	negative regulation of cell cycle	93/3805	5.32304e-10	9.52657e-09
GO:0032835	glomerulus development	29/3805	5.57809e-10	9.95449e-09
GO:0061640	cytoskeleton-dependent cytokinesis	36/3805	6.37007e-10	1.13355e-08
GO:0030100	regulation of endocytosis	67/3805	6.4009e-10	1.1358e-08
GO:0003014	renal system process	43/3805	6.49212e-10	1.14872e-08
GO:0060048	cardiac muscle contraction	45/3805	6.68883e-10	1.18018e-08
GO:0050919	negative chemotaxis	23/3805	6.7909e-10	1.19482e-08
GO:0021537	telencephalon development	71/3805	7.33138e-10	1.28629e-08
GO:0048771	tissue remodeling	60/3805	7.45822e-10	1.30488e-08
GO:0060047	heart contraction	67/3805	7.77036e-10	1.35569e-08
GO:0071774	response to fibroblast growth factor	37/3805	8.48089e-10	1.47395e-08
GO:0043409	negative regulation of MAPK cascade	57/3805	8.49538e-10	1.47395e-08
GO:0031099	regeneration	50/3805	9.01518e-10	1.5598e-08
GO:0031503	protein-containing complex localization	60/3805	9.21704e-10	1.59032e-08
GO:0045927	positive regulation of growth	83/3805	9.34191e-10	1.60743e-08
GO:0046785	microtubule polymerization	34/3805	9.8021e-10	1.68198e-08
GO:0043524	negative regulation of neuron apoptotic process	57/3805	1.05879e-09	1.81184e-08
GO:0014066	regulation of phosphatidylinositol 3-kinase signaling	38/3805	1.09178e-09	1.85963e-08
GO:0090162	establishment of epithelial cell polarity	20/3805	1.09267e-09	1.85963e-08
GO:0008406	gonad development	67/3805	1.13952e-09	1.93409e-08
GO:0051492	regulation of stress fiber assembly	37/3805	1.18256e-09	2.00169e-08
GO:0006874	cellular calcium ion homeostasis	115/3805	1.18783e-09	2.00519e-08
GO:0007059	chromosome segregation	86/3805	1.27402e-09	2.14489e-08
GO:0032874	positive regulation of stress-activated MAPK cascade	46/3805	1.30909e-09	2.198e-08
GO:0060996	dendritic spine development	44/3805	1.33461e-09	2.23485e-08
GO:0043297	apical junction assembly	35/3805	1.34359e-09	2.24387e-08
GO:0045664	regulation of neuron differentiation	67/3805	1.37664e-09	2.29292e-08
GO:1903046	meiotic cell cycle process	63/3805	1.42277e-09	2.36347e-08
GO:0090288	negative regulation of cellular response to growth factor stimulus	38/3805	1.50222e-09	2.48883e-08
GO:0071526	semaphorin-plexin signaling pathway	24/3805	1.63041e-09	2.69235e-08
GO:0050731	positive regulation of peptidyl-tyrosine phosphorylation	57/3805	1.63369e-09	2.69235e-08
GO:0014911	positive regulation of smooth muscle cell migration	28/3805	1.90851e-09	3.13053e-08
GO:0045766	positive regulation of angiogenesis	55/3805	1.9146e-09	3.13053e-08
GO:1904018	positive regulation of vasculature development	55/3805	1.9146e-09	3.13053e-08
GO:0034599	cellular response to oxidative stress	73/3805	2.01692e-09	3.28922e-08
GO:0022408	negative regulation of cell-cell adhesion	60/3805	2.10734e-09	3.41921e-08
GO:0006979	response to oxidative stress	98/3805	2.10758e-09	3.41921e-08
GO:0061035	regulation of cartilage development	30/3805	2.12204e-09	3.43375e-08
GO:0051145	smooth muscle cell differentiation	32/3805	2.1371e-09	3.44918e-08
GO:0070304	positive regulation of stress-activated protein kinase signaling cascade	46/3805	2.20441e-09	3.54864e-08
GO:0032964	collagen biosynthetic process	26/3805	2.4008e-09	3.85073e-08
GO:0045137	development of primary sexual characteristics	67/3805	2.4044e-09	3.85073e-08
GO:0008544	epidermis development	89/3805	2.60045e-09	4.15407e-08
GO:0050921	positive regulation of chemotaxis	48/3805	2.63244e-09	4.19444e-08
GO:1904035	regulation of epithelial cell apoptotic process	35/3805	2.65266e-09	4.2112e-08
GO:2001236	regulation of extrinsic apoptotic signaling pathway	52/3805	2.65644e-09	4.2112e-08
GO:0085029	extracellular matrix assembly	22/3805	2.71725e-09	4.2967e-08
GO:0034332	adherens junction organization	24/3805	2.74238e-09	4.32548e-08
GO:0010934	macrophage cytokine production	14/3805	2.90211e-09	4.56588e-08
GO:0007613	memory	50/3805	3.01382e-09	4.72972e-08
GO:0032963	collagen metabolic process	42/3805	3.05457e-09	4.78166e-08
GO:0048844	artery morphogenesis	32/3805	3.08652e-09	4.8196e-08
GO:0061512	protein localization to cilium	30/3805	3.14818e-09	4.90363e-08
GO:0007019	microtubule depolymerization	25/3805	3.31506e-09	5.15071e-08
GO:0098813	nuclear chromosome segregation	73/3805	3.36289e-09	5.21206e-08
GO:0001666	response to hypoxia	61/3805	3.82268e-09	5.91002e-08
GO:0051058	negative regulation of small GTPase mediated signal transduction	27/3805	4.18661e-09	6.45668e-08
GO:0002573	myeloid leukocyte differentiation	66/3805	4.25245e-09	6.54207e-08
GO:0009416	response to light stimulus	81/3805	4.27737e-09	6.56425e-08
GO:0002274	myeloid leukocyte activation	71/3805	4.31449e-09	6.60497e-08
GO:0048286	lung alveolus development	28/3805	4.44937e-09	6.79481e-08
GO:0033673	negative regulation of kinase activity	63/3805	4.524e-09	6.89192e-08
GO:0045637	regulation of myeloid cell differentiation	62/3805	4.58911e-09	6.9741e-08
GO:0014033	neural crest cell differentiation	36/3805	4.66145e-09	7.06685e-08
GO:0021591	ventricular system development	19/3805	4.7745e-09	7.22071e-08
GO:0014031	mesenchymal cell development	35/3805	5.10522e-09	7.70223e-08
GO:0010935	regulation of macrophage cytokine production	13/3805	5.15612e-09	7.76028e-08
GO:0086005	ventricular cardiac muscle cell action potential	17/3805	5.48152e-09	8.23018e-08
GO:0007159	leukocyte cell-cell adhesion	92/3805	5.67452e-09	8.49953e-08
GO:0006469	negative regulation of protein kinase activity	58/3805	5.71638e-09	8.5263e-08
GO:0030510	regulation of BMP signaling pathway	37/3805	5.71969e-09	8.5263e-08
GO:0060411	cardiac septum morphogenesis	33/3805	5.93807e-09	8.83076e-08
GO:0030517	negative regulation of axon extension	23/3805	6.11798e-09	9.07671e-08
GO:0035725	sodium ion transmembrane transport	47/3805	6.44292e-09	9.53613e-08
GO:0050878	regulation of body fluid levels	90/3805	6.56405e-09	9.69244e-08
GO:0007422	peripheral nervous system development	30/3805	6.7395e-09	9.90468e-08
GO:0014068	positive regulation of phosphatidylinositol 3-kinase signaling	30/3805	6.7395e-09	9.90468e-08
GO:0090596	sensory organ morphogenesis	80/3805	7.16787e-09	1.05095e-07
GO:0048863	stem cell differentiation	65/3805	7.48959e-09	1.09555e-07
GO:0035050	embryonic heart tube development	34/3805	7.67185e-09	1.11959e-07
GO:0006942	regulation of striated muscle contraction	33/3805	8.30056e-09	1.20851e-07
GO:0035721	intraciliary retrograde transport	12/3805	8.54586e-09	1.24134e-07
GO:2001234	negative regulation of apoptotic signaling pathway	66/3805	8.66689e-09	1.256e-07
GO:0080164	regulation of nitric oxide metabolic process	30/3805	9.73131e-09	1.40699e-07
GO:0003158	endothelium development	43/3805	9.84111e-09	1.41957e-07
GO:0030837	negative regulation of actin filament polymerization	28/3805	9.92989e-09	1.42621e-07
GO:0045428	regulation of nitric oxide biosynthetic process	29/3805	9.93279e-09	1.42621e-07
GO:1903131	mononuclear cell differentiation	111/3805	1.01788e-08	1.45819e-07
GO:0098739	import across plasma membrane	55/3805	1.03484e-08	1.47909e-07
GO:0090175	regulation of establishment of planar polarity	21/3805	1.06459e-08	1.51813e-07
GO:0031023	microtubule organizing center organization	45/3805	1.15518e-08	1.64356e-07
GO:0010971	positive regulation of G2/M transition of mitotic cell cycle	17/3805	1.16092e-08	1.64798e-07
GO:0008306	associative learning	40/3805	1.20505e-08	1.70288e-07
GO:2000177	regulation of neural precursor cell proliferation	40/3805	1.20505e-08	1.70288e-07
GO:0007229	integrin-mediated signaling pathway	35/3805	1.30323e-08	1.83746e-07
GO:0010001	glial cell differentiation	68/3805	1.34209e-08	1.888e-07
GO:0043534	blood vessel endothelial cell migration	39/3805	1.39288e-08	1.95134e-07
GO:0060976	coronary vasculature development	30/3805	1.39337e-08	1.95134e-07
GO:0050727	regulation of inflammatory response	85/3805	1.42659e-08	1.99339e-07
GO:0032103	positive regulation of response to external stimulus	104/3805	1.47898e-08	2.06198e-07
GO:1903555	regulation of tumor necrosis factor superfamily cytokine production	54/3805	1.54243e-08	2.14566e-07
GO:1902414	protein localization to cell junction	40/3805	1.57188e-08	2.17693e-07
GO:1904019	epithelial cell apoptotic process	40/3805	1.57188e-08	2.17693e-07
GO:0010811	positive regulation of cell-substrate adhesion	44/3805	1.744e-08	2.40996e-07
GO:0006939	smooth muscle contraction	39/3805	1.82455e-08	2.51571e-07
GO:0035107	appendage morphogenesis	51/3805	1.83914e-08	2.52468e-07
GO:0035108	limb morphogenesis	51/3805	1.83914e-08	2.52468e-07
GO:0007369	gastrulation	52/3805	1.86409e-08	2.55331e-07
GO:0048705	skeletal system morphogenesis	68/3805	1.87007e-08	2.5559e-07
GO:0001736	establishment of planar polarity	26/3805	2.10681e-08	2.87317e-07
GO:0060688	regulation of morphogenesis of a branching structure	27/3805	2.14369e-08	2.91709e-07
GO:0001656	metanephros development	33/3805	2.17962e-08	2.95954e-07
GO:0007254	JNK cascade	52/3805	2.28766e-08	3.0995e-07
GO:0042542	response to hydrogen peroxide	40/3805	2.6427e-08	3.5728e-07
GO:2001237	negative regulation of extrinsic apoptotic signaling pathway	36/3805	2.7789e-08	3.74882e-07
GO:2001222	regulation of neuron migration	24/3805	2.87578e-08	3.87114e-07
GO:0001818	negative regulation of cytokine production	74/3805	2.96666e-08	3.9849e-07
GO:1903828	negative regulation of protein localization	60/3805	3.01279e-08	4.03818e-07
GO:0031113	regulation of microtubule polymerization	25/3805	3.05229e-08	4.05881e-07
GO:0048846	axon extension involved in axon guidance	19/3805	3.05418e-08	4.05881e-07
GO:0060071	Wnt signaling pathway, planar cell polarity pathway	19/3805	3.05418e-08	4.05881e-07
GO:1902284	neuron projection extension involved in neuron projection guidance	19/3805	3.05418e-08	4.05881e-07
GO:0048146	positive regulation of fibroblast proliferation	28/3805	3.07278e-08	4.07037e-07
GO:0046328	regulation of JNK cascade	46/3805	3.07591e-08	4.07037e-07
GO:0043270	positive regulation of ion transport	80/3805	3.09469e-08	4.08656e-07
GO:0061041	regulation of wound healing	42/3805	3.12603e-08	4.11652e-07
GO:0007164	establishment of tissue polarity	26/3805	3.13715e-08	4.11652e-07
GO:0030865	cortical cytoskeleton organization	26/3805	3.13715e-08	4.11652e-07
GO:2001235	positive regulation of apoptotic signaling pathway	47/3805	3.18375e-08	4.1689e-07
GO:0140013	meiotic nuclear division	56/3805	3.30763e-08	4.32206e-07
GO:0008016	regulation of heart contraction	55/3805	3.35677e-08	4.37711e-07
GO:0071214	cellular response to abiotic stimulus	80/3805	3.56268e-08	4.6263e-07
GO:0104004	cellular response to environmental stimulus	80/3805	3.56268e-08	4.6263e-07
GO:0032411	positive regulation of transporter activity	42/3805	3.97556e-08	5.15174e-07
GO:0034767	positive regulation of ion transmembrane transport	54/3805	4.11153e-08	5.31689e-07
GO:0046847	filopodium assembly	29/3805	4.1714e-08	5.37208e-07
GO:1905515	non-motile cilium assembly	29/3805	4.1714e-08	5.37208e-07
GO:0007405	neuroblast proliferation	28/3805	4.39611e-08	5.64682e-07
GO:0030834	regulation of actin filament depolymerization	24/3805	4.40282e-08	5.64682e-07
GO:0014032	neural crest cell development	32/3805	4.48283e-08	5.73765e-07
GO:0098657	import into cell	63/3805	4.5312e-08	5.78771e-07
GO:0061082	myeloid leukocyte cytokine production	17/3805	4.55693e-08	5.80869e-07
GO:0030042	actin filament depolymerization	25/3805	4.57688e-08	5.81041e-07
GO:0035924	cellular response to vascular endothelial growth factor stimulus	25/3805	4.57688e-08	5.81041e-07
GO:0071706	tumor necrosis factor superfamily cytokine production	54/3805	4.97196e-08	6.29916e-07
GO:0030866	cortical actin cytoskeleton organization	19/3805	5.35042e-08	6.75125e-07
GO:0031114	regulation of microtubule depolymerization	19/3805	5.35042e-08	6.75125e-07
GO:0070588	calcium ion transmembrane transport	74/3805	5.36669e-08	6.75814e-07
GO:0032273	positive regulation of protein polymerization	33/3805	5.41544e-08	6.80581e-07
GO:0048144	fibroblast proliferation	37/3805	5.45921e-08	6.84703e-07
GO:0048259	regulation of receptor-mediated endocytosis	40/3805	5.59756e-08	7.00649e-07
GO:0031111	negative regulation of microtubule polymerization or depolymerization	22/3805	5.76658e-08	7.20361e-07
GO:0045446	endothelial cell differentiation	38/3805	6.05565e-08	7.53458e-07
GO:0072009	nephron epithelium development	38/3805	6.05565e-08	7.53458e-07
GO:0002088	lens development in camera-type eye	32/3805	6.07888e-08	7.54845e-07
GO:0032680	regulation of tumor necrosis factor production	52/3805	6.16231e-08	7.63686e-07
GO:0048678	response to axon injury	28/3805	6.23518e-08	7.69663e-07
GO:1905330	regulation of morphogenesis of an epithelium	28/3805	6.23518e-08	7.69663e-07
GO:0071677	positive regulation of mononuclear cell migration	27/3805	6.54127e-08	8.05854e-07
GO:0034764	positive regulation of transmembrane transport	65/3805	6.73272e-08	8.27807e-07
GO:0048041	focal adhesion assembly	31/3805	6.7672e-08	8.30411e-07
GO:0045862	positive regulation of proteolysis	84/3805	6.82102e-08	8.35374e-07
GO:0051147	regulation of muscle cell differentiation	45/3805	7.17331e-08	8.76801e-07
GO:0048864	stem cell development	33/3805	7.25078e-08	8.84539e-07
GO:0036293	response to decreased oxygen levels	63/3805	7.43566e-08	9.05324e-07
GO:0048145	regulation of fibroblast proliferation	36/3805	8.27092e-08	1.00506e-06
GO:0060326	cell chemotaxis	76/3805	8.28885e-08	1.00529e-06
GO:1902751	positive regulation of cell cycle G2/M phase transition	17/3805	8.52128e-08	1.03147e-06
GO:0045214	sarcomere organization	22/3805	9.01322e-08	1.08891e-06
GO:0018210	peptidyl-threonine modification	40/3805	9.06462e-08	1.0909e-06
GO:0045807	positive regulation of endocytosis	40/3805	9.06462e-08	1.0909e-06
GO:0050863	regulation of T cell activation	82/3805	9.09635e-08	1.09261e-06
GO:0000910	cytokinesis	51/3805	9.14328e-08	1.09614e-06
GO:0035088	establishment or maintenance of apical/basal cell polarity	23/3805	9.63181e-08	1.14885e-06
GO:0061245	establishment or maintenance of bipolar cell polarity	23/3805	9.63181e-08	1.14885e-06
GO:0006898	receptor-mediated endocytosis	67/3805	9.6381e-08	1.14885e-06
GO:0098900	regulation of action potential	26/3805	9.72029e-08	1.15644e-06
GO:0043491	protein kinase B signaling	56/3805	9.85329e-08	1.17003e-06
GO:0051496	positive regulation of stress fiber assembly	24/3805	9.93052e-08	1.17696e-06
GO:0051222	positive regulation of protein transport	77/3805	1.01699e-07	1.20305e-06
GO:0001823	mesonephros development	36/3805	1.07406e-07	1.26816e-06
GO:1903035	negative regulation of response to wounding	32/3805	1.09799e-07	1.29397e-06
GO:0045880	positive regulation of smoothened signaling pathway	20/3805	1.11622e-07	1.31051e-06
GO:0086002	cardiac muscle cell action potential involved in contraction	20/3805	1.11622e-07	1.31051e-06
GO:0043583	ear development	64/3805	1.14193e-07	1.33818e-06
GO:0007098	centrosome cycle	40/3805	1.14744e-07	1.34212e-06
GO:0010948	negative regulation of cell cycle process	71/3805	1.17091e-07	1.36701e-06
GO:0030307	positive regulation of cell growth	56/3805	1.17457e-07	1.36873e-06
GO:0045931	positive regulation of mitotic cell cycle	41/3805	1.20787e-07	1.4049e-06
GO:0048736	appendage development	55/3805	1.21303e-07	1.40567e-06
GO:0060173	limb development	55/3805	1.21303e-07	1.40567e-06
GO:0003281	ventricular septum development	31/3805	1.23995e-07	1.43156e-06
GO:0120192	tight junction assembly	31/3805	1.23995e-07	1.43156e-06
GO:0010038	response to metal ion	72/3805	1.26321e-07	1.45573e-06
GO:0018107	peptidyl-threonine phosphorylation	38/3805	1.27968e-07	1.47199e-06
GO:0055117	regulation of cardiac muscle contraction	27/3805	1.31406e-07	1.50875e-06
GO:0002040	sprouting angiogenesis	39/3805	1.36889e-07	1.56738e-06
GO:1903169	regulation of calcium ion transmembrane transport	49/3805	1.37014e-07	1.56738e-06
GO:0006809	nitric oxide biosynthetic process	30/3805	1.38914e-07	1.58066e-06
GO:0000281	mitotic cytokinesis	26/3805	1.38934e-07	1.58066e-06
GO:1902305	regulation of sodium ion transmembrane transport	26/3805	1.38934e-07	1.58066e-06
GO:1901988	negative regulation of cell cycle phase transition	63/3805	1.4109e-07	1.60226e-06
GO:0010712	regulation of collagen metabolic process	23/3805	1.44877e-07	1.63932e-06
GO:0046580	negative regulation of Ras protein signal transduction	23/3805	1.44877e-07	1.63932e-06
GO:0070301	cellular response to hydrogen peroxide	32/3805	1.46301e-07	1.65243e-06
GO:1903532	positive regulation of secretion by cell	84/3805	1.47441e-07	1.6623e-06
GO:0034763	negative regulation of transmembrane transport	42/3805	1.57076e-07	1.76774e-06
GO:0001657	ureteric bud development	35/3805	1.62744e-07	1.82079e-06
GO:0072163	mesonephric epithelium development	35/3805	1.62744e-07	1.82079e-06
GO:0072164	mesonephric tubule development	35/3805	1.62744e-07	1.82079e-06
GO:0090100	positive regulation of transmembrane receptor protein serine/threonine kinase signaling pathway	38/3805	1.62956e-07	1.82079e-06
GO:0019221	cytokine-mediated signaling pathway	94/3805	1.63962e-07	1.82876e-06
GO:0043433	negative regulation of DNA-binding transcription factor activity	48/3805	1.67629e-07	1.86633e-06
GO:0032414	positive regulation of ion transmembrane transporter activity	39/3805	1.7316e-07	1.92448e-06
GO:1905477	positive regulation of protein localization to membrane	36/3805	1.78793e-07	1.98356e-06
GO:0001649	osteoblast differentiation	58/3805	1.80888e-07	2.00323e-06
GO:0000302	response to reactive oxygen species	52/3805	1.88958e-07	2.08521e-06
GO:0032640	tumor necrosis factor production	52/3805	1.88958e-07	2.08521e-06
GO:0019932	second-messenger-mediated signaling	74/3805	1.91351e-07	2.1079e-06
GO:0038127	ERBB signaling pathway	37/3805	1.93528e-07	2.12479e-06
GO:0044843	cell cycle G1/S phase transition	60/3805	1.93564e-07	2.12479e-06
GO:0060041	retina development in camera-type eye	50/3805	1.97641e-07	2.16573e-06
GO:0010718	positive regulation of epithelial to mesenchymal transition	21/3805	1.98695e-07	2.17347e-06
GO:0001539	cilium or flagellum-dependent cell motility	48/3805	2.03443e-07	2.21763e-06
GO:0060285	cilium-dependent cell motility	48/3805	2.03443e-07	2.21763e-06
GO:1903037	regulation of leukocyte cell-cell adhesion	80/3805	2.04136e-07	2.22132e-06
GO:0070286	axonemal dynein complex assembly	18/3805	2.0503e-07	2.22329e-06
GO:0070306	lens fiber cell differentiation	18/3805	2.0503e-07	2.22329e-06
GO:0000070	mitotic sister chromatid segregation	46/3805	2.05523e-07	2.22478e-06
GO:0021782	glial cell development	38/3805	2.06737e-07	2.23405e-06
GO:0003208	cardiac ventricle morphogenesis	29/3805	2.10028e-07	2.26178e-06
GO:0008543	fibroblast growth factor receptor signaling pathway	29/3805	2.10028e-07	2.26178e-06
GO:0046209	nitric oxide metabolic process	31/3805	2.21751e-07	2.38392e-06
GO:0048872	homeostasis of number of cells	85/3805	2.22805e-07	2.39113e-06
GO:1903707	negative regulation of hemopoiesis	36/3805	2.29236e-07	2.45594e-06
GO:0043271	negative regulation of ion transport	49/3805	2.42576e-07	2.5944e-06
GO:0071604	transforming growth factor beta production	19/3805	2.48982e-07	2.65836e-06
GO:0051092	positive regulation of NF-kappaB transcription factor activity	45/3805	2.50793e-07	2.67313e-06
GO:0071695	anatomical structure maturation	72/3805	2.54341e-07	2.70633e-06
GO:0010714	positive regulation of collagen metabolic process	17/3805	2.70128e-07	2.86942e-06
GO:0003143	embryonic heart tube morphogenesis	26/3805	2.76168e-07	2.92647e-06
GO:0006887	exocytosis	92/3805	2.76436e-07	2.92647e-06
GO:0048008	platelet-derived growth factor receptor signaling pathway	25/3805	2.9436e-07	3.11096e-06
GO:0050866	negative regulation of cell activation	58/3805	2.95357e-07	3.11622e-06
GO:0050680	negative regulation of epithelial cell proliferation	48/3805	2.97653e-07	3.13514e-06
GO:0034614	cellular response to reactive oxygen species	42/3805	2.99541e-07	3.14442e-06
GO:0051783	regulation of nuclear division	42/3805	2.99541e-07	3.14442e-06
GO:0007009	plasma membrane organization	45/3805	3.06182e-07	3.20875e-06
GO:0048639	positive regulation of developmental growth	57/3805	3.10253e-07	3.24597e-06
GO:0045666	positive regulation of neuron differentiation	37/3805	3.12252e-07	3.26141e-06
GO:2000351	regulation of endothelial cell apoptotic process	22/3805	3.15083e-07	3.28549e-06
GO:0031644	regulation of nervous system process	52/3805	3.22251e-07	3.35463e-06
GO:0006820	anion transport	106/3805	3.43122e-07	3.56596e-06
GO:0032967	positive regulation of collagen biosynthetic process	16/3805	3.4672e-07	3.5822e-06
GO:1901889	negative regulation of cell junction assembly	16/3805	3.4672e-07	3.5822e-06
GO:0007088	regulation of mitotic nuclear division	35/3805	3.46979e-07	3.5822e-06
GO:0034446	substrate adhesion-dependent cell spreading	35/3805	3.46979e-07	3.5822e-06
GO:0045444	fat cell differentiation	65/3805	3.60658e-07	3.71728e-06
GO:0070373	negative regulation of ERK1 and ERK2 cascade	29/3805	3.81834e-07	3.92905e-06
GO:0035904	aorta development	26/3805	3.84333e-07	3.94827e-06
GO:2001057	reactive nitrogen species metabolic process	31/3805	3.87592e-07	3.97521e-06
GO:0000819	sister chromatid segregation	51/3805	3.97021e-07	4.06523e-06
GO:0038084	vascular endothelial growth factor signaling pathway	19/3805	3.98343e-07	4.0721e-06
GO:1904951	positive regulation of establishment of protein localization	78/3805	3.99612e-07	4.07839e-06
GO:0030098	lymphocyte differentiation	97/3805	4.25024e-07	4.33067e-06
GO:0051057	positive regulation of small GTPase mediated signal transduction	28/3805	4.30203e-07	4.3763e-06
GO:0050708	regulation of protein secretion	72/3805	4.36926e-07	4.43746e-06
GO:1902106	negative regulation of leukocyte differentiation	35/3805	4.42818e-07	4.49e-06
GO:0003151	outflow tract morphogenesis	30/3805	4.4598e-07	4.51473e-06
GO:0035265	organ growth	56/3805	4.50736e-07	4.5555e-06
GO:0003401	axis elongation	17/3805	4.60504e-07	4.63921e-06
GO:0007026	negative regulation of microtubule depolymerization	17/3805	4.60504e-07	4.63921e-06
GO:0032330	regulation of chondrocyte differentiation	22/3805	4.65485e-07	4.68183e-06
GO:0002683	negative regulation of immune system process	97/3805	4.73074e-07	4.75051e-06
GO:0010657	muscle cell apoptotic process	33/3805	4.83127e-07	4.84367e-06
GO:0002688	regulation of leukocyte chemotaxis	38/3805	5.1675e-07	5.17246e-06
GO:0050818	regulation of coagulation	26/3805	5.30469e-07	5.3013e-06
GO:0008584	male gonad development	41/3805	5.52614e-07	5.50033e-06
GO:1904375	regulation of protein localization to cell periphery	41/3805	5.52614e-07	5.50033e-06
GO:0007548	sex differentiation	74/3805	5.53027e-07	5.50033e-06
GO:0002931	response to ischemia	18/3805	5.55698e-07	5.50697e-06
GO:1904645	response to amyloid-beta	18/3805	5.55698e-07	5.50697e-06
GO:0051480	regulation of cytosolic calcium ion concentration	88/3805	5.5641e-07	5.50697e-06
GO:0044839	cell cycle G2/M phase transition	43/3805	5.57221e-07	5.50697e-06
GO:0030193	regulation of blood coagulation	25/3805	5.78652e-07	5.70974e-06
GO:0033627	cell adhesion mediated by integrin	30/3805	5.88186e-07	5.79465e-06
GO:0051150	regulation of smooth muscle cell differentiation	16/3805	6.08227e-07	5.98266e-06
GO:0048839	inner ear development	56/3805	6.20738e-07	6.09612e-06
GO:0045744	negative regulation of G protein-coupled receptor signaling pathway	24/3805	6.21979e-07	6.09871e-06
GO:0051099	positive regulation of binding	51/3805	6.66818e-07	6.52573e-06
GO:0030835	negative regulation of actin filament depolymerization	20/3805	6.67618e-07	6.52573e-06
GO:0061326	renal tubule development	34/3805	6.70005e-07	6.53883e-06
GO:0035637	multicellular organismal signaling	44/3805	6.72827e-07	6.55612e-06
GO:0046546	development of primary male sexual characteristics	41/3805	6.786e-07	6.59786e-06
GO:0034113	heterotypic cell-cell adhesion	22/3805	6.79223e-07	6.59786e-06
GO:0001508	action potential	42/3805	6.80657e-07	6.60153e-06
GO:0010633	negative regulation of epithelial cell migration	26/3805	7.26371e-07	7.02309e-06
GO:0046579	positive regulation of Ras protein signal transduction	26/3805	7.26371e-07	7.02309e-06
GO:0001890	placenta development	48/3805	7.42113e-07	7.1642e-06
GO:0035296	regulation of tube diameter	47/3805	7.64048e-07	7.35323e-06
GO:0097746	blood vessel diameter maintenance	47/3805	7.64048e-07	7.35323e-06
GO:0007173	epidermal growth factor receptor signaling pathway	33/3805	7.95457e-07	7.64373e-06
GO:0061337	cardiac conduction	25/3805	8.00687e-07	7.68217e-06
GO:0006261	DNA-templated DNA replication	42/3805	8.30021e-07	7.9514e-06
GO:0051346	negative regulation of hydrolase activity	82/3805	8.45771e-07	8.08987e-06
GO:0071901	negative regulation of protein serine/threonine kinase activity	34/3805	8.51e-07	8.12744e-06
GO:0002697	regulation of immune effector process	94/3805	8.59925e-07	8.20014e-06
GO:0051893	regulation of focal adhesion assembly	24/3805	8.70935e-07	8.27985e-06
GO:0090109	regulation of cell-substrate junction assembly	24/3805	8.70935e-07	8.27985e-06
GO:0061097	regulation of protein tyrosine kinase activity	27/3805	8.77676e-07	8.33125e-06
GO:0045055	regulated exocytosis	68/3805	8.86524e-07	8.38974e-06
GO:0045165	cell fate commitment	68/3805	8.86524e-07	8.38974e-06
GO:0060415	muscle tissue morphogenesis	29/3805	8.92937e-07	8.43765e-06
GO:0035150	regulation of tube size	47/3805	9.14004e-07	8.62367e-06
GO:0050922	negative regulation of chemotaxis	23/3805	9.32463e-07	8.78456e-06
GO:0010389	regulation of G2/M transition of mitotic cell cycle	32/3805	9.4158e-07	8.85709e-06
GO:0098840	protein transport along microtubule	10/3805	9.59961e-07	8.98938e-06
GO:0099118	microtubule-based protein transport	10/3805	9.59961e-07	8.98938e-06
GO:2000052	positive regulation of non-canonical Wnt signaling pathway	10/3805	9.59961e-07	8.98938e-06
GO:0021955	central nervous system neuron axonogenesis	19/3805	9.64374e-07	9.01719e-06
GO:0030858	positive regulation of epithelial cell differentiation	22/3805	9.79495e-07	9.11762e-06
GO:0072577	endothelial cell apoptotic process	22/3805	9.79495e-07	9.11762e-06
GO:2000649	regulation of sodium ion transmembrane transporter activity	22/3805	9.79495e-07	9.11762e-06
GO:0000079	regulation of cyclin-dependent protein serine/threonine kinase activity	26/3805	9.87019e-07	9.16036e-06
GO:0043954	cellular component maintenance	26/3805	9.87019e-07	9.16036e-06
GO:0032965	regulation of collagen biosynthetic process	20/3805	1.00256e-06	9.27704e-06
GO:0045197	establishment or maintenance of epithelial cell apical/basal polarity	20/3805	1.00256e-06	9.27704e-06
GO:0030857	negative regulation of epithelial cell differentiation	21/3805	1.00529e-06	9.28851e-06
GO:0055123	digestive system development	40/3805	1.01385e-06	9.33802e-06
GO:0046330	positive regulation of JNK cascade	33/3805	1.01394e-06	9.33802e-06
GO:0035051	cardiocyte differentiation	49/3805	1.01513e-06	9.33802e-06
GO:0070830	bicellular tight junction assembly	28/3805	1.02747e-06	9.4376e-06
GO:0048841	regulation of axon extension involved in axon guidance	16/3805	1.03567e-06	9.48508e-06
GO:1904646	cellular response to amyloid-beta	16/3805	1.03567e-06	9.48508e-06
GO:1900046	regulation of hemostasis	25/3805	1.09871e-06	1.00476e-05
GO:0035264	multicellular organism growth	56/3805	1.15577e-06	1.0554e-05
GO:0032611	interleukin-1 beta production	32/3805	1.20483e-06	1.097e-05
GO:0090136	epithelial cell-cell adhesion	11/3805	1.20483e-06	1.097e-05
GO:0014902	myotube differentiation	40/3805	1.23989e-06	1.12504e-05
GO:0035329	hippo signaling	17/3805	1.24104e-06	1.12504e-05
GO:0086091	regulation of heart rate by cardiac conduction	17/3805	1.24104e-06	1.12504e-05
GO:0097581	lamellipodium organization	30/3805	1.30552e-06	1.18178e-05
GO:0002011	morphogenesis of an epithelial sheet	23/3805	1.31033e-06	1.18442e-05
GO:1902749	regulation of cell cycle G2/M phase transition	34/3805	1.35628e-06	1.22418e-05
GO:0051693	actin filament capping	18/3805	1.3838e-06	1.24722e-05
GO:0098659	inorganic cation import across plasma membrane	35/3805	1.41264e-06	1.26955e-05
GO:0099587	inorganic ion import across plasma membrane	35/3805	1.41264e-06	1.26955e-05
GO:0032388	positive regulation of intracellular transport	49/3805	1.42359e-06	1.27755e-05
GO:0030217	T cell differentiation	70/3805	1.44903e-06	1.29851e-05
GO:0051963	regulation of synapse assembly	36/3805	1.45608e-06	1.30296e-05
GO:0060412	ventricular septum morphogenesis	21/3805	1.45824e-06	1.30302e-05
GO:0086003	cardiac muscle cell contraction	25/3805	1.49558e-06	1.33449e-05
GO:0071692	protein localization to extracellular region	88/3805	1.50153e-06	1.33789e-05
GO:0000086	G2/M transition of mitotic cell cycle	39/3805	1.51413e-06	1.34719e-05
GO:0042116	macrophage activation	32/3805	1.53475e-06	1.36166e-05
GO:0072080	nephron tubule development	32/3805	1.53475e-06	1.36166e-05
GO:0043535	regulation of blood vessel endothelial cell migration	30/3805	1.68518e-06	1.493e-05
GO:1903557	positive regulation of tumor necrosis factor superfamily cytokine production	34/3805	1.70215e-06	1.5059e-05
GO:0048843	negative regulation of axon extension involved in axon guidance	14/3805	1.76477e-06	1.55909e-05
GO:0072089	stem cell proliferation	28/3805	1.77927e-06	1.56968e-05
GO:0051149	positive regulation of muscle cell differentiation	26/3805	1.78287e-06	1.57063e-05
GO:0060433	bronchus development	9/3805	1.82541e-06	1.60585e-05
GO:0009913	epidermal cell differentiation	58/3805	1.83795e-06	1.6146e-05
GO:0043281	regulation of cysteine-type endopeptidase activity involved in apoptotic process	53/3805	1.87494e-06	1.64479e-05
GO:0060993	kidney morphogenesis	32/3805	1.94644e-06	1.70511e-05
GO:0031112	positive regulation of microtubule polymerization or depolymerization	17/3805	1.96932e-06	1.71652e-05
GO:0060674	placenta blood vessel development	17/3805	1.96932e-06	1.71652e-05
GO:0071634	regulation of transforming growth factor beta production	17/3805	1.96932e-06	1.71652e-05
GO:0010761	fibroblast migration	22/3805	1.97045e-06	1.71652e-05
GO:0060294	cilium movement involved in cell motility	44/3805	2.04152e-06	1.77596e-05
GO:0072676	lymphocyte migration	33/3805	2.04743e-06	1.77862e-05
GO:0033157	regulation of intracellular protein transport	56/3805	2.10151e-06	1.82306e-05
GO:0009914	hormone transport	83/3805	2.13625e-06	1.85063e-05
GO:0021954	central nervous system neuron development	30/3805	2.16436e-06	1.86979e-05
GO:0048644	muscle organ morphogenesis	30/3805	2.16436e-06	1.86979e-05
GO:1903115	regulation of actin filament-based movement	19/3805	2.18379e-06	1.88397e-05
GO:0034103	regulation of tissue remodeling	28/3805	2.32084e-06	1.99905e-05
GO:0002690	positive regulation of leukocyte chemotaxis	31/3805	2.32359e-06	1.99905e-05
GO:0042634	regulation of hair cycle	15/3805	2.33273e-06	2.00416e-05
GO:0071248	cellular response to metal ion	45/3805	2.35232e-06	2.01822e-05
GO:1904029	regulation of cyclin-dependent protein kinase activity	26/3805	2.37115e-06	2.03158e-05
GO:0030595	leukocyte chemotaxis	56/3805	2.43157e-06	2.08049e-05
GO:0045619	regulation of lymphocyte differentiation	51/3805	2.45562e-06	2.09819e-05
GO:0001755	neural crest cell migration	23/3805	2.51456e-06	2.13978e-05
GO:0010658	striated muscle cell apoptotic process	23/3805	2.51456e-06	2.13978e-05
GO:2000401	regulation of lymphocyte migration	23/3805	2.51456e-06	2.13978e-05
GO:0002065	columnar/cuboidal epithelial cell differentiation	33/3805	2.56693e-06	2.1784e-05
GO:0106027	neuron projection organization	33/3805	2.56693e-06	2.1784e-05
GO:0016311	dephosphorylation	77/3805	2.63406e-06	2.23234e-05
GO:0061430	bone trabecula morphogenesis	11/3805	2.72624e-06	2.30733e-05
GO:0002224	toll-like receptor signaling pathway	36/3805	2.74624e-06	2.31797e-05
GO:1901890	positive regulation of cell junction assembly	36/3805	2.74624e-06	2.31797e-05
GO:0032651	regulation of interleukin-1 beta production	30/3805	2.76624e-06	2.33171e-05
GO:0014044	Schwann cell development	16/3805	2.77355e-06	2.33472e-05
GO:1904064	positive regulation of cation transmembrane transport	45/3805	2.79394e-06	2.34704e-05
GO:1901653	cellular response to peptide	71/3805	2.7957e-06	2.34704e-05
GO:0007249	I-kappaB kinase/NF-kappaB signaling	56/3805	2.80951e-06	2.35547e-05
GO:0048592	eye morphogenesis	48/3805	2.88203e-06	2.41303e-05
GO:0048593	camera-type eye morphogenesis	42/3805	3.09866e-06	2.58826e-05
GO:0061484	hematopoietic stem cell homeostasis	14/3805	3.09961e-06	2.58826e-05
GO:0045332	phospholipid translocation	20/3805	3.12339e-06	2.60463e-05
GO:0002090	regulation of receptor internalization	26/3805	3.13253e-06	2.60877e-05
GO:0031214	biomineral tissue development	46/3805	3.17016e-06	2.6366e-05
GO:0034331	cell junction maintenance	18/3805	3.20115e-06	2.65883e-05
GO:0032760	positive regulation of tumor necrosis factor production	33/3805	3.2057e-06	2.65907e-05
GO:0052547	regulation of peptidase activity	93/3805	3.21777e-06	2.66554e-05
GO:1902746	regulation of lens fiber cell differentiation	8/3805	3.22327e-06	2.66656e-05
GO:0002367	cytokine production involved in immune response	34/3805	3.28945e-06	2.71771e-05
GO:1904705	regulation of vascular associated smooth muscle cell proliferation	23/3805	3.4366e-06	2.83553e-05
GO:1901652	response to peptide	89/3805	3.48986e-06	2.87568e-05
GO:0038034	signal transduction in absence of ligand	27/3805	3.52716e-06	2.89877e-05
GO:0097192	extrinsic apoptotic signaling pathway in absence of ligand	27/3805	3.52716e-06	2.89877e-05
GO:0006836	neurotransmitter transport	58/3805	3.71259e-06	3.04506e-05
GO:0097061	dendritic spine organization	31/3805	3.71491e-06	3.04506e-05
GO:0010659	cardiac muscle cell apoptotic process	22/3805	3.80459e-06	3.11041e-05
GO:0014009	glial cell proliferation	22/3805	3.80459e-06	3.11041e-05
GO:0034612	response to tumor necrosis factor	51/3805	3.89304e-06	3.17855e-05
GO:0008277	regulation of G protein-coupled receptor signaling pathway	38/3805	4.06533e-06	3.31489e-05
GO:0030178	negative regulation of Wnt signaling pathway	44/3805	4.09009e-06	3.33073e-05
GO:2000379	positive regulation of reactive oxygen species metabolic process	26/3805	4.1117e-06	3.3344e-05
GO:1901989	positive regulation of cell cycle phase transition	35/3805	4.11208e-06	3.3344e-05
GO:0150116	regulation of cell-substrate junction organization	24/3805	4.11595e-06	3.3344e-05
GO:1904377	positive regulation of protein localization to cell periphery	24/3805	4.11595e-06	3.3344e-05
GO:0048565	digestive tract development	36/3805	4.12437e-06	3.33689e-05
GO:0001505	regulation of neurotransmitter levels	60/3805	4.178e-06	3.37155e-05
GO:0099003	vesicle-mediated transport in synapse	60/3805	4.178e-06	3.37155e-05
GO:0010719	negative regulation of epithelial to mesenchymal transition	16/3805	4.38037e-06	3.53029e-05
GO:0009612	response to mechanical stimulus	46/3805	4.40535e-06	3.54586e-05
GO:0061005	cell differentiation involved in kidney development	20/3805	4.44721e-06	3.57494e-05
GO:0002718	regulation of cytokine production involved in immune response	30/3805	4.45515e-06	3.57672e-05
GO:0006260	DNA replication	64/3805	4.46561e-06	3.58051e-05
GO:0009306	protein secretion	85/3805	4.60147e-06	3.68471e-05
GO:0052548	regulation of endopeptidase activity	78/3805	4.69221e-06	3.74804e-05
GO:0051047	positive regulation of secretion	88/3805	4.69255e-06	3.74804e-05
GO:0030278	regulation of ossification	38/3805	4.91595e-06	3.92146e-05
GO:0061008	hepaticobiliary system development	37/3805	4.98782e-06	3.97372e-05
GO:0032612	interleukin-1 production	35/3805	5.0402e-06	4.01033e-05
GO:0035592	establishment of protein localization to extracellular region	85/3805	5.09695e-06	4.05032e-05
GO:0006949	syncytium formation	24/3805	5.48309e-06	4.35164e-05
GO:0032091	negative regulation of protein binding	30/3805	5.61535e-06	4.45095e-05
GO:0007269	neurotransmitter secretion	47/3805	5.7492e-06	4.52287e-05
GO:0071356	cellular response to tumor necrosis factor	47/3805	5.7492e-06	4.52287e-05
GO:0099643	signal release from synapse	47/3805	5.7492e-06	4.52287e-05
GO:0110148	biomineralization	47/3805	5.7492e-06	4.52287e-05
GO:0048538	thymus development	21/3805	5.75678e-06	4.52287e-05
GO:0061383	trabecula morphogenesis	21/3805	5.75678e-06	4.52287e-05
GO:0086001	cardiac muscle cell action potential	21/3805	5.75678e-06	4.52287e-05
GO:0030326	embryonic limb morphogenesis	39/3805	5.78993e-06	4.53751e-05
GO:0035113	embryonic appendage morphogenesis	39/3805	5.78993e-06	4.53751e-05
GO:0099565	chemical synaptic transmission, postsynaptic	31/3805	5.83808e-06	4.56951e-05
GO:0008088	axo-dendritic transport	27/3805	5.89766e-06	4.60459e-05
GO:0034109	homotypic cell-cell adhesion	27/3805	5.89766e-06	4.60459e-05
GO:0046879	hormone secretion	80/3805	5.97973e-06	4.66285e-05
GO:2000116	regulation of cysteine-type endopeptidase activity	57/3805	6.01945e-06	4.68554e-05
GO:0097193	intrinsic apoptotic signaling pathway	69/3805	6.02384e-06	4.68554e-05
GO:0021953	central nervous system neuron differentiation	51/3805	6.08318e-06	4.72582e-05
GO:0008585	female gonad development	34/3805	6.15522e-06	4.77584e-05
GO:0002063	chondrocyte development	15/3805	6.20323e-06	4.79522e-05
GO:0006270	DNA replication initiation	15/3805	6.20323e-06	4.79522e-05
GO:0033260	nuclear DNA replication	15/3805	6.20323e-06	4.79522e-05
GO:0007492	endoderm development	25/3805	6.25555e-06	4.82021e-05
GO:0034204	lipid translocation	20/3805	6.2587e-06	4.82021e-05
GO:1904036	negative regulation of epithelial cell apoptotic process	20/3805	6.2587e-06	4.82021e-05
GO:0030203	glycosaminoglycan metabolic process	29/3805	6.74224e-06	5.17983e-05
GO:0051899	membrane depolarization	29/3805	6.74224e-06	5.17983e-05
GO:0035909	aorta morphogenesis	16/3805	6.77224e-06	5.19648e-05
GO:1902692	regulation of neuroblast proliferation	17/3805	6.99785e-06	5.36065e-05
GO:0097529	myeloid leukocyte migration	55/3805	7.00335e-06	5.36065e-05
GO:1901992	positive regulation of mitotic cell cycle phase transition	30/3805	7.04656e-06	5.38712e-05
GO:0001947	heart looping	22/3805	7.07501e-06	5.40226e-05
GO:2001257	regulation of cation channel activity	46/3805	7.11355e-06	5.42506e-05
GO:0070661	leukocyte proliferation	79/3805	7.29366e-06	5.55563e-05
GO:0001889	liver development	36/3805	7.41647e-06	5.6423e-05
GO:0042310	vasoconstriction	32/3805	7.42665e-06	5.64317e-05
GO:0051896	regulation of protein kinase B signaling	45/3805	7.51578e-06	5.70396e-05
GO:0030316	osteoclast differentiation	34/3805	7.53333e-06	5.71034e-05
GO:1901991	negative regulation of mitotic cell cycle phase transition	44/3805	7.92267e-06	5.99818e-05
GO:0050905	neuromuscular process	49/3805	8.03823e-06	6.0783e-05
GO:1903039	positive regulation of leukocyte cell-cell adhesion	58/3805	8.27485e-06	6.24967e-05
GO:0051321	meiotic cell cycle	73/3805	8.28814e-06	6.25214e-05
GO:0150076	neuroinflammatory response	23/3805	8.34522e-06	6.28003e-05
GO:1990874	vascular associated smooth muscle cell proliferation	23/3805	8.34522e-06	6.28003e-05
GO:0002700	regulation of production of molecular mediator of immune response	45/3805	8.80274e-06	6.61635e-05
GO:0016202	regulation of striated muscle tissue development	12/3805	9.05839e-06	6.80033e-05
GO:0006022	aminoglycan metabolic process	32/3805	9.15832e-06	6.86709e-05
GO:0120034	positive regulation of plasma membrane bounded cell projection assembly	33/3805	9.21026e-06	6.89776e-05
GO:0007596	blood coagulation	44/3805	9.29961e-06	6.94801e-05
GO:0046661	male sex differentiation	44/3805	9.29961e-06	6.94801e-05
GO:0072678	T cell migration	22/3805	9.52208e-06	7.10572e-05
GO:0031116	positive regulation of microtubule polymerization	15/3805	9.74566e-06	7.25523e-05
GO:0090504	epiboly	15/3805	9.74566e-06	7.25523e-05
GO:0045580	regulation of T cell differentiation	43/3805	9.80155e-06	7.28815e-05
GO:0006858	extracellular transport	18/3805	9.99929e-06	7.41753e-05
GO:0031952	regulation of protein autophosphorylation	18/3805	9.99929e-06	7.41753e-05
GO:0001953	negative regulation of cell-matrix adhesion	16/3805	1.02653e-05	7.59678e-05
GO:0044786	cell cycle DNA replication	16/3805	1.02653e-05	7.59678e-05
GO:0030902	hindbrain development	45/3805	1.02906e-05	7.60494e-05
GO:0014037	Schwann cell differentiation	17/3805	1.03128e-05	7.60494e-05
GO:2000249	regulation of actin cytoskeleton reorganization	17/3805	1.03128e-05	7.60494e-05
GO:0061982	meiosis I cell cycle process	37/3805	1.05393e-05	7.76282e-05
GO:0043113	receptor clustering	25/3805	1.05765e-05	7.78105e-05
GO:0007204	positive regulation of cytosolic calcium ion concentration	76/3805	1.07298e-05	7.88451e-05
GO:0050772	positive regulation of axonogenesis	30/3805	1.09552e-05	8.03121e-05
GO:0090630	activation of GTPase activity	30/3805	1.09552e-05	8.03121e-05
GO:0000768	syncytium formation by plasma membrane fusion	23/3805	1.10433e-05	8.06739e-05
GO:0061371	determination of heart left/right asymmetry	23/3805	1.10433e-05	8.06739e-05
GO:0140253	cell-cell fusion	23/3805	1.10433e-05	8.06739e-05
GO:0010763	positive regulation of fibroblast migration	11/3805	1.11462e-05	8.10467e-05
GO:0045019	negative regulation of nitric oxide biosynthetic process	11/3805	1.11462e-05	8.10467e-05
GO:0072010	glomerular epithelium development	11/3805	1.11462e-05	8.10467e-05
GO:1904406	negative regulation of nitric oxide metabolic process	11/3805	1.11462e-05	8.10467e-05
GO:0046545	development of primary female sexual characteristics	34/3805	1.1174e-05	8.11543e-05
GO:0032652	regulation of interleukin-1 production	33/3805	1.12549e-05	8.16472e-05
GO:0007274	neuromuscular synaptic transmission	13/3805	1.18982e-05	8.61137e-05
GO:0031954	positive regulation of protein autophosphorylation	13/3805	1.18982e-05	8.61137e-05
GO:0008542	visual learning	24/3805	1.24218e-05	8.95916e-05
GO:0043506	regulation of JUN kinase activity	24/3805	1.24218e-05	8.95916e-05
GO:0061045	negative regulation of wound healing	24/3805	1.24218e-05	8.95916e-05
GO:0031623	receptor internalization	37/3805	1.262e-05	9.06028e-05
GO:0042303	molting cycle	37/3805	1.262e-05	9.06028e-05
GO:0042633	hair cycle	37/3805	1.262e-05	9.06028e-05
GO:0050773	regulation of dendrite development	37/3805	1.262e-05	9.06028e-05
GO:0008347	glial cell migration	22/3805	1.27097e-05	9.11422e-05
GO:0003184	pulmonary valve morphogenesis	10/3805	1.27495e-05	9.12179e-05
GO:2001044	regulation of integrin-mediated signaling pathway	10/3805	1.27495e-05	9.12179e-05
GO:0010457	centriole-centriole cohesion	9/3805	1.29211e-05	9.21295e-05
GO:0048755	branching morphogenesis of a nerve	9/3805	1.29211e-05	9.21295e-05
GO:1902969	mitotic DNA replication	9/3805	1.29211e-05	9.21295e-05
GO:0051293	establishment of spindle localization	19/3805	1.31807e-05	9.38729e-05
GO:0010660	regulation of muscle cell apoptotic process	29/3805	1.32787e-05	9.4463e-05
GO:0007292	female gamete generation	43/3805	1.34851e-05	9.57133e-05
GO:0051100	negative regulation of binding	43/3805	1.34851e-05	9.57133e-05
GO:0010769	regulation of cell morphogenesis involved in differentiation	34/3805	1.35439e-05	9.60215e-05
GO:0043502	regulation of muscle adaptation	30/3805	1.35753e-05	9.60264e-05
GO:0060395	SMAD protein signal transduction	30/3805	1.35753e-05	9.60264e-05
GO:0006310	DNA recombination	70/3805	1.35964e-05	9.60672e-05
GO:0001892	embryonic placenta development	33/3805	1.37074e-05	9.66323e-05
GO:0051225	spindle assembly	33/3805	1.37074e-05	9.66323e-05
GO:0007156	homophilic cell adhesion via plasma membrane adhesion molecules	32/3805	1.37764e-05	9.70094e-05
GO:0001945	lymph vessel development	14/3805	1.38855e-05	9.7121e-05
GO:0021952	central nervous system projection neuron axonogenesis	14/3805	1.38855e-05	9.7121e-05
GO:0061036	positive regulation of cartilage development	14/3805	1.38855e-05	9.7121e-05
GO:0061037	negative regulation of cartilage development	14/3805	1.38855e-05	9.7121e-05
GO:0086010	membrane depolarization during action potential	14/3805	1.38855e-05	9.7121e-05
GO:2000352	negative regulation of endothelial cell apoptotic process	14/3805	1.38855e-05	9.7121e-05
GO:1902115	regulation of organelle assembly	51/3805	1.42497e-05	9.95566e-05
GO:0060443	mammary gland morphogenesis	21/3805	1.44963e-05	0.000101053
GO:0098815	modulation of excitatory postsynaptic potential	21/3805	1.44963e-05	0.000101053
GO:0007599	hemostasis	44/3805	1.48654e-05	0.000103396
GO:0050817	coagulation	44/3805	1.48654e-05	0.000103396
GO:0003351	epithelial cilium movement involved in extracellular fluid movement	17/3805	1.49627e-05	0.000103841
GO:0010765	positive regulation of sodium ion transport	17/3805	1.49627e-05	0.000103841
GO:0042176	regulation of protein catabolic process	82/3805	1.50476e-05	0.000104314
GO:0002761	regulation of myeloid leukocyte differentiation	37/3805	1.50714e-05	0.000104364
GO:0010842	retina layer formation	12/3805	1.59354e-05	0.000110103
GO:0099625	ventricular cardiac muscle cell membrane repolarization	12/3805	1.59354e-05	0.000110103
GO:0045732	positive regulation of protein catabolic process	53/3805	1.60032e-05	0.000110449
GO:0140029	exocytic process	28/3805	1.60695e-05	0.00011073
GO:0001885	endothelial cell development	24/3805	1.60972e-05	0.00011073
GO:1903510	mucopolysaccharide metabolic process	24/3805	1.60972e-05	0.00011073
GO:0035019	somatic stem cell population maintenance	20/3805	1.63552e-05	0.000112258
GO:0051653	spindle localization	20/3805	1.63552e-05	0.000112258
GO:0030317	flagellated sperm motility	39/3805	1.65213e-05	0.000113273
GO:0051897	positive regulation of protein kinase B signaling	33/3805	1.66394e-05	0.000113958
GO:0045581	negative regulation of T cell differentiation	19/3805	1.8209e-05	0.000124435
GO:0061028	establishment of endothelial barrier	19/3805	1.8209e-05	0.000124435
GO:1902806	regulation of cell cycle G1/S phase transition	43/3805	1.84064e-05	0.000125646
GO:0042246	tissue regeneration	23/3805	1.89228e-05	0.00012903
GO:0043500	muscle adaptation	35/3805	1.91995e-05	0.000130774
GO:0045620	negative regulation of lymphocyte differentiation	21/3805	1.93708e-05	0.00013179
GO:0061333	renal tubule morphogenesis	27/3805	1.94119e-05	0.00013179
GO:1901019	regulation of calcium ion transmembrane transporter activity	27/3805	1.94119e-05	0.00013179
GO:0032675	regulation of interleukin-6 production	42/3805	1.95268e-05	0.000132426
GO:0046620	regulation of organ growth	34/3805	1.97149e-05	0.000133556
GO:0001941	postsynaptic membrane organization	18/3805	1.99424e-05	0.00013466
GO:0003179	heart valve morphogenesis	18/3805	1.99424e-05	0.00013466
GO:0048010	vascular endothelial growth factor receptor signaling pathway	18/3805	1.99424e-05	0.00013466
GO:0006970	response to osmotic stress	28/3805	2.00265e-05	0.000135082
GO:0002221	pattern recognition receptor signaling pathway	44/3805	2.01314e-05	0.000135511
GO:0050764	regulation of phagocytosis	33/3805	2.01336e-05	0.000135511
GO:0010770	positive regulation of cell morphogenesis involved in differentiation	30/3805	2.05988e-05	0.000138097
GO:0046849	bone remodeling	30/3805	2.05988e-05	0.000138097
GO:0051153	regulation of striated muscle cell differentiation	30/3805	2.05988e-05	0.000138097
GO:0051797	regulation of hair follicle development	11/3805	2.06062e-05	0.000138097
GO:0002263	cell activation involved in immune response	71/3805	2.11569e-05	0.000141635
GO:0010464	regulation of mesenchymal cell proliferation	17/3805	2.13932e-05	0.000142911
GO:0061098	positive regulation of protein tyrosine kinase activity	17/3805	2.13932e-05	0.000142911
GO:0022011	myelination in peripheral nervous system	14/3805	2.16876e-05	0.00014426
GO:0032292	peripheral nervous system axon ensheathment	14/3805	2.16876e-05	0.00014426
GO:0034260	negative regulation of GTPase activity	14/3805	2.16876e-05	0.00014426
GO:0048668	collateral sprouting	14/3805	2.16876e-05	0.00014426
GO:1905332	positive regulation of morphogenesis of an epithelium	16/3805	2.23474e-05	0.000148491
GO:1900180	regulation of protein localization to nucleus	39/3805	2.29904e-05	0.000152601
GO:0072088	nephron epithelium morphogenesis	26/3805	2.34011e-05	0.000155163
GO:0098773	skin epidermis development	33/3805	2.42847e-05	0.000160851
GO:0033077	T cell differentiation in thymus	28/3805	2.4848e-05	0.000164408
GO:0000082	G1/S transition of mitotic cell cycle	49/3805	2.49626e-05	0.000164991
GO:0060349	bone morphogenesis	31/3805	2.50866e-05	0.000165635
GO:0032092	positive regulation of protein binding	29/3805	2.51582e-05	0.000165933
GO:0031102	neuron projection regeneration	21/3805	2.56686e-05	0.00016912
GO:0060401	cytosolic calcium ion transport	48/3805	2.69356e-05	0.000177247
GO:0061162	establishment of monopolar cell polarity	12/3805	2.69589e-05	0.000177247
GO:0000727	double-strand break repair via break-induced replication	8/3805	2.76645e-05	0.000180935
GO:0048251	elastic fiber assembly	8/3805	2.76645e-05	0.000180935
GO:0060907	positive regulation of macrophage cytokine production	8/3805	2.76645e-05	0.000180935
GO:0072697	protein localization to cell cortex	8/3805	2.76645e-05	0.000180935
GO:0098911	regulation of ventricular cardiac muscle cell action potential	8/3805	2.76645e-05	0.000180935
GO:0021543	pallium development	41/3805	2.82338e-05	0.000184465
GO:0010469	regulation of signaling receptor activity	38/3805	2.84621e-05	0.000185416
GO:0001977	renal system process involved in regulation of blood volume	9/3805	2.84981e-05	0.000185416
GO:0099550	trans-synaptic signaling, modulating synaptic transmission	9/3805	2.84981e-05	0.000185416
GO:2000095	regulation of Wnt signaling pathway, planar cell polarity pathway	9/3805	2.84981e-05	0.000185416
GO:0060350	endochondral bone morphogenesis	22/3805	2.88475e-05	0.000187494
GO:0019722	calcium-mediated signaling	47/3805	2.90356e-05	0.000188324
GO:0051302	regulation of cell division	47/3805	2.90356e-05	0.000188324
GO:0019229	regulation of vasoconstriction	26/3805	2.93616e-05	0.000190241
GO:0001942	hair follicle development	32/3805	2.99086e-05	0.000193487
GO:0051054	positive regulation of DNA metabolic process	65/3805	2.99246e-05	0.000193487
GO:0086009	membrane repolarization	17/3805	3.01677e-05	0.000194656
GO:1902991	regulation of amyloid precursor protein catabolic process	17/3805	3.01677e-05	0.000194656
GO:0021549	cerebellum development	31/3805	3.04473e-05	0.000196258
GO:0002695	negative regulation of leukocyte activation	48/3805	3.08606e-05	0.00019863
GO:0032147	activation of protein kinase activity	29/3805	3.08789e-05	0.00019863
GO:0097205	renal filtration	13/3805	3.11103e-05	0.000199912
GO:0043122	regulation of I-kappaB kinase/NF-kappaB signaling	46/3805	3.12657e-05	0.00020054
GO:0009581	detection of external stimulus	36/3805	3.12721e-05	0.00020054
GO:0048168	regulation of neuronal synaptic plasticity	23/3805	3.15526e-05	0.000201511
GO:0055008	cardiac muscle tissue morphogenesis	23/3805	3.15526e-05	0.000201511
GO:1990868	response to chemokine	23/3805	3.15526e-05	0.000201511
GO:1990869	cellular response to chemokine	23/3805	3.15526e-05	0.000201511
GO:0097722	sperm motility	39/3805	3.17046e-05	0.000202274
GO:0035850	epithelial cell differentiation involved in kidney development	16/3805	3.21711e-05	0.000204833
GO:0060603	mammary gland duct morphogenesis	16/3805	3.21711e-05	0.000204833
GO:0007127	meiosis I	35/3805	3.26071e-05	0.000207397
GO:0040036	regulation of fibroblast growth factor receptor signaling pathway	14/3805	3.30971e-05	0.000209873
GO:0044319	wound healing, spreading of cells	14/3805	3.30971e-05	0.000209873
GO:0090505	epiboly involved in wound healing	14/3805	3.30971e-05	0.000209873
GO:0060441	epithelial tube branching involved in lung morphogenesis	15/3805	3.32944e-05	0.000210909
GO:0048260	positive regulation of receptor-mediated endocytosis	21/3805	3.37419e-05	0.000213385
GO:0007632	visual behavior	24/3805	3.37535e-05	0.000213385
GO:0060419	heart growth	33/3805	3.50068e-05	0.000221084
GO:0050729	positive regulation of inflammatory response	37/3805	3.52418e-05	0.000222344
GO:0002244	hematopoietic progenitor cell differentiation	42/3805	3.58373e-05	0.000225872
GO:0045217	cell-cell junction maintenance	11/3805	3.62864e-05	0.000228013
GO:0060307	regulation of ventricular cardiac muscle cell membrane repolarization	11/3805	3.62864e-05	0.000228013
GO:0060602	branch elongation of an epithelium	11/3805	3.62864e-05	0.000228013
GO:0072028	nephron morphogenesis	26/3805	3.66595e-05	0.000229895
GO:1902893	regulation of miRNA transcription	26/3805	3.66595e-05	0.000229895
GO:0060079	excitatory postsynaptic potential	27/3805	3.74179e-05	0.00023422
GO:0034766	negative regulation of ion transmembrane transport	30/3805	3.74242e-05	0.00023422
GO:0045185	maintenance of protein location	29/3805	3.7753e-05	0.000235892
GO:0070555	response to interleukin-1	28/3805	3.77669e-05	0.000235892
GO:0050819	negative regulation of coagulation	18/3805	3.78928e-05	0.000236206
GO:1903053	regulation of extracellular matrix organization	18/3805	3.78928e-05	0.000236206
GO:0031647	regulation of protein stability	67/3805	3.80031e-05	0.000236657
GO:0010662	regulation of striated muscle cell apoptotic process	20/3805	3.91833e-05	0.000243521
GO:0097035	regulation of membrane lipid distribution	20/3805	3.91833e-05	0.000243521
GO:0055007	cardiac muscle cell differentiation	38/3805	3.92764e-05	0.000243857
GO:0030282	bone mineralization	34/3805	4.03216e-05	0.000250043
GO:0060997	dendritic spine morphogenesis	23/3805	4.03527e-05	0.000250043
GO:0070482	response to oxygen levels	65/3805	4.12889e-05	0.00025559
GO:0045494	photoreceptor cell maintenance	17/3805	4.19906e-05	0.000259676
GO:0099504	synaptic vesicle cycle	52/3805	4.26016e-05	0.000263194
GO:0061180	mammary gland epithelium development	24/3805	4.26991e-05	0.000263536
GO:0030859	polarized epithelial cell differentiation	12/3805	4.40501e-05	0.000270272
GO:0045737	positive regulation of cyclin-dependent protein serine/threonine kinase activity	12/3805	4.40501e-05	0.000270272
GO:0061339	establishment or maintenance of monopolar cell polarity	12/3805	4.40501e-05	0.000270272
GO:0070293	renal absorption	12/3805	4.40501e-05	0.000270272
GO:0099623	regulation of cardiac muscle cell membrane repolarization	12/3805	4.40501e-05	0.000270272
GO:2000050	regulation of non-canonical Wnt signaling pathway	12/3805	4.40501e-05	0.000270272
GO:0072078	nephron tubule morphogenesis	25/3805	4.44195e-05	0.000272271
GO:0071478	cellular response to radiation	43/3805	4.47288e-05	0.000273362
GO:0098727	maintenance of cell number	43/3805	4.47288e-05	0.000273362
GO:2001242	regulation of intrinsic apoptotic signaling pathway	43/3805	4.47288e-05	0.000273362
GO:0010596	negative regulation of endothelial cell migration	19/3805	4.51067e-05	0.000275402
GO:0021675	nerve development	26/3805	4.5553e-05	0.000277855
GO:0030168	platelet activation	27/3805	4.61514e-05	0.000281231
GO:0000212	meiotic spindle organization	10/3805	4.70342e-05	0.000285496
GO:0040037	negative regulation of fibroblast growth factor receptor signaling pathway	10/3805	4.70342e-05	0.000285496
GO:0045198	establishment of epithelial cell apical/basal polarity	10/3805	4.70342e-05	0.000285496
GO:0055003	cardiac myofibril assembly	10/3805	4.70342e-05	0.000285496
GO:0002366	leukocyte activation involved in immune response	69/3805	4.73499e-05	0.000287134
GO:0051926	negative regulation of calcium ion transport	22/3805	4.8061e-05	0.000291163
GO:0002029	desensitization of G protein-coupled receptor signaling pathway	13/3805	4.82719e-05	0.000291592
GO:0006929	substrate-dependent cell migration	13/3805	4.82719e-05	0.000291592
GO:0022401	negative adaptation of signaling pathway	13/3805	4.82719e-05	0.000291592
GO:0051928	positive regulation of calcium ion transport	37/3805	4.86662e-05	0.00029369
GO:0060306	regulation of membrane repolarization	14/3805	4.94431e-05	0.00029809
GO:0015748	organophosphate ester transport	33/3805	4.9866e-05	0.00030035
GO:0030534	adult behavior	45/3805	5.09609e-05	0.000306649
GO:0008038	neuron recognition	18/3805	5.13721e-05	0.000308826
GO:0044380	protein localization to cytoskeleton	20/3805	5.15268e-05	0.000309458
GO:0022404	molting cycle process	32/3805	5.17044e-05	0.000309929
GO:0022405	hair cycle process	32/3805	5.17044e-05	0.000309929
GO:0007519	skeletal muscle tissue development	48/3805	5.23868e-05	0.000313718
GO:0050821	protein stabilization	46/3805	5.3944e-05	0.000322734
GO:0045638	negative regulation of myeloid cell differentiation	26/3805	5.63414e-05	0.000336432
GO:0061614	miRNA transcription	26/3805	5.63414e-05	0.000336432
GO:0003229	ventricular cardiac muscle tissue development	21/3805	5.69873e-05	0.000339656
GO:0048706	embryonic skeletal system development	37/3805	5.69899e-05	0.000339656
GO:0048103	somatic stem cell division	9/3805	5.74775e-05	0.000341909
GO:0090128	regulation of synapse maturation	9/3805	5.74775e-05	0.000341909
GO:0003149	membranous septum morphogenesis	7/3805	5.79432e-05	0.000344024
GO:0099640	axo-dendritic protein transport	7/3805	5.79432e-05	0.000344024
GO:0060402	calcium ion transport into cytosol	43/3805	5.92713e-05	0.000351575
GO:0010665	regulation of cardiac muscle cell apoptotic process	19/3805	5.9871e-05	0.000353788
GO:0043507	positive regulation of JUN kinase activity	19/3805	5.9871e-05	0.000353788
GO:0043536	positive regulation of blood vessel endothelial cell migration	19/3805	5.9871e-05	0.000353788
GO:0072698	protein localization to microtubule cytoskeleton	19/3805	5.9871e-05	0.000353788
GO:0035089	establishment of apical/basal cell polarity	11/3805	6.12453e-05	0.000361226
GO:1902992	negative regulation of amyloid precursor protein catabolic process	11/3805	6.12453e-05	0.000361226
GO:0007498	mesoderm development	32/3805	6.16753e-05	0.000363076
GO:0042472	inner ear morphogenesis	32/3805	6.16753e-05	0.000363076
GO:0003093	regulation of glomerular filtration	8/3805	6.35569e-05	0.000372621
GO:0043589	skin morphogenesis	8/3805	6.35569e-05	0.000372621
GO:0072393	microtubule anchoring at microtubule organizing center	8/3805	6.35569e-05	0.000372621
GO:1903651	positive regulation of cytoplasmic transport	8/3805	6.35569e-05	0.000372621
GO:0007093	mitotic cell cycle checkpoint signaling	35/3805	6.36545e-05	0.000372621
GO:0009582	detection of abiotic stimulus	35/3805	6.36545e-05	0.000372621
GO:0045601	regulation of endothelial cell differentiation	16/3805	6.3791e-05	0.00037307
GO:1903076	regulation of protein localization to plasma membrane	31/3805	6.38938e-05	0.000373322
GO:0051048	negative regulation of secretion	47/3805	6.46919e-05	0.000377631
GO:1903038	negative regulation of leukocyte cell-cell adhesion	37/3805	6.65856e-05	0.000388323
GO:0051592	response to calcium ion	34/3805	6.69736e-05	0.000390221
GO:0010656	negative regulation of muscle cell apoptotic process	20/3805	6.72126e-05	0.000390525
GO:0140115	export across plasma membrane	20/3805	6.72126e-05	0.000390525
GO:0071347	cellular response to interleukin-1	24/3805	6.72134e-05	0.000390525
GO:0055081	anion homeostasis	18/3805	6.8929e-05	0.000400121
GO:0061053	somite development	27/3805	6.93182e-05	0.000401563
GO:0046883	regulation of hormone secretion	65/3805	6.93657e-05	0.000401563
GO:0008593	regulation of Notch signaling pathway	26/3805	6.93703e-05	0.000401563
GO:0021846	cell proliferation in forebrain	14/3805	7.2422e-05	0.000418066
GO:1901099	negative regulation of signal transduction in absence of ligand	14/3805	7.2422e-05	0.000418066
GO:2001240	negative regulation of extrinsic apoptotic signaling pathway in absence of ligand	14/3805	7.2422e-05	0.000418066
GO:0071711	basement membrane organization	13/3805	7.31066e-05	0.000420851
GO:0099622	cardiac muscle cell membrane repolarization	13/3805	7.31066e-05	0.000420851
GO:1905523	positive regulation of macrophage migration	13/3805	7.31066e-05	0.000420851
GO:0032635	interleukin-6 production	42/3805	7.33778e-05	0.000422023
GO:0016079	synaptic vesicle exocytosis	35/3805	7.47661e-05	0.000429613
GO:0042098	T cell proliferation	51/3805	7.56473e-05	0.000434277
GO:1902895	positive regulation of miRNA transcription	22/3805	7.79837e-05	0.000447279
GO:0010799	regulation of peptidyl-threonine phosphorylation	17/3805	7.84552e-05	0.000448746
GO:0030195	negative regulation of blood coagulation	17/3805	7.84552e-05	0.000448746
GO:0033628	regulation of cell adhesion mediated by integrin	17/3805	7.84552e-05	0.000448746
GO:0010463	mesenchymal cell proliferation	19/3805	7.87645e-05	0.000449692
GO:0030514	negative regulation of BMP signaling pathway	19/3805	7.87645e-05	0.000449692
GO:0032642	regulation of chemokine production	30/3805	7.8959e-05	0.000450358
GO:0051250	negative regulation of lymphocyte activation	41/3805	7.90254e-05	0.000450358
GO:0042471	ear morphogenesis	36/3805	8.25614e-05	0.000470081
GO:0002031	G protein-coupled receptor internalization	10/3805	8.29223e-05	0.000470848
GO:1902430	negative regulation of amyloid-beta formation	10/3805	8.29223e-05	0.000470848
GO:1904754	positive regulation of vascular associated smooth muscle cell migration	10/3805	8.29223e-05	0.000470848
GO:0003407	neural retina development	24/3805	8.36639e-05	0.000474628
GO:0002699	positive regulation of immune effector process	65/3805	8.48485e-05	0.000480911
GO:0030879	mammary gland development	40/3805	8.49967e-05	0.000481314
GO:0031122	cytoplasmic microtubule organization	20/3805	8.69955e-05	0.000491741
GO:1903078	positive regulation of protein localization to plasma membrane	20/3805	8.69955e-05	0.000491741
GO:2000377	regulation of reactive oxygen species metabolic process	39/3805	9.12892e-05	0.000515544
GO:0038066	p38MAPK cascade	18/3805	9.1579e-05	0.000515782
GO:0072091	regulation of stem cell proliferation	18/3805	9.1579e-05	0.000515782
GO:0097720	calcineurin-mediated signaling	18/3805	9.1579e-05	0.000515782
GO:0072593	reactive oxygen species metabolic process	54/3805	9.20392e-05	0.000517907
GO:0050868	negative regulation of T cell activation	34/3805	9.2704e-05	0.000521178
GO:0021987	cerebral cortex development	30/3805	9.4373e-05	0.000529608
GO:0055017	cardiac muscle tissue growth	30/3805	9.4373e-05	0.000529608
GO:0070849	response to epidermal growth factor	15/3805	9.69298e-05	0.000543468
GO:0097553	calcium ion transmembrane import into cytosol	38/3805	9.7895e-05	0.000548387
GO:2000179	positive regulation of neural precursor cell proliferation	22/3805	9.84134e-05	0.000550798
GO:0032331	negative regulation of chondrocyte differentiation	11/3805	9.95845e-05	0.000555361
GO:0036303	lymph vessel morphogenesis	11/3805	9.95845e-05	0.000555361
GO:0051984	positive regulation of chromosome segregation	11/3805	9.95845e-05	0.000555361
GO:0098901	regulation of cardiac muscle cell action potential	11/3805	9.95845e-05	0.000555361
GO:0001895	retina homeostasis	19/3805	0.000102743	0.000572462
GO:0060042	retina morphogenesis in camera-type eye	24/3805	0.000103615	0.000576808
GO:0008045	motor neuron axon guidance	14/3805	0.000104164	0.000578783
GO:0120316	sperm flagellum assembly	14/3805	0.000104164	0.000578783
GO:0035418	protein localization to synapse	25/3805	0.000104248	0.000578783
GO:0050870	positive regulation of T cell activation	50/3805	0.000104835	0.000581525
GO:0033173	calcineurin-NFAT signaling cascade	17/3805	0.000105447	0.000583366
GO:1900047	negative regulation of hemostasis	17/3805	0.000105447	0.000583366
GO:2001239	regulation of extrinsic apoptotic signaling pathway in absence of ligand	17/3805	0.000105447	0.000583366
GO:1902107	positive regulation of leukocyte differentiation	44/3805	0.000107154	0.00059165
GO:1903708	positive regulation of hemopoiesis	44/3805	0.000107154	0.00059165
GO:0003094	glomerular filtration	12/3805	0.000107458	0.00059165
GO:0048634	regulation of muscle organ development	12/3805	0.000107458	0.00059165
GO:0032602	chemokine production	31/3805	0.000107767	0.00059165
GO:0060078	regulation of postsynaptic membrane potential	31/3805	0.000107767	0.00059165
GO:0045655	regulation of monocyte differentiation	9/3805	0.000107797	0.00059165
GO:0051895	negative regulation of focal adhesion assembly	9/3805	0.000107797	0.00059165
GO:0150118	negative regulation of cell-substrate junction organization	9/3805	0.000107797	0.00059165
GO:0023058	adaptation of signaling pathway	13/3805	0.000108288	0.000593304
GO:0060074	synapse maturation	13/3805	0.000108288	0.000593304
GO:0090090	negative regulation of canonical Wnt signaling pathway	34/3805	0.000108653	0.000594783
GO:0090316	positive regulation of intracellular protein transport	36/3805	0.000111981	0.000612461
GO:0060538	skeletal muscle organ development	49/3805	0.000114575	0.000626101
GO:0014013	regulation of gliogenesis	33/3805	0.000114975	0.000627741
GO:0017157	regulation of exocytosis	54/3805	0.000115121	0.000627988
GO:0007585	respiratory gaseous exchange by respiratory system	21/3805	0.000118636	0.000646031
GO:0090307	mitotic spindle assembly	21/3805	0.000118636	0.000646031
GO:0019827	stem cell population maintenance	41/3805	0.000119452	0.000649912
GO:0001569	branching involved in blood vessel morphogenesis	16/3805	0.000119936	0.000651976
GO:0031103	axon regeneration	18/3805	0.000120534	0.000653522
GO:0035272	exocrine system development	18/3805	0.000120534	0.000653522
GO:0045604	regulation of epidermal cell differentiation	18/3805	0.000120534	0.000653522
GO:1904063	negative regulation of cation transmembrane transport	27/3805	0.000123784	0.00067056
GO:0044728	DNA methylation or demethylation	26/3805	0.000126165	0.000682868
GO:0032677	regulation of interleukin-8 production	23/3805	0.000126409	0.000683593
GO:0031397	negative regulation of protein ubiquitination	25/3805	0.000127539	0.000688755
GO:0008625	extrinsic apoptotic signaling pathway via death domain receptors	24/3805	0.000127694	0.000688755
GO:0033209	tumor necrosis factor-mediated signaling pathway	24/3805	0.000127694	0.000688755
GO:0051764	actin crosslink formation	8/3805	0.000131071	0.000705751
GO:0086069	bundle of His cell to Purkinje myocyte communication	8/3805	0.000131071	0.000705751
GO:0051155	positive regulation of striated muscle cell differentiation	19/3805	0.000132933	0.00071516
GO:0035886	vascular associated smooth muscle cell differentiation	15/3805	0.000134291	0.00072122
GO:0086065	cell communication involved in cardiac conduction	15/3805	0.000134291	0.00072122
GO:0009100	glycoprotein metabolic process	68/3805	0.000137158	0.000735989
GO:0001946	lymphangiogenesis	10/3805	0.000139573	0.000747022
GO:0003177	pulmonary valve development	10/3805	0.000139573	0.000747022
GO:0007252	I-kappaB phosphorylation	10/3805	0.000139573	0.000747022
GO:0021532	neural tube patterning	17/3805	0.000140247	0.000749987
GO:0010968	regulation of microtubule nucleation	7/3805	0.000141076	0.000752488
GO:0061517	macrophage proliferation	7/3805	0.000141076	0.000752488
GO:0072102	glomerulus morphogenesis	7/3805	0.000141076	0.000752488
GO:0051310	metaphase plate congression	20/3805	0.000142561	0.000758865
GO:0002702	positive regulation of production of molecular mediator of immune response	32/3805	0.000142637	0.000758865
GO:0022037	metencephalon development	32/3805	0.000142637	0.000758865
GO:0010952	positive regulation of peptidase activity	42/3805	0.000143754	0.00076416
GO:0022617	extracellular matrix disassembly	14/3805	0.000147302	0.000781023
GO:0071364	cellular response to epidermal growth factor stimulus	14/3805	0.000147302	0.000781023
GO:1904707	positive regulation of vascular associated smooth muscle cell proliferation	14/3805	0.000147302	0.000781023
GO:0009791	post-embryonic development	34/3805	0.000148157	0.000784892
GO:0006940	regulation of smooth muscle contraction	21/3805	0.000149512	0.000790426
GO:0060425	lung morphogenesis	21/3805	0.000149512	0.000790426
GO:0032943	mononuclear cell proliferation	69/3805	0.000149581	0.000790426
GO:0060759	regulation of response to cytokine stimulus	36/3805	0.000150537	0.000794805
GO:0051983	regulation of chromosome segregation	26/3805	0.000152734	0.000805721
GO:0030032	lamellipodium assembly	22/3805	0.000153992	0.000811673
GO:0035914	skeletal muscle cell differentiation	25/3805	0.000155351	0.000817456
GO:1904427	positive regulation of calcium ion transmembrane transport	25/3805	0.000155351	0.000817456
GO:0000075	cell cycle checkpoint signaling	41/3805	0.000155951	0.000819922
GO:0032637	interleukin-8 production	23/3805	0.000156265	0.000820134
GO:0071277	cellular response to calcium ion	23/3805	0.000156265	0.000820134
GO:0034114	regulation of heterotypic cell-cell adhesion	11/3805	0.000156647	0.000820134
GO:0044331	cell-cell adhesion mediated by cadherin	11/3805	0.000156647	0.000820134
GO:0055083	monovalent inorganic anion homeostasis	11/3805	0.000156647	0.000820134
GO:1905314	semi-lunar valve development	13/3805	0.000157162	0.000822139
GO:1901216	positive regulation of neuron death	33/3805	0.000157639	0.000823943
GO:1990845	adaptive thermogenesis	39/3805	0.000159869	0.000834902
GO:0060444	branching involved in mammary gland duct morphogenesis	12/3805	0.00016135	0.000840525
GO:1903649	regulation of cytoplasmic transport	12/3805	0.00016135	0.000840525
GO:1904031	positive regulation of cyclin-dependent protein kinase activity	12/3805	0.00016135	0.000840525
GO:0048536	spleen development	16/3805	0.000161507	0.000840643
GO:0030216	keratinocyte differentiation	37/3805	0.000161809	0.000841513
GO:0055006	cardiac cell development	29/3805	0.000165516	0.000860076
GO:0002548	monocyte chemotaxis	19/3805	0.000170658	0.000883856
GO:0048278	vesicle docking	19/3805	0.000170658	0.000883856
GO:0060632	regulation of microtubule-based movement	19/3805	0.000170658	0.000883856
GO:2001238	positive regulation of extrinsic apoptotic signaling pathway	19/3805	0.000170658	0.000883856
GO:2000241	regulation of reproductive process	47/3805	0.000173484	0.00089775
GO:0070663	regulation of leukocyte proliferation	57/3805	0.00018267	0.000944499
GO:0050714	positive regulation of protein secretion	39/3805	0.000183044	0.000945143
GO:0001774	microglial cell activation	15/3805	0.000183551	0.000945143
GO:0006904	vesicle docking involved in exocytosis	15/3805	0.000183551	0.000945143
GO:0007143	female meiotic nuclear division	15/3805	0.000183551	0.000945143
GO:1900744	regulation of p38MAPK cascade	15/3805	0.000183551	0.000945143
GO:1904407	positive regulation of nitric oxide metabolic process	17/3805	0.000184685	0.000950199
GO:0071897	DNA biosynthetic process	42/3805	0.000185933	0.000955831
GO:0010827	regulation of glucose transmembrane transport	25/3805	0.00018842	0.000967027
GO:1901379	regulation of potassium ion transmembrane transport	25/3805	0.00018842	0.000967027
GO:0035633	maintenance of blood-brain barrier	9/3805	0.000190315	0.000973551
GO:0061318	renal filtration cell differentiation	9/3805	0.000190315	0.000973551
GO:0072112	glomerular visceral epithelial cell differentiation	9/3805	0.000190315	0.000973551
GO:0072311	glomerular epithelial cell differentiation	9/3805	0.000190315	0.000973551
GO:0043280	positive regulation of cysteine-type endopeptidase activity involved in apoptotic process	32/3805	0.000195682	0.00100019
GO:0099175	regulation of postsynapse organization	29/3805	0.000196127	0.00100164
GO:0009411	response to UV	36/3805	0.000200633	0.00102215
GO:0045598	regulation of fat cell differentiation	36/3805	0.000200633	0.00102215
GO:2001056	positive regulation of cysteine-type endopeptidase activity	36/3805	0.000200633	0.00102215
GO:0048016	inositol phosphate-mediated signaling	18/3805	0.000203346	0.00103512
GO:0060236	regulation of mitotic spindle organization	14/3805	0.000205045	0.00104123
GO:0072210	metanephric nephron development	14/3805	0.000205045	0.00104123
GO:0086004	regulation of cardiac muscle cell contraction	14/3805	0.000205045	0.00104123
GO:0009952	anterior/posterior pattern specification	51/3805	0.000211643	0.00107386
GO:0062207	regulation of pattern recognition receptor signaling pathway	27/3805	0.000213643	0.00108313
GO:0007281	germ cell development	76/3805	0.000214021	0.00108416
GO:0003016	respiratory system process	16/3805	0.000215068	0.00108595
GO:0043114	regulation of vascular permeability	16/3805	0.000215068	0.00108595
GO:1903524	positive regulation of blood circulation	16/3805	0.000215068	0.00108595
GO:2000404	regulation of T cell migration	16/3805	0.000215068	0.00108595
GO:0010812	negative regulation of cell-substrate adhesion	19/3805	0.000217455	0.00109623
GO:0032731	positive regulation of interleukin-1 beta production	19/3805	0.000217455	0.00109623
GO:0070509	calcium ion import	26/3805	0.00022121	0.00111426
GO:0048013	ephrin receptor signaling pathway	13/3805	0.000223845	0.00112481
GO:0099560	synaptic membrane adhesion	13/3805	0.000223845	0.00112481
GO:1903959	regulation of anion transmembrane transport	13/3805	0.000223845	0.00112481
GO:0031579	membrane raft organization	10/3805	0.000225646	0.00112931
GO:0046325	negative regulation of glucose import	10/3805	0.000225646	0.00112931
GO:0051383	kinetochore organization	10/3805	0.000225646	0.00112931
GO:0061081	positive regulation of myeloid leukocyte cytokine production involved in immune response	10/3805	0.000225646	0.00112931
GO:2000810	regulation of bicellular tight junction assembly	10/3805	0.000225646	0.00112931
GO:0010876	lipid localization	86/3805	0.000226644	0.0011334
GO:0001836	release of cytochrome c from mitochondria	20/3805	0.00022726	0.00113557
GO:0060420	regulation of heart growth	25/3805	0.00022758	0.00113626
GO:0071346	cellular response to interferon-gamma	29/3805	0.00023168	0.00115425
GO:0034341	response to interferon-gamma	34/3805	0.000231737	0.00115425
GO:0051588	regulation of neurotransmitter transport	34/3805	0.000231737	0.00115425
GO:0010921	regulation of phosphatase activity	24/3805	0.000232393	0.00115659
GO:0021885	forebrain cell migration	21/3805	0.000233166	0.00115768
GO:0034121	regulation of toll-like receptor signaling pathway	21/3805	0.000233166	0.00115768
GO:2001244	positive regulation of intrinsic apoptotic signaling pathway	21/3805	0.000233166	0.00115768
GO:0006305	DNA alkylation	22/3805	0.000235658	0.00116726
GO:0006306	DNA methylation	22/3805	0.000235658	0.00116726
GO:1903036	positive regulation of response to wounding	22/3805	0.000235658	0.00116726
GO:0002819	regulation of adaptive immune response	51/3805	0.000235875	0.00116741
GO:0060563	neuroepithelial cell differentiation	12/3805	0.000236735	0.00116981
GO:0090025	regulation of monocyte chemotaxis	12/3805	0.000236735	0.00116981
GO:0006582	melanin metabolic process	11/3805	0.000239219	0.00118115
GO:0045839	negative regulation of mitotic nuclear division	17/3805	0.000240909	0.00118669
GO:0090279	regulation of calcium ion import	17/3805	0.000240909	0.00118669
GO:1902041	regulation of extrinsic apoptotic signaling pathway via death domain receptors	17/3805	0.000240909	0.00118669
GO:0015833	peptide transport	65/3805	0.000242253	0.00119236
GO:1903320	regulation of protein modification by small protein conjugation or removal	54/3805	0.000243434	0.00119723
GO:0030072	peptide hormone secretion	60/3805	0.000247533	0.00121491
GO:0030501	positive regulation of bone mineralization	15/3805	0.000247708	0.00121491
GO:0032924	activin receptor signaling pathway	15/3805	0.000247708	0.00121491
GO:0043455	regulation of secondary metabolic process	8/3805	0.000248298	0.00121491
GO:0048021	regulation of melanin biosynthetic process	8/3805	0.000248298	0.00121491
GO:1900376	regulation of secondary metabolite biosynthetic process	8/3805	0.000248298	0.00121491
GO:0000018	regulation of DNA recombination	33/3805	0.000248389	0.00121491
GO:1903531	negative regulation of secretion by cell	40/3805	0.000249935	0.00122152
GO:0019748	secondary metabolic process	18/3805	0.000260845	0.00127384
GO:0098656	anion transmembrane transport	45/3805	0.000262601	0.00128141
GO:0045576	mast cell activation	26/3805	0.000264707	0.00128967
GO:0051781	positive regulation of cell division	26/3805	0.000264707	0.00128967
GO:0006470	protein dephosphorylation	53/3805	0.000267871	0.00130407
GO:0018205	peptidyl-lysine modification	77/3805	0.000269109	0.00130908
GO:0035282	segmentation	29/3805	0.000272847	0.0013252
GO:0045639	positive regulation of myeloid cell differentiation	29/3805	0.000272847	0.0013252
GO:0010171	body morphogenesis	19/3805	0.0002751	0.00133199
GO:0046850	regulation of bone remodeling	19/3805	0.0002751	0.00133199
GO:0051784	negative regulation of nuclear division	19/3805	0.0002751	0.00133199
GO:0060711	labyrinthine layer development	19/3805	0.0002751	0.00133199
GO:0002822	regulation of adaptive immune response based on somatic recombination of immune receptors built from immunoglobulin superfamily domains	48/3805	0.000280157	0.00135438
GO:0031396	regulation of protein ubiquitination	48/3805	0.000280157	0.00135438
GO:2000403	positive regulation of lymphocyte migration	14/3805	0.000281251	0.00135862
GO:0045123	cellular extravasation	23/3805	0.000286547	0.00138313
GO:0006029	proteoglycan metabolic process	22/3805	0.000289231	0.00139501
GO:0006869	lipid transport	76/3805	0.000296727	0.00143006
GO:0042886	amide transport	70/3805	0.000299546	0.00143957
GO:0033262	regulation of nuclear cell cycle DNA replication	7/3805	0.000299853	0.00143957
GO:0038063	collagen-activated tyrosine kinase receptor signaling pathway	7/3805	0.000299853	0.00143957
GO:0051798	positive regulation of hair follicle development	7/3805	0.000299853	0.00143957
GO:0072176	nephric duct development	7/3805	0.000299853	0.00143957
GO:0001704	formation of primary germ layer	27/3805	0.000301998	0.00144875
GO:0046660	female sex differentiation	36/3805	0.00030394	0.00145695
GO:0046651	lymphocyte proliferation	67/3805	0.000310705	0.00148824
GO:0002042	cell migration involved in sprouting angiogenesis	17/3805	0.000311426	0.00148827
GO:0045907	positive regulation of vasoconstriction	17/3805	0.000311426	0.00148827
GO:0070169	positive regulation of biomineral tissue development	17/3805	0.000311426	0.00148827
GO:0007020	microtubule nucleation	13/3805	0.000313323	0.0014939
GO:0035025	positive regulation of Rho protein signal transduction	13/3805	0.000313323	0.0014939
GO:1904738	vascular associated smooth muscle cell migration	13/3805	0.000313323	0.0014939
GO:0010544	negative regulation of platelet activation	9/3805	0.000319267	0.00151761
GO:0022038	corpus callosum development	9/3805	0.000319267	0.00151761
GO:0071636	positive regulation of transforming growth factor beta production	9/3805	0.000319267	0.00151761
GO:1900117	regulation of execution phase of apoptosis	9/3805	0.000319267	0.00151761
GO:0042552	myelination	40/3805	0.000321637	0.00152771
GO:0048814	regulation of dendrite morphogenesis	25/3805	0.000328035	0.00155574
GO:0070828	heterochromatin organization	25/3805	0.000328035	0.00155574
GO:0017145	stem cell division	15/3805	0.000330306	0.00156413
GO:1900026	positive regulation of substrate adhesion-dependent cell spreading	15/3805	0.000330306	0.00156413
GO:0032755	positive regulation of interleukin-6 production	28/3805	0.000338937	0.00160257
GO:0050886	endocrine process	28/3805	0.000338937	0.00160257
GO:0007288	sperm axoneme assembly	12/3805	0.000340079	0.00160554
GO:1904752	regulation of vascular associated smooth muscle cell migration	12/3805	0.000340079	0.00160554
GO:0010517	regulation of phospholipase activity	19/3805	0.000345631	0.00162929
GO:0043407	negative regulation of MAP kinase activity	19/3805	0.000345631	0.00162929
GO:0055021	regulation of cardiac muscle tissue growth	23/3805	0.000347441	0.00163659
GO:0048469	cell maturation	48/3805	0.000348696	0.00164126
GO:0009266	response to temperature stimulus	39/3805	0.0003506	0.00164774
GO:0010950	positive regulation of endopeptidase activity	39/3805	0.0003506	0.00164774
GO:0022029	telencephalon cell migration	20/3805	0.000353133	0.0016584
GO:0006346	DNA methylation-dependent heterochromatin assembly	11/3805	0.000355714	0.00165929
GO:0010829	negative regulation of glucose transmembrane transport	11/3805	0.000355714	0.00165929
GO:0030204	chondroitin sulfate metabolic process	11/3805	0.000355714	0.00165929
GO:0051016	barbed-end actin filament capping	11/3805	0.000355714	0.00165929
GO:0060716	labyrinthine layer blood vessel development	11/3805	0.000355714	0.00165929
GO:0062009	secondary palate development	11/3805	0.000355714	0.00165929
GO:0072012	glomerulus vasculature development	11/3805	0.000355714	0.00165929
GO:0072567	chemokine (C-X-C motif) ligand 2 production	11/3805	0.000355714	0.00165929
GO:2000341	regulation of chemokine (C-X-C motif) ligand 2 production	11/3805	0.000355714	0.00165929
GO:0055013	cardiac muscle cell development	27/3805	0.000357238	0.00166391
GO:0070167	regulation of biomineral tissue development	27/3805	0.000357238	0.00166391
GO:0045429	positive regulation of nitric oxide biosynthetic process	16/3805	0.000369642	0.00171913
GO:0061900	glial cell activation	16/3805	0.000369642	0.00171913
GO:1903321	negative regulation of protein modification by small protein conjugation or removal	26/3805	0.000374922	0.00174238
GO:0060351	cartilage development involved in endochondral bone morphogenesis	14/3805	0.000380501	0.00176568
GO:1903670	regulation of sprouting angiogenesis	14/3805	0.000380501	0.00176568
GO:0071496	cellular response to external stimulus	61/3805	0.000392673	0.00182081
GO:0006023	aminoglycan biosynthetic process	17/3805	0.000399133	0.0018412
GO:0044060	regulation of endocrine process	17/3805	0.000399133	0.0018412
GO:0045773	positive regulation of axon extension	17/3805	0.000399133	0.0018412
GO:0048483	autonomic nervous system development	17/3805	0.000399133	0.0018412
GO:0048701	embryonic cranial skeleton morphogenesis	17/3805	0.000399133	0.0018412
GO:0070527	platelet aggregation	17/3805	0.000399133	0.0018412
GO:0110151	positive regulation of biomineralization	17/3805	0.000399133	0.0018412
GO:0071805	potassium ion transmembrane transport	45/3805	0.000414198	0.00190928
GO:0003170	heart valve development	18/3805	0.000419381	0.00192469
GO:0045071	negative regulation of viral genome replication	18/3805	0.000419381	0.00192469
GO:0045599	negative regulation of fat cell differentiation	18/3805	0.000419381	0.00192469
GO:0045778	positive regulation of ossification	18/3805	0.000419381	0.00192469
GO:0032722	positive regulation of chemokine production	23/3805	0.00041939	0.00192469
GO:0050000	chromosome localization	23/3805	0.00041939	0.00192469
GO:0031349	positive regulation of defense response	61/3805	0.000429743	0.00197076
GO:0019233	sensory perception of pain	35/3805	0.000430739	0.00197177
GO:0002053	positive regulation of mesenchymal cell proliferation	13/3805	0.000431543	0.00197177
GO:0034122	negative regulation of toll-like receptor signaling pathway	13/3805	0.000431543	0.00197177
GO:0048169	regulation of long-term neuronal synaptic plasticity	13/3805	0.000431543	0.00197177
GO:0120033	negative regulation of plasma membrane bounded cell projection assembly	13/3805	0.000431543	0.00197177
GO:0033135	regulation of peptidyl-serine phosphorylation	38/3805	0.000433211	0.00197795
GO:0034394	protein localization to cell surface	21/3805	0.000435155	0.00198393
GO:0060675	ureteric bud morphogenesis	21/3805	0.000435155	0.00198393
GO:1905521	regulation of macrophage migration	15/3805	0.000435491	0.00198401
GO:0038065	collagen-activated signaling pathway	8/3805	0.000439118	0.00199617
GO:0055057	neuroblast division	8/3805	0.000439118	0.00199617
GO:0060026	convergent extension	8/3805	0.000439118	0.00199617
GO:0009798	axis specification	26/3805	0.000443846	0.00201472
GO:0051304	chromosome separation	26/3805	0.000443846	0.00201472
GO:0007272	ensheathment of neurons	40/3805	0.000463794	0.00210222
GO:0008366	axon ensheathment	40/3805	0.000463794	0.00210222
GO:0045685	regulation of glial cell differentiation	25/3805	0.000465615	0.00210894
GO:0008344	adult locomotory behavior	28/3805	0.000466307	0.00211055
GO:0050728	negative regulation of inflammatory response	34/3805	0.000466958	0.00211196
GO:0032873	negative regulation of stress-activated MAPK cascade	16/3805	0.000477593	0.00215227
GO:0035305	negative regulation of dephosphorylation	16/3805	0.000477593	0.00215227
GO:0043618	regulation of transcription from RNA polymerase II promoter in response to stress	16/3805	0.000477593	0.00215227
GO:0070303	negative regulation of stress-activated protein kinase signaling cascade	16/3805	0.000477593	0.00215227
GO:0090102	cochlea development	16/3805	0.000477593	0.00215227
GO:0030511	positive regulation of transforming growth factor beta receptor signaling pathway	12/3805	0.000479154	0.00215464
GO:0060977	coronary vasculature morphogenesis	12/3805	0.000479154	0.00215464
GO:1903846	positive regulation of cellular response to transforming growth factor beta stimulus	12/3805	0.000479154	0.00215464
GO:0051651	maintenance of location in cell	48/3805	0.000479831	0.00215613
GO:0046888	negative regulation of hormone secretion	24/3805	0.000485918	0.00218192
GO:0006302	double-strand break repair	55/3805	0.000488175	0.00218928
GO:0006813	potassium ion transport	51/3805	0.000488258	0.00218928
GO:0006304	DNA modification	27/3805	0.000495024	0.00221643
GO:0110149	regulation of biomineralization	27/3805	0.000495024	0.00221643
GO:0015711	organic anion transport	69/3805	0.000500816	0.00224076
GO:0060998	regulation of dendritic spine development	23/3805	0.000504036	0.00225355
GO:0030838	positive regulation of actin filament polymerization	17/3805	0.000507354	0.0022623
GO:0043620	regulation of DNA-templated transcription in response to stress	17/3805	0.000507354	0.0022623
GO:0055010	ventricular cardiac muscle tissue morphogenesis	17/3805	0.000507354	0.0022623
GO:0010762	regulation of fibroblast migration	14/3805	0.000508166	0.0022623
GO:0010939	regulation of necrotic cell death	14/3805	0.000508166	0.0022623
GO:2000463	positive regulation of excitatory postsynaptic potential	14/3805	0.000508166	0.0022623
GO:0034349	glial cell apoptotic process	9/3805	0.00051264	0.00227735
GO:0034501	protein localization to kinetochore	9/3805	0.00051264	0.00227735
GO:1903083	protein localization to condensed chromosome	9/3805	0.00051264	0.00227735
GO:0060445	branching involved in salivary gland morphogenesis	11/3805	0.00051635	0.0022857
GO:0061437	renal system vasculature development	11/3805	0.00051635	0.0022857
GO:0061440	kidney vasculature development	11/3805	0.00051635	0.0022857
GO:1903055	positive regulation of extracellular matrix organization	11/3805	0.00051635	0.0022857
GO:2000178	negative regulation of neural precursor cell proliferation	11/3805	0.00051635	0.0022857
GO:0002790	peptide secretion	60/3805	0.000518545	0.00229302
GO:0051965	positive regulation of synapse assembly	22/3805	0.000519105	0.00229302
GO:1904888	cranial skeletal system development	22/3805	0.000519105	0.00229302
GO:0060021	roof of mouth development	26/3805	0.000523649	0.00231146
GO:0042987	amyloid precursor protein catabolic process	18/3805	0.000525977	0.00231846
GO:1900024	regulation of substrate adhesion-dependent cell spreading	18/3805	0.000525977	0.00231846
GO:0008217	regulation of blood pressure	47/3805	0.00052811	0.00232622
GO:0042982	amyloid precursor protein metabolic process	21/3805	0.0005301	0.0023317
GO:0072171	mesonephric tubule morphogenesis	21/3805	0.0005301	0.0023317
GO:0003283	atrial septum development	10/3805	0.000532481	0.00233395
GO:0034405	response to fluid shear stress	10/3805	0.000532481	0.00233395
GO:0042438	melanin biosynthetic process	10/3805	0.000532481	0.00233395
GO:0048670	regulation of collateral sprouting	10/3805	0.000532481	0.00233395
GO:0055064	chloride ion homeostasis	10/3805	0.000532481	0.00233395
GO:0001954	positive regulation of cell-matrix adhesion	19/3805	0.000534954	0.00234043
GO:0032615	interleukin-12 production	19/3805	0.000534954	0.00234043
GO:0048662	negative regulation of smooth muscle cell proliferation	20/3805	0.000535833	0.00234043
GO:0097194	execution phase of apoptosis	20/3805	0.000535833	0.00234043
GO:1902017	regulation of cilium assembly	20/3805	0.000535833	0.00234043
GO:0043266	regulation of potassium ion transport	28/3805	0.000544516	0.00237669
GO:0051235	maintenance of location	67/3805	0.00056161	0.00244959
GO:0002269	leukocyte activation involved in inflammatory response	15/3805	0.000568063	0.00247601
GO:0044557	relaxation of smooth muscle	7/3805	0.000575532	0.00250332
GO:0051639	actin filament network formation	7/3805	0.000575532	0.00250332
GO:0090557	establishment of endothelial intestinal barrier	7/3805	0.000575532	0.00250332
GO:0035270	endocrine system development	33/3805	0.000579009	0.00251669
GO:0006821	chloride transport	27/3805	0.000579969	0.00251912
GO:0010923	negative regulation of phosphatase activity	13/3805	0.000585507	0.00253611
GO:0045746	negative regulation of Notch signaling pathway	13/3805	0.000585507	0.00253611
GO:0051647	nucleus localization	13/3805	0.000585507	0.00253611
GO:0090313	regulation of protein targeting to membrane	13/3805	0.000585507	0.00253611
GO:0042476	odontogenesis	31/3805	0.000590553	0.0025562
GO:0038061	NIK/NF-kappaB signaling	29/3805	0.000591871	0.00256013
GO:0071241	cellular response to inorganic substance	50/3805	0.00059457	0.00257003
GO:1904950	negative regulation of establishment of protein localization	34/3805	0.000608889	0.0026301
GO:0007520	myoblast fusion	16/3805	0.000611494	0.00263406
GO:0008089	anterograde axonal transport	16/3805	0.000611494	0.00263406
GO:0043268	positive regulation of potassium ion transport	16/3805	0.000611494	0.00263406
GO:0045933	positive regulation of muscle contraction	16/3805	0.000611494	0.00263406
GO:0009615	response to virus	66/3805	0.000619608	0.00266718
GO:0045670	regulation of osteoclast differentiation	22/3805	0.000624954	0.00268648
GO:1902807	negative regulation of cell cycle G1/S phase transition	22/3805	0.000624954	0.00268648
GO:0016570	histone modification	91/3805	0.000627225	0.00269439
GO:0015698	inorganic anion transport	35/3805	0.000636424	0.00273203
GO:0061001	regulation of dendritic spine morphogenesis	17/3805	0.00063987	0.00274494
GO:0140056	organelle localization by membrane tethering	21/3805	0.000642524	0.00275065
GO:1901184	regulation of ERBB signaling pathway	21/3805	0.000642524	0.00275065
GO:1905818	regulation of chromosome separation	21/3805	0.000642524	0.00275065
GO:0002285	lymphocyte activation involved in immune response	47/3805	0.000650093	0.00278115
GO:0042733	embryonic digit morphogenesis	20/3805	0.000654526	0.0027982
GO:0045682	regulation of epidermis development	18/3805	0.000655126	0.00279885
GO:0002720	positive regulation of cytokine production involved in immune response	19/3805	0.00065934	0.00281301
GO:0050891	multicellular organismal water homeostasis	19/3805	0.00065934	0.00281301
GO:0045667	regulation of osteoblast differentiation	36/3805	0.000661591	0.00281771
GO:0051224	negative regulation of protein transport	33/3805	0.0006616	0.00281771
GO:0033687	osteoblast proliferation	12/3805	0.000663149	0.00281771
GO:0051642	centrosome localization	12/3805	0.000663149	0.00281771
GO:0060740	prostate gland epithelium morphogenesis	12/3805	0.000663149	0.00281771
GO:2000108	positive regulation of leukocyte apoptotic process	12/3805	0.000663149	0.00281771
GO:0090224	regulation of spindle organization	14/3805	0.000670474	0.00284496
GO:0110110	positive regulation of animal organ morphogenesis	14/3805	0.000670474	0.00284496
GO:0002237	response to molecule of bacterial origin	77/3805	0.000678004	0.00287496
GO:0033138	positive regulation of peptidyl-serine phosphorylation	31/3805	0.000678894	0.00287678
GO:1900182	positive regulation of protein localization to nucleus	24/3805	0.000685994	0.00289681
GO:0001765	membrane raft assembly	6/3805	0.000688259	0.00289681
GO:0006971	hypotonic response	6/3805	0.000688259	0.00289681
GO:0010216	maintenance of DNA methylation	6/3805	0.000688259	0.00289681
GO:0021957	corticospinal tract morphogenesis	6/3805	0.000688259	0.00289681
GO:0036363	transforming growth factor beta activation	6/3805	0.000688259	0.00289681
GO:0038130	ERBB4 signaling pathway	6/3805	0.000688259	0.00289681
GO:0048671	negative regulation of collateral sprouting	6/3805	0.000688259	0.00289681
GO:0090306	meiotic spindle assembly	6/3805	0.000688259	0.00289681
GO:1900119	positive regulation of execution phase of apoptosis	6/3805	0.000688259	0.00289681
GO:0007626	locomotory behavior	54/3805	0.000713515	0.00300109
GO:0045995	regulation of embryonic development	23/3805	0.000718926	0.00302181
GO:0003148	outflow tract septum morphogenesis	11/3805	0.000733295	0.0030712
GO:0006024	glycosaminoglycan biosynthetic process	15/3805	0.00073353	0.0030712
GO:0071300	cellular response to retinoic acid	15/3805	0.00073353	0.0030712
GO:0051014	actin filament severing	8/3805	0.000733626	0.0030712
GO:0061308	cardiac neural crest cell development involved in heart development	8/3805	0.000733626	0.0030712
GO:1902285	semaphorin-plexin signaling pathway involved in neuron projection guidance	8/3805	0.000733626	0.0030712
GO:0014015	positive regulation of gliogenesis	22/3805	0.000749036	0.00313361
GO:0060428	lung epithelium development	16/3805	0.000776198	0.00324507
GO:0007413	axonal fasciculation	10/3805	0.000783037	0.00325318
GO:0010759	positive regulation of macrophage chemotaxis	10/3805	0.000783037	0.00325318
GO:0035024	negative regulation of Rho protein signal transduction	10/3805	0.000783037	0.00325318
GO:0035988	chondrocyte proliferation	10/3805	0.000783037	0.00325318
GO:0062098	regulation of programmed necrotic cell death	10/3805	0.000783037	0.00325318
GO:0106030	neuron projection fasciculation	10/3805	0.000783037	0.00325318
GO:0150105	protein localization to cell-cell junction	10/3805	0.000783037	0.00325318
GO:0051294	establishment of spindle orientation	13/3805	0.000783347	0.00325318
GO:1901385	regulation of voltage-gated calcium channel activity	13/3805	0.000783347	0.00325318
GO:1902003	regulation of amyloid-beta formation	13/3805	0.000783347	0.00325318
GO:0032332	positive regulation of chondrocyte differentiation	9/3805	0.00079244	0.00328004
GO:0035994	response to muscle stretch	9/3805	0.00079244	0.00328004
GO:0045606	positive regulation of epidermal cell differentiation	9/3805	0.00079244	0.00328004
GO:0090594	inflammatory response to wounding	9/3805	0.00079244	0.00328004
GO:1903909	regulation of receptor clustering	9/3805	0.00079244	0.00328004
GO:1903317	regulation of protein maturation	20/3805	0.000795247	0.00328948
GO:0006493	protein O-linked glycosylation	17/3805	0.000800956	0.00330434
GO:0031529	ruffle organization	17/3805	0.000800956	0.00330434
GO:1901861	regulation of muscle tissue development	17/3805	0.000800956	0.00330434
GO:1903533	regulation of protein targeting	17/3805	0.000800956	0.00330434
GO:0021575	hindbrain morphogenesis	18/3805	0.000810592	0.00333748
GO:0050982	detection of mechanical stimulus	18/3805	0.000810592	0.00333748
GO:0070098	chemokine-mediated signaling pathway	18/3805	0.000810592	0.00333748
GO:0001959	regulation of cytokine-mediated signaling pathway	32/3805	0.000820248	0.00337501
GO:0006865	amino acid transport	36/3805	0.00084481	0.00347379
GO:0050766	positive regulation of phagocytosis	23/3805	0.000853419	0.00350688
GO:0032944	regulation of mononuclear cell proliferation	51/3805	0.000873801	0.00358827
GO:0045823	positive regulation of heart contraction	14/3805	0.000874568	0.00358906
GO:0002092	positive regulation of receptor internalization	12/3805	0.000902769	0.00369266
GO:0048799	animal organ maturation	12/3805	0.000902769	0.00369266
GO:0060512	prostate gland morphogenesis	12/3805	0.000902769	0.00369266
GO:0061842	microtubule organizing center localization	12/3805	0.000902769	0.00369266
GO:2000406	positive regulation of T cell migration	12/3805	0.000902769	0.00369266
GO:1901800	positive regulation of proteasomal protein catabolic process	27/3805	0.000915961	0.00374417
GO:0006919	activation of cysteine-type endopeptidase activity involved in apoptotic process	21/3805	0.000930414	0.00380076
GO:0003382	epithelial cell morphogenesis	15/3805	0.000938146	0.00382734
GO:0043403	skeletal muscle tissue regeneration	15/3805	0.000938146	0.00382734
GO:0001541	ovarian follicle development	20/3805	0.00096124	0.00391644
GO:0032732	positive regulation of interleukin-1 production	20/3805	0.00096124	0.00391644
GO:0043123	positive regulation of I-kappaB kinase/NF-kappaB signaling	30/3805	0.000966676	0.00393346
GO:0051101	regulation of DNA binding	30/3805	0.000966676	0.00393346
GO:0030522	intracellular receptor signaling pathway	46/3805	0.000970626	0.00394696
GO:0007131	reciprocal meiotic recombination	16/3805	0.000977181	0.00396587
GO:0021795	cerebral cortex cell migration	16/3805	0.000977181	0.00396587
GO:0140527	reciprocal homologous recombination	16/3805	0.000977181	0.00396587
GO:0060389	pathway-restricted SMAD protein phosphorylation	19/3805	0.000984167	0.00399163
GO:0043666	regulation of phosphoprotein phosphatase activity	17/3805	0.000995405	0.0040341
GO:0051785	positive regulation of nuclear division	18/3805	0.000996576	0.0040341
GO:1905517	macrophage migration	18/3805	0.000996576	0.0040341
GO:0034644	cellular response to UV	23/3805	0.00100913	0.00408228
GO:0006750	glutathione biosynthetic process	7/3805	0.00101999	0.00409228
GO:0007144	female meiosis I	7/3805	0.00101999	0.00409228
GO:0010359	regulation of anion channel activity	7/3805	0.00101999	0.00409228
GO:0016081	synaptic vesicle docking	7/3805	0.00101999	0.00409228
GO:0035791	platelet-derived growth factor receptor-beta signaling pathway	7/3805	0.00101999	0.00409228
GO:0051152	positive regulation of smooth muscle cell differentiation	7/3805	0.00101999	0.00409228
GO:0060346	bone trabecula formation	7/3805	0.00101999	0.00409228
GO:1905063	regulation of vascular associated smooth muscle cell differentiation	7/3805	0.00101999	0.00409228
GO:2000105	positive regulation of DNA-templated DNA replication	7/3805	0.00101999	0.00409228
GO:0030947	regulation of vascular endothelial growth factor receptor signaling pathway	11/3805	0.00102078	0.00409228
GO:0045932	negative regulation of muscle contraction	11/3805	0.00102078	0.00409228
GO:0048745	smooth muscle tissue development	11/3805	0.00102078	0.00409228
GO:0060343	trabecula formation	11/3805	0.00102078	0.00409228
GO:0140058	neuron projection arborization	11/3805	0.00102078	0.00409228
GO:0010522	regulation of calcium ion transport into cytosol	27/3805	0.00106049	0.00424877
GO:1903825	organic acid transmembrane transport	32/3805	0.00106322	0.00425695
GO:0048545	response to steroid hormone	47/3805	0.00107095	0.00428518
GO:0042770	signal transduction in response to DNA damage	37/3805	0.0010959	0.00438222
GO:0071621	granulocyte chemotaxis	30/3805	0.00110571	0.00441861
GO:0044550	secondary metabolite biosynthetic process	10/3805	0.00112292	0.00448165
GO:0071459	protein localization to chromosome, centromeric region	10/3805	0.00112292	0.00448165
GO:0099084	postsynaptic specialization organization	14/3805	0.00112856	0.00449838
GO:1901021	positive regulation of calcium ion transmembrane transporter activity	14/3805	0.00112856	0.00449838
GO:1904659	glucose transmembrane transport	28/3805	0.00113342	0.00451488
GO:0046631	alpha-beta T cell activation	40/3805	0.00114975	0.00457703
GO:0032623	interleukin-2 production	20/3805	0.00115609	0.00459931
GO:0010212	response to ionizing radiation	31/3805	0.00115878	0.00460415
GO:0035303	regulation of dephosphorylation	31/3805	0.00115878	0.00460415
GO:0035330	regulation of hippo signaling	8/3805	0.00116827	0.00461546
GO:0036035	osteoclast development	8/3805	0.00116827	0.00461546
GO:0036159	inner dynein arm assembly	8/3805	0.00116827	0.00461546
GO:0044406	adhesion of symbiont to host	8/3805	0.00116827	0.00461546
GO:0061307	cardiac neural crest cell differentiation involved in heart development	8/3805	0.00116827	0.00461546
GO:0062099	negative regulation of programmed necrotic cell death	8/3805	0.00116827	0.00461546
GO:0070486	leukocyte aggregation	8/3805	0.00116827	0.00461546
GO:1901881	positive regulation of protein depolymerization	8/3805	0.00116827	0.00461546
GO:1904424	regulation of GTP binding	8/3805	0.00116827	0.00461546
GO:0090276	regulation of peptide hormone secretion	48/3805	0.00117515	0.00463968
GO:0017121	plasma membrane phospholipid scrambling	9/3805	0.00118484	0.0046544
GO:0044851	hair cycle phase	9/3805	0.00118484	0.0046544
GO:0048486	parasympathetic nervous system development	9/3805	0.00118484	0.0046544
GO:0051770	positive regulation of nitric-oxide synthase biosynthetic process	9/3805	0.00118484	0.0046544
GO:0060438	trachea development	9/3805	0.00118484	0.0046544
GO:0072111	cell proliferation involved in kidney development	9/3805	0.00118484	0.0046544
GO:0090026	positive regulation of monocyte chemotaxis	9/3805	0.00118484	0.0046544
GO:2001224	positive regulation of neuron migration	9/3805	0.00118484	0.0046544
GO:1990573	potassium ion import across plasma membrane	15/3805	0.00118896	0.00466765
GO:0021695	cerebellar cortex development	19/3805	0.00119238	0.00467226
GO:0070613	regulation of protein processing	19/3805	0.00119238	0.00467226
GO:0099601	regulation of neurotransmitter receptor activity	19/3805	0.00119238	0.00467226
GO:0008608	attachment of spindle microtubules to kinetochore	12/3805	0.00121031	0.00472769
GO:0010667	negative regulation of cardiac muscle cell apoptotic process	12/3805	0.00121031	0.00472769
GO:0043243	positive regulation of protein-containing complex disassembly	12/3805	0.00121031	0.00472769
GO:1990089	response to nerve growth factor	12/3805	0.00121031	0.00472769
GO:1990090	cellular response to nerve growth factor stimulus	12/3805	0.00121031	0.00472769
GO:0050435	amyloid-beta metabolic process	18/3805	0.00121774	0.00475079
GO:0060393	regulation of pathway-restricted SMAD protein phosphorylation	18/3805	0.00121774	0.00475079
GO:0035825	homologous recombination	16/3805	0.00122057	0.00475588
GO:0045912	negative regulation of carbohydrate metabolic process	16/3805	0.00122057	0.00475588
GO:0050775	positive regulation of dendrite morphogenesis	17/3805	0.00122856	0.00478104
GO:0071622	regulation of granulocyte chemotaxis	17/3805	0.00122856	0.00478104
GO:2000045	regulation of G1/S transition of mitotic cell cycle	33/3805	0.00124951	0.00485956
GO:0030500	regulation of bone mineralization	22/3805	0.00125717	0.00488629
GO:0034219	carbohydrate transmembrane transport	30/3805	0.00126182	0.00490133
GO:0008645	hexose transmembrane transport	28/3805	0.0013019	0.00505072
GO:0031058	positive regulation of histone modification	28/3805	0.0013019	0.00505072
GO:0008643	carbohydrate transport	35/3805	0.00132049	0.00511968
GO:0009880	embryonic pattern specification	21/3805	0.00132288	0.00512573
GO:0009101	glycoprotein biosynthetic process	54/3805	0.00133238	0.00515936
GO:0002676	regulation of chronic inflammatory response	6/3805	0.00134488	0.00517248
GO:0009415	response to water	6/3805	0.00134488	0.00517248
GO:0034115	negative regulation of heterotypic cell-cell adhesion	6/3805	0.00134488	0.00517248
GO:0034454	microtubule anchoring at centrosome	6/3805	0.00134488	0.00517248
GO:0038180	nerve growth factor signaling pathway	6/3805	0.00134488	0.00517248
GO:0045602	negative regulation of endothelial cell differentiation	6/3805	0.00134488	0.00517248
GO:0070587	regulation of cell-cell adhesion involved in gastrulation	6/3805	0.00134488	0.00517248
GO:0072178	nephric duct morphogenesis	6/3805	0.00134488	0.00517248
GO:1902513	regulation of organelle transport along microtubule	6/3805	0.00134488	0.00517248
GO:1903564	regulation of protein localization to cilium	6/3805	0.00134488	0.00517248
GO:2001204	regulation of osteoclast development	6/3805	0.00134488	0.00517248
GO:0032232	negative regulation of actin filament bundle assembly	13/3805	0.00134923	0.00517966
GO:0034110	regulation of homotypic cell-cell adhesion	13/3805	0.00134923	0.00517966
GO:0106056	regulation of calcineurin-mediated signaling	13/3805	0.00134923	0.00517966
GO:0010611	regulation of cardiac muscle hypertrophy	20/3805	0.00138372	0.00529902
GO:0016445	somatic diversification of immunoglobulins	20/3805	0.00138372	0.00529902
GO:0048645	animal organ formation	20/3805	0.00138372	0.00529902
GO:0071479	cellular response to ionizing radiation	20/3805	0.00138372	0.00529902
GO:0007097	nuclear migration	11/3805	0.00139516	0.00532003
GO:0010453	regulation of cell fate commitment	11/3805	0.00139516	0.00532003
GO:0048535	lymph node development	11/3805	0.00139516	0.00532003
GO:1903319	positive regulation of protein maturation	11/3805	0.00139516	0.00532003
GO:2000648	positive regulation of stem cell proliferation	11/3805	0.00139516	0.00532003
GO:0015914	phospholipid transport	23/3805	0.00139517	0.00532003
GO:0045814	negative regulation of gene expression, epigenetic	23/3805	0.00139517	0.00532003
GO:0002456	T cell mediated immunity	33/3805	0.00141056	0.00537216
GO:1903364	positive regulation of cellular protein catabolic process	33/3805	0.00141056	0.00537216
GO:0036473	cell death in response to oxidative stress	25/3805	0.00142045	0.00540653
GO:0001659	temperature homeostasis	40/3805	0.00142173	0.0054081
GO:0010569	regulation of double-strand break repair via homologous recombination	19/3805	0.00143697	0.00545613
GO:0046324	regulation of glucose import	19/3805	0.00143697	0.00545613
GO:0050885	neuromuscular process controlling balance	19/3805	0.00143697	0.00545613
GO:0009743	response to carbohydrate	44/3805	0.00143957	0.00546269
GO:0002703	regulation of leukocyte mediated immunity	59/3805	0.00145276	0.00550937
GO:0032613	interleukin-10 production	18/3805	0.00147924	0.00559619
GO:0060038	cardiac muscle cell proliferation	18/3805	0.00147924	0.00559619
GO:0060999	positive regulation of dendritic spine development	18/3805	0.00147924	0.00559619
GO:0098930	axonal transport	18/3805	0.00147924	0.00559619
GO:0043525	positive regulation of neuron apoptotic process	22/3805	0.00148197	0.0055965
GO:0002821	positive regulation of adaptive immune response	35/3805	0.00148201	0.0055965
GO:0097530	granulocyte migration	35/3805	0.00148201	0.0055965
GO:0022600	digestive system process	28/3805	0.00149161	0.00562938
GO:0003197	endocardial cushion development	15/3805	0.00149383	0.00563092
GO:0003254	regulation of membrane depolarization	15/3805	0.00149383	0.00563092
GO:0032757	positive regulation of interleukin-8 production	17/3805	0.00150632	0.0056746
GO:0002762	negative regulation of myeloid leukocyte differentiation	16/3805	0.00151317	0.00569696
GO:0033555	multicellular organismal response to stress	26/3805	0.001524	0.0057343
GO:0031668	cellular response to extracellular stimulus	48/3805	0.00155324	0.0058408
GO:0022406	membrane docking	21/3805	0.00156715	0.00588245
GO:0032088	negative regulation of NF-kappaB transcription factor activity	21/3805	0.00156715	0.00588245
GO:0050709	negative regulation of protein secretion	21/3805	0.00156715	0.00588245
GO:0003071	renal system process involved in regulation of systemic arterial blood pressure	10/3805	0.00157422	0.00589484
GO:0032528	microvillus organization	10/3805	0.00157422	0.00589484
GO:0034453	microtubule anchoring	10/3805	0.00157422	0.00589484
GO:0035809	regulation of urine volume	10/3805	0.00157422	0.00589484
GO:0040001	establishment of mitotic spindle localization	12/3805	0.00159969	0.00598302
GO:1904037	positive regulation of epithelial cell apoptotic process	12/3805	0.00159969	0.00598302
GO:0010466	negative regulation of peptidase activity	52/3805	0.00162536	0.00607178
GO:2001020	regulation of response to DNA damage stimulus	52/3805	0.00162536	0.00607178
GO:0061515	myeloid cell development	23/3805	0.00163156	0.00609127
GO:0021510	spinal cord development	25/3805	0.00164441	0.00612827
GO:0021761	limbic system development	25/3805	0.00164441	0.00612827
GO:0045132	meiotic chromosome segregation	25/3805	0.00164441	0.00612827
GO:0000725	recombinational repair	35/3805	0.00166042	0.00618425
GO:0003091	renal water homeostasis	7/3805	0.00169523	0.00628018
GO:0030320	cellular monovalent inorganic anion homeostasis	7/3805	0.00169523	0.00628018
GO:0032530	regulation of microvillus organization	7/3805	0.00169523	0.00628018
GO:0034350	regulation of glial cell apoptotic process	7/3805	0.00169523	0.00628018
GO:0061577	calcium ion transmembrane transport via high voltage-gated calcium channel	7/3805	0.00169523	0.00628018
GO:0070307	lens fiber cell development	7/3805	0.00169523	0.00628018
GO:0086014	atrial cardiac muscle cell action potential	7/3805	0.00169523	0.00628018
GO:0086026	atrial cardiac muscle cell to AV node cell signaling	7/3805	0.00169523	0.00628018
GO:0086066	atrial cardiac muscle cell to AV node cell communication	7/3805	0.00169523	0.00628018
GO:0008637	apoptotic mitochondrial changes	28/3805	0.00170471	0.00631155
GO:0002115	store-operated calcium entry	9/3805	0.00172016	0.0063412
GO:0010232	vascular transport	9/3805	0.00172016	0.0063412
GO:0021535	cell migration in hindbrain	9/3805	0.00172016	0.0063412
GO:0033630	positive regulation of cell adhesion mediated by integrin	9/3805	0.00172016	0.0063412
GO:0072202	cell differentiation involved in metanephros development	9/3805	0.00172016	0.0063412
GO:1902894	negative regulation of miRNA transcription	9/3805	0.00172016	0.0063412
GO:0002763	positive regulation of myeloid leukocyte differentiation	19/3805	0.00172287	0.0063412
GO:0017156	calcium-ion regulated exocytosis	19/3805	0.00172287	0.0063412
GO:0042058	regulation of epidermal growth factor receptor signaling pathway	19/3805	0.00172287	0.0063412
GO:2000134	negative regulation of G1/S transition of mitotic cell cycle	19/3805	0.00172287	0.0063412
GO:0003230	cardiac atrium development	13/3805	0.00173973	0.00639196
GO:0007431	salivary gland development	13/3805	0.00173973	0.00639196
GO:0030513	positive regulation of BMP signaling pathway	13/3805	0.00173973	0.00639196
GO:0033044	regulation of chromosome organization	43/3805	0.00175199	0.00643322
GO:1903052	positive regulation of proteolysis involved in cellular protein catabolic process	29/3805	0.00178177	0.00653027
GO:0021783	preganglionic parasympathetic fiber development	8/3805	0.00178573	0.00653027
GO:0032570	response to progesterone	8/3805	0.00178573	0.00653027
GO:0033623	regulation of integrin activation	8/3805	0.00178573	0.00653027
GO:0035313	wound healing, spreading of epidermal cells	8/3805	0.00178573	0.00653027
GO:0086011	membrane repolarization during action potential	8/3805	0.00178573	0.00653027
GO:0090660	cerebrospinal fluid circulation	8/3805	0.00178573	0.00653027
GO:0030279	negative regulation of ossification	14/3805	0.00182371	0.00666133
GO:1903170	negative regulation of calcium ion transmembrane transport	14/3805	0.00182371	0.00666133
GO:0033003	regulation of mast cell activation	17/3805	0.00183519	0.00669155
GO:0042551	neuron maturation	17/3805	0.00183519	0.00669155
GO:0060324	face development	17/3805	0.00183519	0.00669155
[truncated: 129 more rows]

## Sheet: Rep_late_enriched_vs_Hep
GO terms associated with 5864 Rep_late_enriched_vs_Hep genes (RNA-Seq)
[truncated: 2,146 more rows]
