# Supplementary material for: Cellular reprogramming in vivo initiated by SOX4 pioneer factor activity
Source: Nat Commun. 2024 Feb 26;15:1761. doi: 10.1038/s41467-024-45939-z (PMC10897393; doi:10.1038/s41467-024-45939-z)
Supplement: Supplementary file 8 — Source Data [file 41467_2024_45939_MOESM8_ESM.xlsx]

## Sheet: Fig. 1a
Figure 1a
	Boxplot and dotplot: Flow Cytometry
	Animal_id	Time_point	Marker	Rep_per_GFP
	953	4 wk	CD24	7.63
	953	4 wk	EPCAM	1.3
	954	4 wk	CD24	9.95
	954	4 wk	EPCAM	1.22
	962	4 wk	CD24	12.09
	962	4 wk	EPCAM	1.12
	973	4 wk	CD24	9.48
	973	4 wk	EPCAM	1.14
	955	8 wk	CD24	21.4
	955	8 wk	EPCAM	1.81
	956	8 wk	CD24	19.19
	956	8 wk	EPCAM	3
	963	8 wk	CD24	10.09
	963	8 wk	EPCAM	3.97
	968	8 wk	CD24	20.41
	1190	9 wk	CD24	13.59
	1190	9 wk	EPCAM	11.17
	1198	9 wk	CD24	9.25
	1198	9 wk	EPCAM	7.82
	968	8 wk	EPCAM	4.42
	964	12 wk	CD24	10.66
	964	12 wk	EPCAM	5.47
	967	12 wk	CD24	14.04
	967	12 wk	EPCAM	9.24
	974	12 wk	CD24	17.83
	974	12 wk	EPCAM	11.38
	975	12 wk	CD24	24.93
	975	12 wk	EPCAM	21.31
	859	12 wk	CD24	12.12
	859	12 wk	EPCAM	2.45
	862	12 wk	CD24	10.32
	862	12 wk	EPCAM	5.39
	863	12 wk	CD24	10.78
	863	12 wk	EPCAM	9.9
	867	12 wk	CD24	8.34
	867	12 wk	EPCAM	5.07
	801	13 wk	CD24	6.03
	801	13 wk	EPCAM	7.01
	823	13 wk	CD24	13.29
	823	13 wk	EPCAM	11.06
	824	13 wk	CD24	14.99
	824	13 wk	EPCAM	17.13
	840	13 wk	CD24	20.31
	840	13 wk	EPCAM	15.01
	841	13 wk	CD24	21.16
	841	13 wk	EPCAM	19.34
	842	13 wk	CD24	13.53
	842	13 wk	EPCAM	10.56
	843	13 wk	CD24	12.54
	843	13 wk	EPCAM	10.99
	1029	12 wk	CD24	13.93
	1029	12 wk	EPCAM	9.46
	1035	12 wk	CD24	17.08
	1035	12 wk	EPCAM	14.5
	1036	12 wk	CD24	17.16
	1036	12 wk	EPCAM	4.8
	1108	8 wk	CD24	27.63
	1108	8 wk	EPCAM	9.44
	1112	8 wk	CD24	25.43
	1112	8 wk	EPCAM	8.88
	1118	8 wk	CD24	21.29
	1118	8 wk	EPCAM	3.72
	1119	8 wk	CD24	17.77
	1119	8 wk	EPCAM	6.49
	1128	8 wk	CD24	20.91
	1128	8 wk	EPCAM	11.61
	1137	8 wk	CD24	15.54
	1137	8 wk	EPCAM	3.97
	1150	8 wk	CD24	9.8
	1150	8 wk	EPCAM	2.55
	1154	8 wk	CD24	10.7
	1154	8 wk	EPCAM	6
	1155	8 wk	CD24	15.53
	1155	8 wk	EPCAM	5.62
	983	12 wk	CD24	20.71
	983	12 wk	EPCAM	12.79
	984	12 wk	CD24	8.04
	984	12 wk	EPCAM	3.6
	986	12 wk	CD24	7.66
	986	12 wk	EPCAM	6.46
	2320	NoDDC	CD24	0.13
	2320	NoDDC	EPCAM	0.1
	2321	NoDDC	CD24	0.17
	2321	NoDDC	EPCAM	0.13
	2328	NoDDC	CD24	0.51
	2328	NoDDC	EPCAM	0.21
	2338	NoDDC	CD24	0.19
	2338	NoDDC	EPCAM	0.03
	2360	NoDDC	CD24	0.3
	2360	NoDDC	EPCAM	0.3

## Sheet: Fig. 1c
Figure 1c
	PCA plot: RNA-Seq
	Sample	Group	PC1	PC2
	T3407	BEC	-167.906	59.9298
	T3408	Rep_full	-135.541	-2.36649
	T3409	Rep_intermed	-27.8071	-66.2457
	T3410	Rep_early	123.385	-54.0549
	T3411	BEC	-168.665	53.4911
	T3412	Rep_full	-140.773	-2.59267
	T3413	Rep_intermed	-14.8747	-70.055
	T3414	Rep_early	114.483	-49.0669
	T3415	BEC	-161.647	53.7266
	T3416	Rep_full	-126.405	-10.1068
	T3417	Rep_intermed	-5.8263	-71.4256
	T3418	Rep_early	120.417	-45.5752
	T3561	Hep	201.308	70.5104
	T3563	Hep	195.488	66.2217
	T3564	Hep	194.364	67.6097

## Sheet: Fig. 1d
Figure 1d
	Boxplot and dotplot: RNA-Seq
	samplename	Group	gene	TPM+0.01
	T3407	BEC	Sox9	140.52
	T3407	BEC	Sox4	187.22
	T3408	Rep_late	Sox9	166.89
	T3408	Rep_late	Sox4	273.45
	T3409	Rep_intermed	Sox9	95.56
	T3409	Rep_intermed	Sox4	191.72
	T3410	Rep_early	Sox9	5.66
	T3410	Rep_early	Sox4	5.5
	T3411	BEC	Sox9	194.39
	T3411	BEC	Sox4	202.81
	T3412	Rep_late	Sox9	190.51
	T3412	Rep_late	Sox4	255.89
	T3413	Rep_intermed	Sox9	116.47
	T3413	Rep_intermed	Sox4	159.11
	T3414	Rep_early	Sox9	8.02
	T3414	Rep_early	Sox4	4.64
	T3415	BEC	Sox9	190.56
	T3415	BEC	Sox4	241.19
	T3416	Rep_late	Sox9	166.45
	T3416	Rep_late	Sox4	311.71
	T3417	Rep_intermed	Sox9	103.07
	T3417	Rep_intermed	Sox4	225.24
	T3418	Rep_early	Sox9	8.86
	T3418	Rep_early	Sox4	10.52
	T3561	Hep_EV	Sox9	3.87
	T3561	Hep_EV	Sox4	0.04
	T3563	Hep_EV	Sox9	1.35
	T3563	Hep_EV	Sox4	0.01
	T3564	Hep_EV	Sox9	1.98
	T3564	Hep_EV	Sox4	0.05

## Sheet: Fig. 1f
Figure 1f
	Boxplot and dotplot: Flow Cytometry
	Animal_id	Group	batch	Marker	Rep_per_GFP
	1189	EV	batch1	CD24	15.2
	1189	EV	batch1	EPCAM	10.58
	1190	Sox4 KO	batch1	CD24	13.17
	1190	Sox4 KO	batch1	EPCAM	10.59
	1194	Sox9 KO	batch1	CD24	7.36
	1194	Sox9 KO	batch1	EPCAM	0.95
	1195	Sox4/9 DKO	batch1	CD24	1.56
	1195	Sox4/9 DKO	batch1	EPCAM	0.55
	1198	EV	batch1	CD24	8.2
	1198	EV	batch1	EPCAM	7.05
	1199	Sox4 KO	batch1	CD24	11.66
	1199	Sox4 KO	batch1	EPCAM	8.48
	1200	Sox9 KO	batch1	CD24	5.87
	1200	Sox9 KO	batch1	EPCAM	1.04
	1201	Sox4/9 DKO	batch1	CD24	1.49
	1201	Sox4/9 DKO	batch1	EPCAM	0.7
	1233	EV	batch2	CD24	23.37
	1233	EV	batch2	EPCAM	13.51
	1234	Sox4 KO	batch2	CD24	8.49
	1234	Sox4 KO	batch2	EPCAM	6.31
	1235	Sox9 KO	batch2	CD24	3.93
	1235	Sox9 KO	batch2	EPCAM	0.5
	1236	Sox4/9 DKO	batch2	CD24	1.65
	1236	Sox4/9 DKO	batch2	EPCAM	0.48
	1241	EV	batch2	CD24	16.94
	1241	EV	batch2	EPCAM	9.03
	1242	Sox4 KO	batch2	CD24	7.67
	1242	Sox4 KO	batch2	EPCAM	5.75
	1246	Sox9 KO	batch2	CD24	9.6
	1246	Sox9 KO	batch2	EPCAM	2.32
	1247	Sox4/9 DKO	batch2	CD24	2.22
	1247	Sox4/9 DKO	batch2	EPCAM	0.71
	1250	EV	batch2	CD24	10.52
	1250	EV	batch2	EPCAM	4.63
	1251	Sox4 KO	batch2	CD24	5.09
	1251	Sox4 KO	batch2	EPCAM	2.75
	1252	Sox9 KO	batch2	CD24	6.61
	1252	Sox9 KO	batch2	EPCAM	0.76
	1257	Sox4/9 DKO	batch2	CD24	1.59
	1257	Sox4/9 DKO	batch2	EPCAM	0.62
	1258	EV	batch2	CD24	14.64
	1258	EV	batch2	EPCAM	6.8
	1259	Sox4 KO	batch2	CD24	3.37
	1259	Sox4 KO	batch2	EPCAM	0.64
	1260	Sox9 KO	batch2	CD24	7.63
	1260	Sox9 KO	batch2	EPCAM	5.37
	1265	Sox4/9 DKO	batch2	CD24	2.73
	1265	Sox4/9 DKO	batch2	EPCAM	0.96
	1266	EV	batch2	CD24	12.66
	1266	EV	batch2	EPCAM	6.32
	1267	Sox4 KO	batch2	CD24	10.19
	1267	Sox4 KO	batch2	EPCAM	7.47
	1268	Sox9 KO	batch2	CD24	8.08
	1268	Sox9 KO	batch2	EPCAM	2.11
	1269	Sox4/9 DKO	batch2	CD24	4.85
	1269	Sox4/9 DKO	batch2	EPCAM	2.42
	1606	EV	batch3	CD24	5.42
	1606	EV	batch3	EPCAM	1.86
	1607	Sox4 KO	batch3	CD24	20.29
	1607	Sox4 KO	batch3	EPCAM	12.44
	1615	Sox9 KO	batch3	CD24	7.63
	1615	Sox9 KO	batch3	EPCAM	1.23
	1616	Sox4/9 DKO	batch3	CD24	5.5
	1616	Sox4/9 DKO	batch3	EPCAM	0.64
	1617	EV	batch3	CD24	18.04
	1617	EV	batch3	EPCAM	4.34
	1620	Sox4 KO	batch3	CD24	8.04
	1620	Sox4 KO	batch3	EPCAM	4.14
	1625	Sox9 KO	batch3	CD24	3.52
	1625	Sox9 KO	batch3	EPCAM	0.53
	1626	Sox4/9 DKO	batch3	CD24	2
	1626	Sox4/9 DKO	batch3	EPCAM	0.89
	1627	EV	batch3	CD24	11.23
	1627	EV	batch3	EPCAM	5.79
	1632	Sox4 KO	batch3	CD24	6.36
	1632	Sox4 KO	batch3	EPCAM	3.31
	1633	Sox9 KO	batch3	CD24	4.55
	1633	Sox9 KO	batch3	EPCAM	0.73
	1634	Sox4/9 DKO	batch3	CD24	3.27
	1634	Sox4/9 DKO	batch3	EPCAM	0.44
	2081	EV	batch4	CD24	8.89
	2081	EV	batch4	EPCAM	5.35
	2087	Hnf1b KO	batch4	CD24	15.81
	2087	Hnf1b KO	batch4	EPCAM	1.18
	2089	Hnf1b KO	batch4	CD24	6.42
	2089	Hnf1b KO	batch4	EPCAM	0.78
	2090	EV	batch4	CD24	15.76
	2090	EV	batch4	EPCAM	4.88
	2091	Hnf1b KO	batch4	CD24	9.62
	2091	Hnf1b KO	batch4	EPCAM	1.16
	2092	Hnf1b KO	batch4	CD24	8.36
	2092	Hnf1b KO	batch4	EPCAM	1.38
	2096	EV	batch4	CD24	11.41
	2096	EV	batch4	EPCAM	6.64
	2097	EV	batch4	CD24	18.82
	2097	EV	batch4	EPCAM	10.78
	2098	Hnf1b KO	batch4	CD24	8.54
	2098	Hnf1b KO	batch4	EPCAM	1.75

## Sheet: Fig. 1g
Figure 1g
	PCA plot: RNA-Seq
	Sample	Group	PC1	PC2
	T2924	EV	-44.6624	1.71158
	T2925	Sox4-KO	7.75066	3.47237
	T2926	Sox9-KO	21.0297	4.94201
	T2928	Sox4_9-DKO	25.2466	2.33689
	T2929	EV	-30.3046	-21.2521
	T2930	Sox4-KO	2.10597	0.348302
	T2931	Sox9-KO	10.7975	-11.4928
	T2932	Sox4_9-DKO	23.5799	-11.221
	T2938	EV	-21.6561	4.27161
	T2939	Sox4-KO	-3.55146	8.72601
	T2940	Sox9-KO	12.4907	-4.68439
	T2941	Sox4_9-DKO	16.6758	-2.83039
	T2942	EV	-38.6479	6.4759
	T2943	Sox9-KO	17.1904	11.3757
	T2944	Sox4-KO	-16.6377	6.55545
	T2945	Sox4_9-DKO	18.5928	1.26488

## Sheet: Fig. 2b
Figure 2b
	Boxplot and dotplot: qRT-PCR
	Sample_id	Group	Target	Expression_norm_EV_set_to_1
	2079	Sox9	Sox4	1.49
	2080	Sox4	Sox4	1420.52
	2084	Sox4/9	Sox4	1236.63
	3513	EV	Sox4	0.69
	3514	Sox4	Sox4	750.76
	3515	Sox9	Sox4	2.1
	3516	Sox4/9	Sox4	1491.14
	3517	EV	Sox4	1.15
	3518	Sox4	Sox4	1736.78
	3519	Sox4/9	Sox4	815.87
	3520	Sox9	Sox4	0.99
	3529	EV	Sox4	0.64
	3533	EV	Sox4	1.52
	3552	Sox9	Sox4	1.01
	3556	Sox9	Sox4	0.98
	2079	Sox9	Sox9	11.33
	2080	Sox4	Sox9	0.52
	2084	Sox4/9	Sox9	5.21
	3513	EV	Sox9	1.21
	3514	Sox4	Sox9	1.99
	3515	Sox9	Sox9	22.5
	3516	Sox4/9	Sox9	10.64
	3517	EV	Sox9	0.93
	3518	Sox4	Sox9	1.52
	3519	Sox4/9	Sox9	11.73
	3520	Sox9	Sox9	27.7
	3529	EV	Sox9	1.21
	3533	EV	Sox9	0.65
	3552	Sox9	Sox9	16.93
	3556	Sox9	Sox9	22.5

## Sheet: Fig. 2d
Figure 2d
	Boxplot and dotplot: Flow Cytometry
	Animal_id	Group	Marker	Rep_per_GFP
	2079	Sox9	CD24	0.25
	2079	Sox9	EPCAM	0.22
	2080	Sox4	CD24	34.7
	2080	Sox4	EPCAM	0.41
	2084	Sox4/9	CD24	30.2
	2084	Sox4/9	EPCAM	0.36
	2128	EV	CD24	0.14
	2128	EV	EPCAM	0.23
	2129	Sox4	CD24	39.3
	2129	Sox4	EPCAM	0.81
	2130	Sox9	CD24	0.31
	2130	Sox9	EPCAM	0.1
	2131	Sox4/9	CD24	32.6
	2131	Sox4/9	EPCAM	0.65
	2132	EV	CD24	0.27
	2132	EV	EPCAM	0.17
	2134	Sox4	CD24	36.2
	2134	Sox4	EPCAM	0.77
	2136	Sox4/9	CD24	34.6
	2136	Sox4/9	EPCAM	0.82
	2146	Sox9	CD24	0.38
	2146	Sox9	EPCAM	0.27
	2153	Sox9	CD24	0.34
	2153	Sox9	EPCAM	0.44
	2169	Sox9	CD24	0.55
	2169	Sox9	EPCAM	0.31
	2137	EV	CD24	0.27
	2137	EV	EPCAM	0.32
	2143	EV	CD24	0.47
	2143	EV	EPCAM	0.23

## Sheet: Fig. 2e
Figure 2e
	Heatmap: qRT-PCR
		3513	3517	3529	3533	2079	3556	3515	3520	3552	2080	3514	3518	2084	3516	3519		Sample_id	Group
	Ctgf	1.16	2.12	0.27	0.45	1.18	1.11	1.64	2.57	0.44	10.74	19.08	5.41	7.59	9.28	7.08		2079	Sox9-OE
	Cd44	0.61	1.09	0.35	1.95	0.61	0.28	0.79	1.07	0.35	1.49	3.3	2.21	0.99	2.87	1.11		2080	Sox4-OE
	Vim	1.05	0.93	0.43	1.6	0.83	0.78	1.08	1.3	0.5	1.71	2.35	2.8	0.87	2.34	1.94		2084	Sox4/9-DOE
	Spp1	1.58	0.67	0.46	1.29	0.69	0.4	0.72	1.13	0.64	1.54	2.93	3.14	1.07	4.86	5.07		3513	EV
	Epcam	1.21	0.75	0.93	1.11	1.16	0.72	0.68	1.24	0.31	4.49	9.04	9.04	3.8	5.45	13.79		3514	Sox4-OE
	Cftr	3.08	0.26	0.22	0.44	6.28	0.26	8.06	5.47	4.17	13.18	21.27	23.6	10.42	15.25	16.46		3515	Sox9-OE
	Prom1	0.49	0.3	0.31	2.9	34.73	59.63	4.65	2.41	1.57	95.53	112.82	148.87	111.27	120.92	121.76		3516	Sox4/9-DOE
	Sox4	0.69	1.15	0.64	1.52	1.49	0.98	2.1	0.99	1.01	1420.52	750.76	1736.78	1236.63	1491.14	815.87		3517	EV
	Cd24a	1.21	1.17	0.45	1.17	0.89	1.05	1.09	1.52	0.57	122.02	128.97	129.87	101.19	183.66	121.17		3518	Sox4-OE
	Itga6	0.91	0.8	0.6	1.69	1.58	1.3	1.45	1.73	1.02	4.64	2.56	4.45	3.57	4.67	5.87		3519	Sox4/9-DOE
	Krt7	1.05	0.88	0.42	1.64	2.04	1.81	0.39	0.66	0.43	6.76	4.98	5.8	2.92	2.36	5.68		3520	Sox9-OE
	Krt19	1.01	1.46	0.65	0.88	1.24	1.31	1.01	1.74	0.53	2.13	2.14	2.39	1.31	0.89	3.07		3529	EV
	Cav1	1.25	0.96	0.84	0.95	0.21	0.21	0.93	1.26	1.25	0.98	1.06	1.47	0.4	0.9	1.54		3533	EV
	Itga3	1.44	0.91	0.82	0.82	1.26	1.17	1.49	1.23	0.88	0.86	1.05	1.29	0.66	0.91	1.34		3552	Sox9-OE
	Sox9	1.21	0.93	1.21	0.65	11.33	22.5	22.5	27.7	16.93	0.52	1.99	1.52	5.21	10.64	11.73		3556	Sox9-OE
	Hnf1b	1.45	0.8	0.9	0.85	0.87	1.12	0.9	1.3	0.99	0.67	0.83	0.89	0.52	0.82	0.86
	Asgr1	1.35	1.06	0.73	0.86	1.09	0.96	1.2	1.25	0.71	0.42	0.58	0.53	0.41	0.58	0.47
	Tdo2	1.24	1.14	0.88	0.74	0.64	1.11	1.26	0.86	0.77	0.21	0.35	0.36	0.24	0.25	0.22
	Ttr	1.03	0.79	1.02	1.16	1.05	1.43	1.12	0.87	1.26	0.76	0.63	0.75	0.83	0.66	0.56
	Fah	0.98	0.96	0.97	1.08	1.27	1.48	1.17	0.96	1.01	0.37	0.36	0.46	0.37	0.41	0.33
	Cebpa	1.12	1.06	0.86	0.96	1.08	1.17	0.88	1.25	0.71	0.41	0.31	0.32	0.24	0.25	0.33
	Hnf4a	0.89	1.08	0.86	1.17	1.18	1.2	0.79	1.11	0.82	0.53	0.66	0.51	0.54	0.53	0.53
	Alb	0.9	0.73	0.91	1.46	1.3	1.27	0.94	1.23	0.82	0.56	0.44	0.59	0.76	0.51	0.45
	G6pc	1	0.67	1	1.33	2.11	0.23	1.09	1.04	0.76	0.51	0.48	0.63	0.75	0.86	0.29

## Sheet: Fig. 2f
Figure 2f
	Boxplot and dotplot: qRT-PCR
	Sample_id	Group	Target	Expression_norm_EV_set_to_1
	2080	Sox4_5e11_7dpi	Sox4	1420.52
	3513	EV_5e11_7_10dpi	Sox4	0.69
	3514	Sox4_5e11_7dpi	Sox4	750.76
	3517	EV_5e11_7_10dpi	Sox4	1.15
	3518	Sox4_5e11_7dpi	Sox4	1736.78
	3529	EV_5e11_7_10dpi	Sox4	0.64
	3530	Sox4_5e11_10dpi	Sox4	23.95
	3533	EV_5e11_7_10dpi	Sox4	1.52
	3534	Sox4_5e11_10dpi	Sox4	25.67
	3540	Sox4_5e11_2dpi	Sox4	2051.13
	3541	Sox4_5e11_2dpi	Sox4	2456.18
	3549	Sox4_5e11_4dpi	Sox4	2860.8
	3550	Sox4_5e11_4dpi	Sox4	2153.1
	3557	Sox4_5e11_1dpi	Sox4	2439.22
	3559	Sox4_5e11_1dpi	Sox4	1887.42

## Sheet: Fig. 2i
Figure 2i
	PCA plot: RNA-Seq
	Sample	Group	PC1	PC2
	T3407	BEC	-184.709	54.4399
	T3408	Rep_full	-153.306	-2.27181
	T3409	Rep_intermed	-48.3798	-66.6713
	T3410	Rep_early	99.8027	-67.9835
	T3411	BEC	-186.089	47.7835
	T3412	Rep_full	-158.658	-2.14288
	T3413	Rep_intermed	-35.4561	-69.538
	T3414	Rep_early	91.4747	-61.8867
	T3415	BEC	-178.761	48.4802
	T3416	Rep_full	-143.986	-8.47976
	T3417	Rep_intermed	-25.95	-70.0511
	T3418	Rep_early	97.9163	-56.8865
	T3561	Hep_EV	179.325	48.0038
	T3562	Hep_Sox4	106.62	35.242
	T3563	Hep_EV	174.239	46.2253
	T3564	Hep_EV	173.053	47.6345
	T3565	Hep_Sox4	99.5663	41.757
	T3566	Hep_Sox4	93.2978	36.3452

[truncated: 37 more sheets: Fig. 3b, Fig. 3d, Fig. 3e, Fig. 3f, Fig. 3g, Fig. 3h, Fig. 4d, Fig. 4e, Fig. 4f, Fig. 4g, Fig. 4i, Fig. 5a, Fig. 5d, Fig. 5f, Fig. 5g, Fig. 6a, Fig. 6c, Fig. 7d, Fig. 7f, Supp_Fig. 4a …]
